# Supplementary material for: A structural com­parison of salt forms of dopamine with the structures of other phenyl­ethyl­amines
Source: Acta Crystallogr C Struct Chem. 2023 Sep 11;79(Pt 10):386–94. doi: 10.1107/S2053229623007696 (PMC10551880; doi:10.1107/S2053229623007696)
Supplement: Supplementary file 1 [file c-79-00386-sup1.cif]

##############################################################################
#                                                                            #
# This CIF contains the data in a paper accepted for publication in          #
# Acta Crystallographica Section C. It conforms to the requirements of       #
# Notes for Authors for Acta Crystallographica Section C, and has been       #
# peer reviewed under the auspices of the IUCr Commission on Journals.       #
#                                                                            #
# Full details of the Crystallographic Information File format               #
# are given in the paper "The Crystallographic Information File (CIF):       #
# a New Standard Archive File for Crystallography" by S. R. Hall, F. H.      #
# Allen and I. D. Brown [Acta Cryst. (1991), A47, 655-685].                  #
#                                                                            #
# The current version of the core CIF dictionary is obtainable from          #
# ftp://ftp.iucr.org/pub/cif_core.dic.                                       #
#                                                                            #
# Software is freely available for graphical display of the structure(s)     #
# in this CIF. For information consult the CIF software page                 #
# http://www.iucr.org/resources/cif/software.                                #
#                                                                            #
# This file may be used for bona fide research purposes within the           #
# scientific community so long as proper attribution is given to the journal # 
# article from which it was obtained.                                        #
#                                                                            #
##############################################################################
data_I
_audit_creation_method     'SHELXL-2018/3'
_chemical_name_systematic
;
2-(3,4-Dihydroxyphenyl)ethan-1-aminium benzoate
;
_chemical_name_common
;
Dopamine benzoate
;
_chemical_formula_moiety     'C8 H12 N1 O2 +, C7 H5 O2 -'
_chemical_formula_sum     'C15 H17 N O4'
_chemical_formula_iupac     'C8 H12 N1 O2 +, C7 H5 O2 -'
_chemical_formula_weight     275.29
_chemical_melting_point     ?
_space_group_crystal_system     monoclinic
_space_group_name_H-M_alt     'P 21/c'
_space_group_name_Hall     '-P 2ybc'
loop_
    _space_group_symop_operation_xyz
    'x, y, z'
    '-x, y+1/2, -z+1/2'
    '-x, -y, -z'
    'x, -y-1/2, z-1/2'
_cell_length_a     11.7637(6)
_cell_length_b     11.7460(5)
_cell_length_c     10.3316(5)
_cell_angle_alpha     90
_cell_angle_beta     111.384(6)
_cell_angle_gamma     90
_cell_volume     1329.30(12)
_cell_formula_units_Z     4
_cell_measurement_reflns_used     1775
_cell_measurement_theta_min     5.5010
_cell_measurement_theta_max     72.6320
_cell_measurement_temperature     123(2)
_exptl_crystal_description     blade
_exptl_crystal_colour     colourless
_exptl_crystal_size_max     0.35
_exptl_crystal_size_mid     0.10
_exptl_crystal_size_min     0.02
_exptl_crystal_density_diffrn     1.376
_exptl_crystal_density_meas     ?
_exptl_crystal_density_method     ?
_exptl_crystal_F_000     584
_exptl_absorpt_coefficient_mu     0.827
_exptl_absorpt_correction_type     multi-scan
_exptl_absorpt_process_details
;
(CrysAlis PRO; Rigaku OD, 2019)
;
_exptl_absorpt_correction_T_min     0.76113
_exptl_absorpt_correction_T_max     1.00000
_diffrn_ambient_temperature     123(2)
_diffrn_source     'sealed tube'
_diffrn_radiation_type     CuK\a
_diffrn_radiation_wavelength     1.5418
_diffrn_measurement_device_type     'Oxford Diffraction Gemini S'
_diffrn_measurement_method     'omega scans'
_diffrn_detector_area_resol_mean     ?
_diffrn_reflns_number     5127
_diffrn_reflns_av_R_equivalents     0.0255
_diffrn_reflns_av_unetI/netI     0.0399
_diffrn_reflns_theta_min     8.088
_diffrn_reflns_theta_max     72.766
_diffrn_reflns_theta_full     70.000
_diffrn_measured_fraction_theta_max     0.985
_diffrn_measured_fraction_theta_full     0.995
_diffrn_reflns_limit_h_min     -14
_diffrn_reflns_limit_h_max     14
_diffrn_reflns_limit_k_min     -14
_diffrn_reflns_limit_k_max     14
_diffrn_reflns_limit_l_min     -9
_diffrn_reflns_limit_l_max     12
_diffrn_standards_number     0
_diffrn_standards_interval_count     0
_diffrn_standards_decay_%     0
_refine_special_details
;
All measurements were made with Oxford Diffraction instruments
using <i>Crysalis PRO</i> software for data collection and reduction
(Rigaku OD, 2019). Solution was by direct methods, <i>SIR92</i> or
<i>SHELXS</i> (Altomare <i>et al.</i>, 1994; Sheldrick, 2015<i>a</i>). All
structures were refined to convergence against <i>F</i>^2^ using all unique
reflections and the program <i>SHELXL2018</i> as implemented within
<i>WinGX</i> (Sheldrick, 2015<i>b</i>; Farrugia, 2012).
;
_reflns_number_total     2614
_reflns_number_gt     2033
_reflns_threshold_expression     'I > 2\s(I)'
_refine_ls_structure_factor_coef     Fsqd
_refine_ls_matrix_type     full
_refine_ls_R_factor_all     0.0766
_refine_ls_R_factor_gt     0.0601
_refine_ls_wR_factor_gt     0.1534
_refine_ls_wR_factor_ref     0.1705
_refine_ls_goodness_of_fit_ref     1.023
_refine_ls_restrained_S_all     1.023
_refine_ls_number_reflns     2614
_refine_ls_number_parameters     201
_refine_ls_number_restraints     0
_refine_ls_hydrogen_treatment     mixed
_refine_ls_weighting_scheme     calc
_refine_ls_weighting_details
              'w=1/[\s^2^(Fo^2^)+(0.0888P)^2^+0.9631P] where P=(Fo^2^+2Fc^2^)/3'
_atom_sites_solution_hydrogens     mixed
_atom_sites_solution_primary     ?
_atom_sites_solution_secondary     ?
_refine_ls_shift/su_max     0.000
_refine_ls_shift/su_mean     0.000
_refine_diff_density_max     0.629
_refine_diff_density_min     -0.265
_refine_ls_extinction_method     none
_refine_ls_extinction_coef     .
loop_
    _atom_type_symbol
    _atom_type_description
    _atom_type_scat_dispersion_real
    _atom_type_scat_dispersion_imag
    _atom_type_scat_source
    'O' 'O' 0.0492 0.0322
                         'International Tables Vol C Tables 4.2.6.8 and 6.1.1.4'
    'N' 'N' 0.0311 0.0180
                         'International Tables Vol C Tables 4.2.6.8 and 6.1.1.4'
    'C' 'C' 0.0181 0.0091
                         'International Tables Vol C Tables 4.2.6.8 and 6.1.1.4'
    'H' 'H' 0.0000 0.0000
                         'International Tables Vol C Tables 4.2.6.8 and 6.1.1.4'
_computing_data_collection
;
Crysalis PRO (Rigaku OD, 2019)
;
_computing_cell_refinement
;
Crysalis PRO (Rigaku OD, 2019)
;
_computing_data_reduction
;
Crysalis PRO (Rigaku OD, 2019)
;
_computing_structure_solution
;
SIR92 (Altomare <i>et al.</i>, 1994)
;
_computing_structure_refinement
;
SHELXL2018 (Sheldrick, 2015<i>b</i>)
;
_computing_molecular_graphics
;
Mercury (Macrae <i>et al.</i>,  2020)
;
_computing_publication_material
;
SHELXL2018 in WinGX (Farrugia, 2012)
;
loop_
    _atom_site_type_symbol
    _atom_site_label
    _atom_site_fract_x
    _atom_site_fract_y
    _atom_site_fract_z
    _atom_site_U_iso_or_equiv
    _atom_site_adp_type
    _atom_site_calc_flag
    _atom_site_occupancy
    _atom_site_disorder_assembly
    _atom_site_disorder_group
    O O1 1.20255(19) 0.04346(18) 0.6282(2) 0.0421(5) Uani d 1 . .
    O O2 1.28979(15) 0.19051(14) 0.84779(19) 0.0276(4) Uani d 1 . .
    O O3 0.43021(15) 0.11232(14) 0.60916(17) 0.0292(4) Uani d 1 . .
    O O4 0.40997(15) 0.30029(14) 0.62181(17) 0.0281(4) Uani d 1 . .
    N N1 0.62199(17) -0.05339(17) 0.6759(2) 0.0244(4) Uani d 1 . .
    C C1 0.7372(2) 0.0150(2) 0.7240(4) 0.0409(7) Uani d 1 . .
    H H1A 0.728184 0.079754 0.659696 0.049 Uiso calc 1 . .
    H H1B 0.750566 0.046542 0.817302 0.049 Uiso calc 1 . .
    C C2 0.8451(2) -0.0529(2) 0.7309(3) 0.0413(7) Uani d 1 . .
    H H2A 0.827626 -0.092126 0.640880 0.050 Uiso calc 1 . .
    H H2B 0.860028 -0.111904 0.803610 0.050 Uiso calc 1 . .
    C C3 0.9600(2) 0.0188(2) 0.7628(3) 0.0358(6) Uani d 1 . .
    C C4 1.0295(2) 0.0041(2) 0.6822(3) 0.0345(6) Uani d 1 . .
    H H4 1.003729 -0.048194 0.606940 0.041 Uiso calc 1 . .
    C C5 1.1370(2) 0.0650(2) 0.7098(3) 0.0319(6) Uani d 1 . .
    C C6 1.1783(2) 0.14003(19) 0.8221(3) 0.0275(5) Uani d 1 . .
    C C7 1.1075(2) 0.1579(2) 0.9009(3) 0.0368(6) Uani d 1 . .
    H H7 1.132590 0.210908 0.975447 0.044 Uiso calc 1 . .
    C C8 0.9974(3) 0.0971(2) 0.8703(3) 0.0426(7) Uani d 1 . .
    H H8 0.948218 0.110046 0.924125 0.051 Uiso calc 1 . .
    C C9 0.5586(2) 0.20615(19) 0.8119(2) 0.0235(5) Uani d 1 . .
    C C10 0.5704(2) 0.1143(2) 0.9017(2) 0.0271(5) Uani d 1 . .
    H H10 0.511138 0.055248 0.877067 0.033 Uiso calc 1 . .
    C C11 0.6686(2) 0.1094(2) 1.0268(3) 0.0322(6) Uani d 1 . .
    H H11 0.674677 0.048533 1.089462 0.039 Uiso calc 1 . .
    C C12 0.7579(2) 0.1925(2) 1.0610(3) 0.0362(6) Uani d 1 . .
    H H12 0.826813 0.186991 1.145034 0.043 Uiso calc 1 . .
    C C13 0.7464(2) 0.2843(2) 0.9716(3) 0.0353(6) Uani d 1 . .
    H H13 0.807283 0.341913 0.994916 0.042 Uiso calc 1 . .
    C C14 0.6458(2) 0.2915(2) 0.8487(2) 0.0279(5) Uani d 1 . .
    H H14 0.636740 0.355359 0.789335 0.033 Uiso calc 1 . .
    C C15 0.4585(2) 0.20679(19) 0.6709(2) 0.0230(5) Uani d 1 . .
    H H1N 0.618(3) -0.112(3) 0.741(3) 0.044(9) Uiso d 1 . .
    H H2N 0.555(3) -0.003(3) 0.660(3) 0.044(9) Uiso d 1 . .
    H H3N 0.607(3) -0.091(3) 0.599(4) 0.040(8) Uiso d 1 . .
    H H1H 1.266(3) 0.084(3) 0.654(4) 0.049(10) Uiso d 1 . .
    H H2H 1.324(3) 0.200(3) 0.935(4) 0.045(10) Uiso d 1 . .
loop_
    _atom_site_aniso_label
    _atom_site_aniso_U_11
    _atom_site_aniso_U_22
    _atom_site_aniso_U_33
    _atom_site_aniso_U_12
    _atom_site_aniso_U_13
    _atom_site_aniso_U_23
    O1 0.0401(11) 0.0485(12) 0.0364(11) -0.0140(9) 0.0126(9) -0.0125(9)
    O2 0.0259(8) 0.0289(9) 0.0274(10) -0.0054(6) 0.0090(7) -0.0019(7)
    O3 0.0327(9) 0.0249(8) 0.0276(9) 0.0030(7) 0.0081(7) -0.0012(7)
    O4 0.0351(9) 0.0250(8) 0.0244(9) 0.0084(7) 0.0109(7) 0.0030(6)
    N1 0.0249(10) 0.0216(9) 0.0253(11) -0.0021(7) 0.0077(8) 0.0006(8)
    C1 0.0309(13) 0.0294(13) 0.065(2) -0.0063(10) 0.0201(13) -0.0031(12)
    C2 0.0335(13) 0.0304(13) 0.0571(19) -0.0042(11) 0.0131(12) -0.0056(12)
    C3 0.0291(12) 0.0287(12) 0.0435(16) -0.0006(10) 0.0062(11) -0.0022(11)
    C4 0.0309(12) 0.0319(13) 0.0327(14) -0.0026(10) 0.0020(10) -0.0012(10)
    C5 0.0276(11) 0.0297(12) 0.0286(13) -0.0016(10) -0.0013(10) 0.0061(10)
    C6 0.0226(11) 0.0239(11) 0.0325(13) 0.0006(8) 0.0058(9) 0.0057(9)
    C7 0.0336(13) 0.0344(13) 0.0438(16) -0.0015(11) 0.0161(12) -0.0047(11)
    C8 0.0388(14) 0.0368(14) 0.0608(19) -0.0016(11) 0.0285(14) -0.0039(13)
    C9 0.0270(11) 0.0253(11) 0.0197(11) 0.0052(8) 0.0102(9) -0.0004(8)
    C10 0.0313(11) 0.0261(11) 0.0267(12) 0.0052(9) 0.0139(10) 0.0031(9)
    C11 0.0410(13) 0.0326(12) 0.0250(13) 0.0120(10) 0.0145(11) 0.0069(10)
    C12 0.0352(13) 0.0461(15) 0.0233(13) 0.0096(11) 0.0058(10) -0.0002(11)
    C13 0.0337(13) 0.0400(14) 0.0302(13) -0.0035(11) 0.0094(11) -0.0059(11)
    C14 0.0340(12) 0.0274(11) 0.0235(12) 0.0007(9) 0.0120(10) 0.0013(9)
    C15 0.0243(10) 0.0254(11) 0.0228(11) 0.0037(8) 0.0129(9) 0.0018(8)
_geom_special_details
;
 All esds (except the esd in the dihedral angle between two l.s. planes)
 are estimated using the full covariance matrix.  The cell esds are taken
 into account individually in the estimation of esds in distances, angles
 and torsion angles; correlations between esds in cell parameters are only
 used when they are defined by crystal symmetry.  An approximate (isotropic)
 treatment of cell esds is used for estimating esds involving l.s. planes.
;
loop_
    _geom_bond_atom_site_label_1
    _geom_bond_atom_site_label_2
    _geom_bond_site_symmetry_2
    _geom_bond_distance
    _geom_bond_publ_flag
    O1 C5 . 1.358(3) ?
    O1 H1H . 0.84(4) ?
    O2 C6 . 1.374(3) ?
    O2 H2H . 0.85(4) ?
    O3 C15 . 1.263(3) ?
    O4 C15 . 1.256(3) ?
    N1 C1 . 1.496(3) ?
    N1 H1N . 0.98(3) ?
    N1 H2N . 0.95(3) ?
    N1 H3N . 0.87(4) ?
    C1 C2 . 1.478(4) ?
    C1 H1A . 0.9900 ?
    C1 H1B . 0.9900 ?
    C2 C3 . 1.523(3) ?
    C2 H2A . 0.9900 ?
    C2 H2B . 0.9900 ?
    C3 C4 . 1.373(4) ?
    C3 C8 . 1.384(4) ?
    C4 C5 . 1.389(4) ?
    C4 H4 . 0.9500 ?
    C5 C6 . 1.396(4) ?
    C6 C7 . 1.377(4) ?
    C7 C8 . 1.410(4) ?
    C7 H7 . 0.9500 ?
    C8 H8 . 0.9500 ?
    C9 C14 . 1.385(3) ?
    C9 C10 . 1.396(3) ?
    C9 C15 . 1.503(3) ?
    C10 C11 . 1.386(4) ?
    C10 H10 . 0.9500 ?
    C11 C12 . 1.381(4) ?
    C11 H11 . 0.9500 ?
    C12 C13 . 1.394(4) ?
    C12 H12 . 0.9500 ?
    C13 C14 . 1.387(4) ?
    C13 H13 . 0.9500 ?
    C14 H14 . 0.9500 ?
loop_
    _geom_angle_atom_site_label_1
    _geom_angle_atom_site_label_2
    _geom_angle_atom_site_label_3
    _geom_angle_site_symmetry_1
    _geom_angle_site_symmetry_3
    _geom_angle
    _geom_angle_publ_flag
    C5 O1 H1H . . 110(2) ?
    C6 O2 H2H . . 108(2) ?
    C1 N1 H1N . . 114.8(19) ?
    C1 N1 H2N . . 108(2) ?
    H1N N1 H2N . . 108(3) ?
    C1 N1 H3N . . 116(2) ?
    H1N N1 H3N . . 103(3) ?
    H2N N1 H3N . . 106(3) ?
    C2 C1 N1 . . 112.6(2) ?
    C2 C1 H1A . . 109.1 ?
    N1 C1 H1A . . 109.1 ?
    C2 C1 H1B . . 109.1 ?
    N1 C1 H1B . . 109.1 ?
    H1A C1 H1B . . 107.8 ?
    C1 C2 C3 . . 113.0(2) ?
    C1 C2 H2A . . 109.0 ?
    C3 C2 H2A . . 109.0 ?
    C1 C2 H2B . . 109.0 ?
    C3 C2 H2B . . 109.0 ?
    H2A C2 H2B . . 107.8 ?
    C4 C3 C8 . . 119.0(2) ?
    C4 C3 C2 . . 118.5(2) ?
    C8 C3 C2 . . 122.6(3) ?
    C3 C4 C5 . . 120.6(3) ?
    C3 C4 H4 . . 119.7 ?
    C5 C4 H4 . . 119.7 ?
    O1 C5 C4 . . 117.3(2) ?
    O1 C5 C6 . . 122.0(2) ?
    C4 C5 C6 . . 120.7(3) ?
    O2 C6 C7 . . 124.1(2) ?
    O2 C6 C5 . . 116.8(2) ?
    C7 C6 C5 . . 119.0(2) ?
    C6 C7 C8 . . 119.6(3) ?
    C6 C7 H7 . . 120.2 ?
    C8 C7 H7 . . 120.2 ?
    C3 C8 C7 . . 120.9(3) ?
    C3 C8 H8 . . 119.5 ?
    C7 C8 H8 . . 119.5 ?
    C14 C9 C10 . . 119.5(2) ?
    C14 C9 C15 . . 120.2(2) ?
    C10 C9 C15 . . 120.0(2) ?
    C11 C10 C9 . . 119.9(2) ?
    C11 C10 H10 . . 120.0 ?
    C9 C10 H10 . . 120.0 ?
    C12 C11 C10 . . 120.5(2) ?
    C12 C11 H11 . . 119.8 ?
    C10 C11 H11 . . 119.8 ?
    C11 C12 C13 . . 119.7(2) ?
    C11 C12 H12 . . 120.1 ?
    C13 C12 H12 . . 120.1 ?
    C14 C13 C12 . . 119.8(2) ?
    C14 C13 H13 . . 120.1 ?
    C12 C13 H13 . . 120.1 ?
    C9 C14 C13 . . 120.4(2) ?
    C9 C14 H14 . . 119.8 ?
    C13 C14 H14 . . 119.8 ?
    O4 C15 O3 . . 124.5(2) ?
    O4 C15 C9 . . 118.4(2) ?
    O3 C15 C9 . . 117.03(19) ?
loop_
    _geom_torsion_atom_site_label_1
    _geom_torsion_atom_site_label_2
    _geom_torsion_atom_site_label_3
    _geom_torsion_atom_site_label_4
    _geom_torsion_site_symmetry_1
    _geom_torsion_site_symmetry_2
    _geom_torsion_site_symmetry_3
    _geom_torsion_site_symmetry_4
    _geom_torsion
    _geom_torsion_publ_flag
    N1 C1 C2 C3 . . . . 173.1(2) ?
    C1 C2 C3 C4 . . . . -132.1(3) ?
    C1 C2 C3 C8 . . . . 48.5(4) ?
    C8 C3 C4 C5 . . . . 1.4(4) ?
    C2 C3 C4 C5 . . . . -178.1(2) ?
    C3 C4 C5 O1 . . . . 178.1(2) ?
    C3 C4 C5 C6 . . . . 1.7(4) ?
    O1 C5 C6 O2 . . . . -0.7(3) ?
    C4 C5 C6 O2 . . . . 175.4(2) ?
    O1 C5 C6 C7 . . . . -179.9(2) ?
    C4 C5 C6 C7 . . . . -3.7(4) ?
    O2 C6 C7 C8 . . . . -176.6(2) ?
    C5 C6 C7 C8 . . . . 2.5(4) ?
    C4 C3 C8 C7 . . . . -2.6(4) ?
    C2 C3 C8 C7 . . . . 176.9(3) ?
    C6 C7 C8 C3 . . . . 0.6(4) ?
    C14 C9 C10 C11 . . . . 0.3(3) ?
    C15 C9 C10 C11 . . . . 174.7(2) ?
    C9 C10 C11 C12 . . . . -2.6(4) ?
    C10 C11 C12 C13 . . . . 2.7(4) ?
    C11 C12 C13 C14 . . . . -0.3(4) ?
    C10 C9 C14 C13 . . . . 2.1(3) ?
    C15 C9 C14 C13 . . . . -172.3(2) ?
    C12 C13 C14 C9 . . . . -2.0(4) ?
    C14 C9 C15 O4 . . . . -40.3(3) ?
    C10 C9 C15 O4 . . . . 145.3(2) ?
    C14 C9 C15 O3 . . . . 138.7(2) ?
    C10 C9 C15 O3 . . . . -35.7(3) ?
loop_
    _geom_hbond_atom_site_label_D
    _geom_hbond_atom_site_label_H
    _geom_hbond_atom_site_label_A
    _geom_hbond_site_symmetry_A
    _geom_hbond_distance_DH
    _geom_hbond_distance_HA
    _geom_hbond_distance_DA
    _geom_hbond_angle_DHA
    _geom_hbond_publ_flag
    O1 H1H O2 . 0.84(4) 2.29(4) 2.736(3) 113(3) yes
    O1 H1H O3 1_655 0.84(4) 2.17(4) 2.872(3) 141(3) yes
    O2 H2H O4 4_666 0.85(4) 1.83(4) 2.666(2) 171(3) yes
    N1 H1N O4 2_646 0.98(3) 1.87(4) 2.834(3) 167(3) yes
    N1 H2N O3 . 0.95(3) 1.93(3) 2.867(3) 171(3) yes
    N1 H3N O3 3_656 0.87(4) 2.04(4) 2.866(3) 156(3) yes
_shelx_space_group_comment
;
The symmetry employed for this shelxl refinement is uniquely defined
by the following loop, which should always be used as a source of
symmetry information in preference to the above space-group names.
They are only intended as comments.
;
_shelx_estimated_absorpt_T_min     ?
_shelx_estimated_absorpt_T_max     ?
_shelx_hkl_file
;
  -1   0   0 126108. 1716.80  18
  -2   0   0 24034.2 806.782  18
  -3   0   0 4351.63 458.166  18
  -4   0   0 576.939 229.202  18
   4   0   0 969.589 285.502   5
   5   0   0 296045. 5011.62   5
   6   0   0 18849.4 1230.52   5
  -7   0   0 171163. 4589.53   4
  -8   0   0 1174.69 421.007   4
   9   0   0 3042.26 429.672  11
   9   0   0 3556.23 509.353  13
  10   0   0 13934.6 930.162  11
 -10   0   0 11525.3 1311.48   4
  10   0   0 13833.0 947.740  13
  11   0   0 3858.24 501.208  11
  11   0   0 5069.56 576.153  13
  12   0   0-372.987 275.431  13
  12   0   0-162.114 215.469  11
  13   0   0 5793.90 453.367  13
   0  -1   0 20.2779 47.7162   1
   1  -1   0 42264.8 841.471  18
  -1   1   0 41130.6 830.905  18
  -2   1   0 52298.1 1190.30  18
   2  -1   0 50624.6 1214.13  18
   3   1   0 239529. 3655.88   5
  -3   1   0 223165. 3473.58  18
  -4  -1   0 81493.0 2303.17  18
   4  -1   0 88647.6 2107.46   5
  -4   1   0 84937.9 2129.15  18
   4   1   0 86132.2 2235.65   5
   5  -1   0 19877.9 1103.28   5
   6  -1   0 51406.5 2008.07   5
  -6  -1   0 49426.5 2198.26   4
  -7  -1   0 243.240 286.886   4
  -8   1   0 32976.5 2055.22   4
  -8  -1   0 33652.4 2117.40   4
   9  -1   0 30254.1 1363.99  13
   9  -1   0 29621.7 1302.69  11
  -9  -1   0 28979.1 2078.92   4
   9   1   0 30539.3 1362.84  13
   9   1   0 28022.0 1290.13  11
  -9   1   0 28195.3 1976.48   4
  10  -1   0 5359.36 574.331  11
  10   1   0 5729.03 632.541  13
 -10  -1   0 3801.25 834.268   4
  10   1   0 5476.29 629.921  11
  10  -1   0 5223.98 602.958  13
 -10   1   0 3809.23 797.035   4
  11   1   0 30293.3 1374.61  13
  11   1   0 31873.1 1363.63  11
  11  -1   0 30601.3 1378.38  13
  11  -1   0 31815.0 1335.24  11
  12   1   0 1276.55 341.763  13
  12  -1   0 1143.57 314.617  11
  12  -1   0 1763.73 353.773  13
  13  -1   0 316.993 180.410  13
   0  -2   0 19982.3 574.412   1
   0   2   0 20464.9 575.150   1
  -1   2   0 718757. 7587.78  18
   1   2   0 726352. 7842.23   1
   1  -2   0 719686. 7639.48  18
   2  -2   0 28570.4 932.596  18
  -2   2   0 28334.4 898.109  18
   3  -2   0 2453.16 317.017   5
  -3  -2   0 2514.72 391.725   4
  -3   2   0 2848.43 352.006  18
  -4   2   0 1838.45 335.773  18
  -4  -2   0 1891.14 394.713   4
   4  -2   0 1570.79 309.530   5
   4  -2   0 2561.91 404.700  18
  -5  -2   0 75549.5 2553.64   4
   5  -2   0 78399.0 2262.48   5
  -6  -2   0 76624.7 2835.70   4
  -7  -2   0 6046.25 880.670   4
  -8  -2   0 3981.45 807.775   4
   9  -2   0 8367.24 702.987  11
  -9  -2   0 7172.08 1051.40   4
   9   2   0 8637.14 734.521  13
  -9   2   0 8209.15 1105.09   4
   9   2   0 8490.99 732.180  11
   9  -2   0 8806.75 747.185  13
  10   2   0-278.550 302.896  11
  10  -2   0 277.163 260.609  13
  10   2   0-146.792 258.700  13
  10  -2   0-161.137 256.901  11
  11   2   0 4704.94 578.823  11
  11   2   0 4765.28 569.284  13
  11  -2   0 5043.91 569.180  13
  12  -2   0 2373.54 377.281  13
  12   2   0 2433.63 406.479  13
  13  -2   0 557.350 193.281  13
   0   3   0-25.9160 123.562   1
   1   3   0 277210. 2967.15   1
   1  -3   0 268606. 2164.39   1
  -2  -3   0 106032. 2288.74   4
   2   3   0 104332. 2359.18   6
   2   3   0 107143. 2381.19   1
  -2   3   0 106642. 2067.00  18
  -3  -3   0 1554.12 333.310   4
  -3   3   0 1129.86 260.091  18
   3  -3   0 1117.53 276.191  18
   3   3   0 1852.26 319.863   6
   3   3   0 1368.06 196.682   2
   4  -3   0 216993. 3820.90   5
   4   3   0 208593. 3875.41   6
  -4  -3   0 209801. 4258.22   4
  -4   3   0 215519. 3754.44  18
   4  -3   0 206193. 3951.85  18
  -5  -3   0 41823.7 1937.83   4
   5  -3   0 44009.4 1721.77   5
  -6  -3   0 17029.4 1359.36   4
  -7  -3   0 8688.91 1064.48   4
  -8  -3   0 605.741 454.000   4
   9   3   0 8152.69 722.566  11
   9  -3   0 8095.32 732.945  13
  -9  -3   0 6575.34 1035.32   4
   9   3   0 8658.97 752.800  13
  10   3   0 966.741 344.895  13
  10  -3   0 389.517 265.200  13
  10   3   0 453.520 304.843  11
  11   3   0 2550.16 427.985  13
  11  -3   0 2282.04 408.113  13
  12  -3   0 55.1808 210.239  13
  13  -3   0 2493.97 280.982  13
   0  -4   0 1970.28 323.074  18
   0   4   0 2735.10 423.487   6
   0   4   0 2095.58 273.710   1
   1  -4   0 16772.1 838.900  18
   1  -4   0 16840.6 638.064   1
   1   4   0 16297.7 829.156   1
  -1   4   0 18562.5 1076.22   6
  -1  -4   0 17738.7 849.409   4
   1   4   0 18220.2 1064.99   6
  -2  -4   0 23564.4 1095.85   4
   2   4   0 22273.3 1112.56   1
   2   4   0 24230.0 1244.81   6
   2  -4   0 24303.7 726.200   1
   2  -4   0 21762.8 1014.84  18
  -3  -4   0 18617.6 1100.64   4
   3  -4   0 16943.0 957.254  18
  -3   4   0 16878.9 918.836  18
   3   4   0 19086.8 1142.62   6
   4   4   0 113692. 3021.70   6
  -4  -4   0 110883. 3085.96   4
   4  -4   0 112952. 2770.77   5
  -5  -4   0 243.812 323.333   4
   5  -4   0-305.127 327.859   5
  -6  -4   0 5830.97 838.188   4
  -7  -4   0 14749.7 1404.70   4
  -8  -4   0 18329.1 1669.05   4
   9  -4   0 15084.0 1004.72  13
   9   4   0 13497.2 956.889  11
   9   4   0 14512.1 953.190  13
  -9  -4   0 16300.0 1591.97   4
  10  -4   0 10106.5 809.496  13
  11  -4   0 981.774 309.294  13
  12  -4   0 13477.2 744.467  13
  13   4   0-327.355 179.555  17
   0   5   0-81.8815 245.996   6
   1   5   0 13082.3 802.389   1
  -1   5   0 14886.6 1118.76   6
   1   5   0 13453.1 1053.74   6
   1  -5   0 11688.3 796.666  18
   2   5   0-163.885 253.472   6
  -2  -5   0-55.4815 183.280   4
  -3  -5   0 2026.51 401.595   4
  -3   5   0 2147.52 467.477   3
   3   5   0 2225.73 473.676   6
   4  -5   0 42406.9 1769.68   5
   4   5   0 42378.1 2000.35   6
  -4  -5   0 41078.4 1911.95   4
  -5  -5   0 41679.7 2106.13   4
  -6  -5   0 15489.8 1389.01   4
  -7  -5   0-12.2312 301.928   4
  -8  -5   0 88.5253 385.363   4
   8  -5   0 387.295 270.808  13
   9  -5   0 3377.16 507.494  13
  10  -5   0 19.0373 242.375  13
  11  -5   0 1105.20 317.867  13
  12   5   0 13428.7 775.080  17
  12  -5   0 12666.3 664.430  13
   0   6   0 11196.9 1084.06   6
   1   6   0 24021.7 1589.89   6
  -1   6   0 22381.3 1584.59   6
   2   6   0 7353.59 899.503   6
  -2  -6   0 7903.98 734.058   4
   3   6   0 2643.94 585.177   6
  -3  -6   0 2353.81 476.242   4
  -3   6   0 3003.11 543.486   3
   4   6   0 34892.1 2013.94   6
   4   6   0 37540.3 2111.56   3
  -4  -6   0 33687.6 1810.02   4
  -5  -6   0 11505.0 1136.83   4
  -6  -6   0 9010.14 1087.82   4
   7  -6   0-17.5178 213.411  12
   7  -6   0 139.663 196.477  13
  -8  -6   0 1879.27 592.777   4
   8  -6   0 1027.69 290.321  13
   9  -6   0 3985.23 546.238  13
  10  -6   0 516.949 279.937  13
  11  -6   0 386.712 245.303  13
  11   6   0 599.853 284.757  17
  12  -6   0 2294.98 266.912  13
  12   6   0 2015.41 309.637  17
   0   7   0-221.803 319.085   6
   1   7   0 55011.1 2682.73   6
   2   7   0 1251.34 478.063   6
  -2   7   0 1711.64 461.439   3
   3   7   0 1334.92 449.712   6
  -3  -7   0 2306.48 474.335   4
  -3   7   0 2715.95 570.698   3
   4   7   0 84.2310 330.274   6
   4   7   0 110.449 440.530   3
  -4  -7   0-197.669 288.324   4
   5   7   0 21131.3 1750.78   3
  -5  -7   0 22128.7 1634.00   4
  -6  -7   0 356.142 318.435   4
   7  -7   0 440.915 331.873  12
   7  -7   0 825.422 310.630  13
  -7  -7   0 506.988 388.384   4
   8  -7   0-135.303 283.243  13
   9  -7   0 7395.53 691.890  13
   9   7   0 7111.58 725.769  17
  10   7   0-318.981 276.454  17
  10  -7   0-0.54179 219.110  13
  11   7   0 7039.55 584.564  17
  11  -7   0 6736.70 500.077  13
   0   8   0 54288.4 2825.25   3
   1   8   0 12181.9 1425.29   6
  -1   8   0 11561.1 1280.94   3
   1   8   0 12227.5 1374.83   3
   2   8   0 34589.8 2319.64   3
   2   8   0 36734.0 2420.80   6
  -2   8   0 34951.5 2168.93   3
   3   8   0 6002.75 1023.49   3
   3   8   0 6802.10 1116.12   6
   4   8   0 11835.1 1454.24   6
   4   8   0 11611.7 1373.14   3
   5   8   0 1868.29 635.731   3
   5   8   0 2425.15 440.864  17
   6  -8   0-283.362 307.582  13
   6   8   0-220.467 321.764  17
   6  -8   0-169.404 339.685  12
   7  -8   0-355.698 328.065  12
   7   8   0-256.983 327.298  17
   7  -8   0 48.8310 289.247  13
   8  -8   0 11778.7 878.612  13
   8   8   0 11971.7 924.312  17
   9  -8   0 2700.96 422.484  13
   9   8   0 2156.53 422.238  17
  10  -8   0-25.1141 185.104  13
  10   8   0-96.0158 233.040  17
  11   8   0 337.505 189.899  17
  11  -8   0 103.507 140.078  13
   0   9   0-335.769 455.944   3
  -1   9   0-592.613 469.527   3
   1   9   0 997.200 526.300   3
  -2   9   0 13733.8 1415.58   3
   2   9   0 11667.2 1453.76   3
   3   9   0 2536.10 725.940   3
   3   9   0 3966.83 534.164  17
  -4   9   0 10227.5 783.552  15
   4   9   0 8794.07 1266.30   3
   4   9   0 9556.68 812.853  17
   5  -9   0 6871.60 671.976  12
   5   9   0 6712.25 706.726  17
   6   9   0 11335.4 911.465  17
   6  -9   0 12135.7 911.442  12
   6  -9   0 12848.6 922.331  13
   7   9   0 436.793 310.413  17
   7  -9   0 971.848 349.434  13
   8   9   0 23066.2 1227.82  17
   8  -9   0 21638.1 1102.82  13
   9   9   0-86.5135 292.393  17
   9  -9   0 586.256 243.167  13
  10   9   0 214.096 226.216  17
  10  -9   0-590.738 215.316  13
   0  10   0 77549.8 2314.42  15
   0  10   0 74838.0 3648.08   3
  -1  10   0 42369.1 2656.16   3
   1  10   0 46955.3 2903.35   3
  -1  10   0 49999.7 1814.59  15
  -2  10   0 19873.7 1765.73   3
   2  10   0 20673.9 1182.60  17
   2  10   0 17735.2 1814.98   3
  -2  10   0 19697.1 1128.58  15
   3  10   0 44463.5 1779.99  17
  -3  10   0 49848.7 1794.18  15
   3  10   0 43505.4 2827.79   3
   4  10   0 34126.9 1563.81  17
  -4  10   0 36350.8 1505.20  15
   5  10   0-203.625 281.350  17
   6  10   0 20637.5 1186.09  17
   6 -10   0 20682.4 1136.50  12
   6 -10   0 19503.2 1113.28  13
   7  10   0 20908.8 1146.81  17
   7 -10   0 18861.1 1028.54  13
   8  10   0 3982.75 480.262  17
   8 -10   0 3437.08 421.627  13
   9 -10   0 10812.5 594.730  13
   9  10   0 11332.4 690.670  17
   0  11   0-182.936 233.993  15
   1  11   0 20325.0 1194.83  15
  -1  11   0 20763.6 1186.79  15
  -2  11   0 5504.20 590.766  15
  -3  11   0-222.004 254.292  15
   4  11   0 5848.11 678.868  17
  -4  11   0 6974.23 649.002  15
   5 -11   0 4393.05 536.822  13
   5  11   0 5006.18 602.594  17
   6 -11   0 497.350 258.105  13
   6  11   0 432.711 252.987  17
   7  11   0 99.5947 232.591  17
   7 -11   0 221.481 237.572  13
   8 -11   0 60.7006 141.473  13
   8  11   0 201.387 193.179  17
   0  12   0 65399.5 2077.61  15
   1  12   0 51227.0 1839.34  15
  -1  12   0 50709.0 1785.43  15
   2  12   0 1379.75 352.905  15
  -2  12   0 1642.42 348.554  15
  -3  12   0 5169.02 528.621  15
   3  12   0 5759.21 608.010  15
   4  12   0 3296.18 492.135  15
   5 -12   0 8979.47 660.369  13
   6 -12   0 1448.39 275.125  13
   7 -12   0 250.153 148.855  13
   7  12   0 525.907 195.962  15
   0  13   0-12.2673 191.273  15
   1  13   0 7962.68 655.178  15
  -1  13   0 7122.54 593.971  15
  -2  13   0 2775.43 383.077  15
   2  13   0 2636.16 403.203  15
   3  13   0 1276.81 298.371  15
   4  13   0 2483.76 370.800  15
   4 -13   0 1185.55 253.132  13
   5 -13   0 1340.45 244.049  13
   5  13   0 1422.93 285.801  15
   6  13   0 363.543 148.851  15
   0  14   0 1679.98 267.393  15
  -1  14   0 985.450 213.803  15
   1  14   0 1105.22 237.618  15
   2  14   0 417.234 180.116  15
   3  14   0 1868.40 256.797  15
  13   0  -1-4.38292 199.223  13
  12   0  -1 181.456 244.119  13
  11   0  -1 365.740 261.520  13
 -10   0   1 770.011 591.550   4
  10   0  -1 11.9611 249.424  13
  10   0  -1 351.313 261.494  11
  -9   0   1-837.694 563.077   4
  -8   0   1-176.237 307.460   4
  -7   0   1 119.040 298.573   4
  -6   0   1-67.7170 256.187   4
  -5   0   1 105.618 229.031   4
  -4   0   1 118.700 166.409   4
  -4   0   1-103.857 213.487  18
  -4   0   1-4.53438 79.2734   2
  -3   0   1-145.236 204.299  18
  -3   0   1 184.475 111.731   2
   2   0  -1 423.160 125.325   2
  -2   0   1 109.991 164.777  18
  -2   0   1 194.641 126.130   2
  -1   0   1 534.584 121.081  18
   1   0  -1 587.336 127.443   2
   0   0  -1 455.749 102.819   1
   0   0  -1 393.696 62.6628  18
   1   0   1 191.649 126.610   1
   2   0   1 200.359 180.762   1
   3   0   1 42.5539 222.570   5
  -3   0  -1 125.267 164.095  18
  -4   0  -1-174.305 209.370  18
   4   0   1-29.2849 248.575   5
   5   0   1-217.289 282.241   5
   6   0   1-109.574 239.034   5
   7   0   1-294.965 354.018   5
  -8   0  -1-710.126 529.577   4
   9   0   1 168.452 213.677  13
  -9   0  -1 82.2021 353.429   4
   9   0   1-305.386 313.376  11
  10   0   1 274.652 235.593  13
  10   0   1-198.386 304.566  11
  11   0   1-111.041 214.970  13
  11   0   1-277.375 273.572  11
  12   0   1 277.486 235.958  11
  12   0   1 170.791 196.882  13
  13   1  -1 455.518 220.842  13
  13  -1  -1 159.452 187.000  13
  12  -1  -1 905.465 327.996  13
  12   1  -1 1242.12 356.682  13
  11  -1  -1 6972.94 692.719  13
  11   1  -1 6308.35 622.848  11
  11   1  -1 6403.77 659.160  13
 -10  -1   1 2223.75 671.125   4
  10   1  -1 3907.23 531.795  13
  10  -1  -1 3962.42 526.087  13
 -10   1   1 2104.94 644.847   4
  10   1  -1 4551.18 545.035  11
  -9   1   1 19048.8 1596.72   4
  -9  -1   1 19018.6 1637.39   4
  -8  -1   1 11908.8 1241.34   4
  -8   1   1 13067.2 1247.19   4
  -7  -1   1 6235.60 854.597   4
  -7   1   1 5465.29 746.930   4
  -6  -1   1 22192.9 1397.42   4
  -5  -1   1 13215.9 983.632   4
   5   1  -1 12028.0 824.286   6
  -4   1   1 3180.50 348.107   2
  -4  -1   1 3122.87 447.962   4
   4   1  -1 3084.27 411.212   6
  -4  -1   1 3733.58 481.294  18
   4  -1  -1 2324.78 422.804  18
  -4   1   1 3030.67 442.268  18
  -3   1   1 124160. 1985.00   2
  -3  -1   1 30538.2 1274.62   4
   3  -1  -1 46094.1 1520.52  18
  -3   1   1 124105. 2218.58  18
  -3  -1   1 123927. 2343.71  18
  -2   1   1 58467.5 1356.11  18
  -2   1   1 57645.9 1323.30   2
  -1   1   1 1369.95 180.953  18
   0  -1  -1 725.064 153.118   1
   0  -1  -1 1139.20 174.412   2
   1  -1   1 8675.93 328.483   1
  -1  -1  -1 8295.19 410.182   2
  -1   1  -1 7905.78 274.237  18
   2  -1   1 137670. 2449.93   5
  -2  -1  -1 133285. 1966.35   2
  -2   1  -1 131112. 2040.20  18
  -3  -1  -1 2737.23 226.116   2
  -3   1  -1 2610.53 312.237  18
   3  -1   1 3193.93 421.411   5
   3   1   1 3332.72 437.981   1
   3   1   1 2878.05 439.610   5
   4  -1   1 4837.97 582.033   5
  -4   1  -1 5463.92 509.132  18
   4   1   1 5253.50 607.322   5
   5  -1   1 71777.3 2425.96   5
   5   1   1 68481.8 2482.06   5
   6  -1   1 459.687 267.814   5
   7  -1   1 38279.6 2104.28   5
  -7  -1  -1 33454.0 2051.75   4
  -8  -1  -1 10906.8 1240.14   4
  -9  -1  -1 812.621 518.768   4
   9  -1   1 973.533 331.521  11
   9   1   1 948.846 340.354  11
   9  -1   1 1084.67 294.611  13
  -9   1  -1 232.079 313.751   4
   9   1   1 1106.81 330.054  13
  10  -1   1 11082.7 829.023  11
  10   1   1 10660.2 822.417  13
  10  -1   1 12873.2 899.446  13
  10   1   1 10417.2 827.030  11
  11  -1   1 2373.33 452.125  11
  11   1   1 2625.87 442.375  11
  11   1   1 2848.41 430.662  13
  11  -1   1 3155.99 489.396  13
  12  -1   1 11972.0 699.853  11
  12  -1   1 11737.2 687.789  13
  13  -2  -1 126.804 192.818  13
  12   2  -1 697.458 302.853  13
  12  -2  -1 904.491 314.628  13
  11   2  -1 27348.4 1320.48  13
  11  -2  -1 30499.2 1392.63  13
  10  -2  -1 4011.60 523.027  13
  10   2  -1 3636.94 505.735  11
  10   2  -1 3825.06 513.835  13
 -10  -2   1 3415.93 775.211   4
  -9  -2   1 10941.0 1286.77   4
  -8   2   1 13751.2 1240.16   4
  -8  -2   1 16255.6 1474.06   4
  -7   2   1 20789.3 1432.84   4
  -7  -2   1 21098.0 1550.86   4
  -6  -2   1 4368.70 669.756   4
  -5  -2   1 46674.4 1906.44   4
   5   2  -1 49006.7 1780.57   6
   4  -2  -1 362156. 5526.12  18
  -4   2   1 357550. 5353.11  18
   4   2  -1 363112. 5428.32   6
  -4  -2   1 351368. 5621.58   4
   3  -2  -1 244530. 3906.40  18
  -3   2   1 249632. 3883.41  18
   3   2  -1 237486. 3936.06   6
  -3  -2   1 252363. 4041.31   4
  -2   2   1 328743. 4381.87  18
  -1   2   1 202.386 160.059  18
   1  -2  -1 120.255 141.033   1
   0   2   1 484865. 5744.99   1
   0  -2  -1 492595. 5752.47   1
   0   2   1 495711. 5962.72   2
   1   2   1 111146. 2031.19   2
   1  -2   1 111416. 1630.44  18
  -1   2  -1 114510. 1593.94  18
   2  -2   1 23854.6 971.792   5
   2   2   1 21406.8 743.397   2
  -2   2  -1 22006.1 703.607  18
   2  -2   1 24313.7 801.097  18
  -3   2  -1 4935.24 413.282  18
   3  -2   1 5086.19 522.883   5
   3   2   1 5062.36 563.462   1
  -4   2  -1 1416.73 277.301  18
   4  -2   1 1312.82 337.186   5
  -5  -2  -1 8804.57 903.203   4
   5  -2   1 8973.40 848.739   5
  -6  -2  -1-245.899 358.425   4
   6  -2   1-293.452 332.456   5
  -7  -2  -1 109532. 3846.08   4
  -8  -2  -1 40730.1 2433.17   4
   9   2   1 8425.02 733.195  13
   9  -2   1 9159.88 751.052  13
  -9  -2  -1 7980.32 1130.81   4
   9   2   1 7112.04 691.086  11
   9  -2   1 8070.27 704.450  11
  -9   2  -1 6355.36 991.601   4
  10   2   1 15559.2 986.723  13
  10   2   1 15697.5 1034.15  11
  10  -2   1 15817.5 967.238  11
  10  -2   1 16411.7 1005.81  13
  11  -2   1 293.629 248.510  11
  11   2   1 97.5626 267.082  11
  11  -2   1 131.743 225.717  13
  11   2   1 18.0096 243.211  13
  12  -2   1 536.573 224.261  11
  12  -2   1 758.731 217.477  13
  13  -3  -1 675.228 214.438  13
  12  -3  -1 1339.71 345.114  13
  11  -3  -1 95.7822 235.969  13
  11   3  -1 358.789 310.225  13
  10   3  -1 73723.2 2214.25  13
 -10  -3   1 68278.1 3261.00   4
  10  -3  -1 74270.5 2259.59  13
   9   3  -1 8260.86 707.258  13
  -9  -3   1 6518.40 1016.93   4
   9  -3  -1 6197.79 649.166  13
   9   3  -1 6325.61 630.319  11
  -8  -3   1 1121.42 457.445   4
  -7  -3   1 7878.47 991.204   4
  -6  -3   1 3024.52 630.484   4
   5   3  -1 12415.9 957.350   6
  -5  -3   1 12730.8 1065.74   4
  -4  -3   1 62318.5 2104.56   4
   4   3  -1 61886.1 2061.80   6
   4  -3  -1 63191.3 1606.93   5
  -3  -3   1 48369.7 1665.48   4
  -3   3   1 47205.3 1375.47   3
   3   3  -1 48507.3 1703.16   6
   3  -3  -1 46368.4 1578.12  18
  -3   3   1 47453.6 1520.19  18
  -2   3   1 14396.2 781.413   3
  -2   3   1 13201.4 736.499  18
  -2  -3   1 14339.0 800.249   4
   2  -3  -1 13592.9 766.482  18
   2   3  -1 14528.1 871.270   6
   1  -3  -1 179106. 3020.51  18
  -1   3   1 187849. 3309.35   3
   1  -3  -1 181199. 2897.41   1
  -1  -3   1 186581. 3064.57   4
   0  -3  -1 533208. 6451.11   1
   0   3  -1 548326. 6732.06   6
   0   3  -1 530798. 5414.88   1
   0  -3   1 537187. 6005.82  18
   0   3   1 545748. 6475.60   1
   1   3   1 478667. 4977.16   3
  -1   3  -1 472481. 4480.57   6
   1   3   1 476317. 4595.59   1
   1  -3   1 466331. 3457.69  18
  -2  -3  -1 20062.8 958.032   4
   2   3   1 20676.1 1079.24   1
  -2   3  -1 21980.6 1001.30   6
   2   3   1 19666.4 841.055   2
  -2   3  -1 20492.3 744.098  18
   2  -3   1 19703.2 780.519  18
   2   3   1 18030.4 920.603   6
   2   3   1 19852.7 1050.55   3
  -3   3  -1 20399.6 830.021  18
  -3  -3  -1 21392.8 1143.07   4
   3   3   1 22151.4 1033.16   6
   3  -3   1 21970.0 1114.00   5
   3   3   1 22491.2 1118.40   3
   4  -3   1 25810.5 1351.46   5
  -4  -3  -1 25060.8 1405.10   4
   5  -3   1 1798.54 449.995   5
  -5  -3  -1 1794.65 495.690   4
   6  -3   1 20098.7 1438.88   5
  -6  -3  -1 20359.8 1534.98   4
  -7  -3  -1 6295.77 936.397   4
  -8  -3  -1 356.180 353.006   4
   8  -3   1 15.4664 226.700  10
   8   3   1 53.0914 231.790  13
   8   3   1 158.650 294.348  11
   9  -3   1 6181.05 622.961  11
   9   3   1 7355.78 732.895  11
  -9   3  -1 4677.54 833.511   4
   9  -3   1 7560.07 714.649  13
   9   3   1 7751.04 703.813  13
  -9  -3  -1 6401.77 1013.34   4
  10  -3   1 3725.43 515.401  13
  10   3   1 2823.31 504.961  11
  10  -3   1 2791.94 435.028  11
  10   3   1 2861.71 474.041  13
  11  -3   1 1158.29 283.825  11
  11  -3   1 1974.55 362.540  13
  12  -3   1 754.893 209.939  13
  13  -4  -1 10374.2 571.977  13
  12  -4  -1 1054.66 304.817  13
  11  -4  -1 23270.6 1193.41  13
  10  -4  -1 38.7625 245.046  13
  10   4  -1 238.847 229.585  13
   9   4  -1 16527.1 1005.62  13
   9  -4  -1 17666.6 1073.89  13
  -9  -4   1 16487.3 1588.93   4
  -8  -4   1 89.8408 371.479   4
  -7  -4   1 335.849 335.563   4
  -6  -4   1 10143.2 1077.28   4
   5   4  -1 133309. 3550.78   6
  -5  -4   1 124749. 3567.49   4
  -4  -4   1 8499.79 825.420   4
   4   4  -1 8745.20 838.284   6
   3   4  -1 12518.2 967.566   6
  -3   4   1 13526.4 871.230   3
  -3  -4   1 13275.2 937.351   4
   2   4  -1 25115.6 1286.22   6
   2   4  -1 22498.7 1021.50   1
  -2  -4   1 24501.1 1146.94   4
   2  -4  -1 22681.1 1092.22  18
   2  -4  -1 24015.3 966.937   1
  -2   4   1 23464.4 1188.70   3
   1  -4  -1 126091. 2675.77  18
   1  -4  -1 126518. 2469.12   1
  -1   4   1 130224. 3025.98   3
   1   4  -1 132472. 2277.12   1
   1   4  -1 130442. 2975.25   6
   0   4   1 3040.37 382.836   1
   0  -4  -1 3394.38 404.076   1
   0  -4  -1 3526.82 438.070  18
   0  -4   1 3750.03 375.294  18
   0   4  -1 3581.84 245.683   1
   0   4   1 4308.95 567.993   6
   0   4  -1 3590.86 496.846   6
   1   4   1 645885. 8552.00   6
  -1  -4  -1 633247. 7448.70   4
  -1   4  -1 624491. 8267.36   6
   1   4   1 619919. 8110.43   1
   1   4   1 614681. 8599.99   3
   2   4   1 31766.9 1462.93   6
  -2  -4  -1 32304.8 1299.06   4
   2   4   1 31955.2 1544.99   3
  -2   4  -1 33530.6 1482.97   6
   2   4   1 31324.4 1252.23   2
   2  -4   1 27536.7 1058.74  18
  -3  -4  -1 30921.1 1442.99   4
   3   4   1 35510.1 1629.36   3
   3   4   1 32928.5 1517.42   6
  -4  -4  -1 4611.33 651.601   4
   4  -4   1 5554.34 694.671   5
   4   4   1 5882.80 700.592   3
   5  -4   1 4641.28 663.586   5
  -5  -4  -1 4252.99 696.128   4
   6  -4   1-182.045 258.948   5
  -6  -4  -1-170.934 252.922   4
  -7  -4  -1 7622.60 1030.09   4
   8   4   1 17820.7 1073.04  11
   8  -4   1 16178.6 950.538  11
   8   4   1 16299.0 981.103  13
   8  -4   1 13886.1 1043.03  10
   8  -4   1 16857.6 1014.20  13
  -8  -4  -1 18023.0 1632.66   4
   9  -4   1 570.300 262.097  13
   9   4   1 175.663 277.281  11
   9  -4   1 462.048 235.755  11
  10  -4   1 150.341 277.411  11
  10  -4   1 357.903 233.283  13
  11  -4   1 3567.18 432.171  13
  12  -4   1 10484.7 539.369  13
  13   5  -1 966.094 208.442  17
  13  -5  -1 479.004 158.455  13
  12  -5  -1 263.685 211.671  13
  11  -5  -1 25495.4 1200.28  13
  10  -5  -1 14685.4 977.178  13
  -9  -5   1 18181.8 1662.27   4
   9  -5  -1 19907.2 1151.66  13
   8  -5  -1 1648.05 387.472  13
   8   5  -1 1837.00 375.552  13
  -8  -5   1 1385.96 500.642   4
  -7  -5   1 3221.54 755.557   4
  -6  -5   1 51494.7 2480.00   4
   5   5  -1 7939.46 936.230   6
  -5  -5   1 9392.04 1000.49   4
  -4  -5   1 106474. 3161.87   4
   4   5  -1 110926. 3355.14   6
  -3   5   1 1161.71 392.237   3
   3   5  -1 850.854 380.452   6
  -3  -5   1 924.789 319.381   4
  -2  -5   1 3318.29 487.624   4
  -2   5   1 2589.31 518.346   3
   2   5  -1 2028.17 464.242   6
   2   5  -1 2434.95 403.271   1
   1   5  -1 55436.3 2108.04   6
  -1   5   1 49213.4 2037.53   3
   1  -5  -1 51800.5 1588.02   1
   0   5   1 2174.75 519.319   6
   0  -5   1 1274.07 273.717  18
   0   5   1 1455.20 477.718   3
   0   5  -1 1174.48 346.954   6
  -1  -5  -1 6658.61 559.409   4
  -1   5  -1 7352.41 771.251   6
   1  -5   1 6068.82 542.881  18
   1   5   1 6779.07 791.004   6
   1   5   1 6583.99 822.636   3
  -2   5  -1 308.865 291.233   6
  -2  -5  -1 542.507 195.469   4
   2   5   1 571.060 281.128   6
   2   5   1 459.100 382.132   3
   3   5   1 112533. 3271.79   6
   3   5   1 114628. 3411.63   3
  -3  -5  -1 109292. 2975.02   4
   4   5   1 13355.0 1142.82   3
  -4  -5  -1 12136.5 1057.03   4
   4  -5   1 12905.6 1061.50   5
   5  -5   1 1982.38 455.676   5
  -5  -5  -1 2892.67 577.094   4
  -6  -5  -1 30900.1 1983.26   4
  -7  -5  -1 24374.0 1857.56   4
  -8  -5  -1 12218.6 1368.60   4
   8  -5   1 14110.9 867.781  11
   8  -5   1 13410.3 914.091  13
   9  -5   1-153.570 279.990  13
  10  -5   1 633.644 266.765  13
  11  -5   1 753.985 230.040  13
  12   5   1 547.850 228.683  17
  12  -6  -1 11360.7 643.502  13
  12   6  -1 11324.3 690.372  17
  11  -6  -1 5976.06 585.743  13
  10  -6  -1 2372.93 463.932  13
   9  -6  -1 74.2996 237.758  13
  -8  -6   1 558.613 441.454   4
   8  -6  -1 1218.92 345.050  13
  -7  -6   1 1502.56 505.113   4
  -6  -6   1 7987.70 1038.11   4
  -5  -6   1 33660.7 1951.28   4
   5   6  -1 34938.0 2087.59   6
  -4  -6   1 180357. 4458.56   4
   4   6  -1 179314. 4830.13   6
  -3  -6   1 3786.03 586.158   4
  -3   6   1 5560.84 712.758   3
   3   6  -1 4006.04 726.263   6
   2   6  -1 173047. 4486.09   6
  -2   6   1 173135. 4286.52   3
  -1   6   1 52588.3 2326.76   3
   1   6  -1 49959.5 2270.94   6
   0   6  -1 3791.68 671.068   6
   0   6   1 4036.01 733.003   3
  -1   6  -1-95.5321 342.479   6
   1   6   1 301.429 347.787   6
   1   6   1-147.094 379.893   3
   2   6   1 101060. 3491.26   6
   2   6   1 95636.5 3367.40   3
   3   6   1 36868.0 2083.47   6
   3   6   1 33691.8 2013.16   3
  -3  -6  -1 34125.2 1668.27   4
   4  -6   1 43896.4 2113.35   5
   4   6   1 40987.8 2229.67   3
  -4  -6  -1 39186.3 1958.94   4
   5  -6   1 81358.1 3036.99   5
  -5  -6  -1 77927.5 3015.60   4
  -6  -6  -1 11437.7 1219.29   4
   7  -6   1 4798.27 621.076  12
   7  -6   1 4314.21 544.449  13
  -7  -6  -1 3495.58 755.060   4
   8  -6   1 27109.4 1299.55  13
   9  -6   1 8868.45 725.609  13
  10  -6   1 6558.06 588.062  13
  11  -6   1 7563.55 495.693  13
  11   6   1 8762.80 652.459  17
  12   7  -1 794.172 207.737  17
  12  -7  -1 425.958 166.873  13
  11   7  -1 2045.48 370.745  17
  11  -7  -1 1988.61 362.437  13
  10   7  -1 1846.22 377.922  17
  10  -7  -1 2205.42 412.491  13
   9  -7  -1 8187.44 741.736  13
   9   7  -1 8471.01 779.469  17
   8  -7  -1 1097.69 357.507  13
   8   7  -1 500.502 273.761  17
  -7  -7   1 5350.36 914.857   4
   7  -7  -1 7138.67 682.340  12
   7  -7  -1 7353.71 715.305  13
   7   7  -1 6774.08 690.417  17
  -6  -7   1 3732.07 758.676   4
   5   7  -1-133.508 380.851   6
  -5  -7   1-49.4512 301.301   4
   4   7  -1 5042.51 869.644   6
  -4  -7   1 5953.15 846.229   4
   3   7  -1 68311.6 3054.33   6
  -3   7   1 72131.6 2832.97   3
  -2   7   1 5482.83 856.903   3
   2   7  -1 5617.29 901.416   6
   1   7  -1 5553.50 859.703   6
  -1   7   1 5718.63 883.832   3
   0   7   1 4271.67 839.378   3
   0   7  -1 3776.41 734.139   6
  -1   7  -1 610.214 408.148   6
   1   7   1-601.763 497.845   3
   2   7   1 11944.7 1352.16   6
   2   7   1 12606.7 1321.51   3
   3   7   1 16084.0 1543.99   6
   3   7   1 12594.0 1342.87   3
   4   7   1 43133.2 2466.17   3
   4  -7   1 41441.5 2163.11   5
   5  -7   1 10038.9 1111.98   5
  -6  -7  -1 20667.6 1649.43   4
   6   7   1 20433.4 1183.59  17
   6  -7   1 21937.8 1242.75  12
   6  -7   1 22096.2 1158.98  13
   7  -7   1 2297.99 467.709  12
   7  -7   1 2366.57 413.162  13
  -7  -7  -1 1960.63 610.755   4
   8  -7   1 8262.61 716.415  13
   8   7   1 7372.64 760.432  17
   9   7   1 7256.33 739.639  17
   9  -7   1 7082.46 623.630  13
  10  -7   1 402.185 197.335  13
  10   7   1 363.496 250.634  17
  11   7   1 3585.10 390.651  17
  11  -8  -1 3425.43 365.286  13
  11   8  -1 3659.39 407.404  17
  10  -8  -1 5840.06 567.732  13
  10   8  -1 5884.04 588.643  17
   9  -8  -1 9368.39 782.190  13
   9   8  -1 9268.27 797.308  17
   8  -8  -1 585.792 314.671  13
   8   8  -1 228.223 266.205  17
   7  -8  -1 3270.76 512.125  13
   7   8  -1 3502.95 531.083  17
   6   8  -1 9676.36 830.747  17
  -6   8   1 9148.26 760.825  15
   5   8  -1 2134.69 744.717   3
   5   8  -1 471.194 365.032   6
   4   8  -1 2382.43 654.684   6
  -3   8   1 29364.9 1934.35   3
   3   8  -1 27048.5 2079.13   6
  -2   8   1 21606.9 1719.42   3
   2   8  -1 22985.5 1890.23   6
   1   8  -1 14592.7 1506.38   6
  -1   8   1 12534.5 1390.24   3
   0   8   1 1911.51 679.922   3
   0   8  -1 1273.05 559.293   6
   1   8   1 26192.7 2013.78   3
   2   8   1 28929.2 2144.48   3
   3   8   1 6161.62 1031.25   3
   4   8   1 324.228 411.796   3
   4  -8   1 317.003 306.253   5
   5   8   1-54.0604 211.314  17
   5  -8   1 420.321 297.461  12
   6  -8   1 12269.2 946.477  12
   6  -8   1 12816.5 901.542  13
   6   8   1 12065.2 948.089  17
   7  -8   1 31960.3 1521.27  12
   7   8   1 32285.7 1532.93  17
   7  -8   1 32569.5 1430.60  13
   8   8   1 4414.21 585.559  17
   8  -8   1 3855.05 478.546  13
   9   8   1 876.318 330.288  17
   9  -8   1 854.545 237.556  13
  10   8   1 449.048 226.355  17
  10  -9  -1 5773.66 488.162  13
  10   9  -1 7129.99 572.744  17
   9  -9  -1 4232.11 496.055  13
   9   9  -1 4394.58 520.893  17
   8  -9  -1 381.944 264.554  13
   8   9  -1 487.570 276.504  17
   7  -9  -1 3827.63 545.180  13
   7   9  -1 3960.14 548.747  17
  -6   9   1-19.5572 201.830  15
   6   9  -1 641.203 382.910  17
   5   9  -1 16964.7 1771.29   6
   5   9  -1 18766.7 1148.65  17
   5   9  -1 16375.1 1711.90   3
  -5   9   1 17315.0 1060.43  15
  -4   9   1 3742.23 513.631  15
   4   9  -1 3607.58 871.222   6
   4   9  -1 3478.41 918.690   3
   4   9  -1 3560.98 489.027  17
  -3   9   1 873.944 533.083   3
   3   9  -1 299.801 437.081   6
  -2   9   1 7989.74 1091.81   3
   2   9  -1 9075.27 1314.87   6
   1   9  -1-321.539 443.684   6
  -1   9   1-277.822 531.263   3
   0   9   1 716.546 474.152   3
  -1   9  -1-75.0027 356.190   3
   1   9   1-370.427 605.453   3
   2   9   1 11008.2 1433.31   3
  -2   9  -1 10470.7 1295.27   3
   3  -9   1 6653.59 646.913  12
   3   9   1 6754.41 665.812  17
   3   9   1 6508.49 1124.70   3
   4  -9   1 3395.49 503.237  12
   4  -9   1 3825.66 775.379   5
   4   9   1 4115.94 577.771  17
   5  -9   1 565.074 375.822  12
   5  -9   1 912.637 322.781  13
   5   9   1 370.695 303.769  17
   6  -9   1 19795.7 1182.74  12
   6   9   1 19307.9 1201.42  17
   6  -9   1 18524.2 1072.22  13
   7  -9   1 250.396 253.232  13
   7  -9   1 172.450 309.087  12
   7   9   1 324.532 278.088  17
   8  -9   1 1444.30 301.096  13
   8   9   1 1551.13 372.607  17
   9   9   1 3586.84 438.124  17
  10   9   1-160.082 173.065  17
  10 -10  -1 12768.3 573.326  13
  10  10  -1 15187.3 656.241  17
   9  10  -1 4466.95 475.488  17
   9 -10  -1 4187.62 449.408  13
   8  10  -1 2923.38 424.069  17
   8 -10  -1 3215.96 450.096  13
   7 -10  -1 1910.70 386.429  13
   7  10  -1 1804.39 372.990  17
   6 -10  -1-241.605 314.158  13
  -6  10   1-37.3036 214.226  15
   6  10  -1-306.949 314.418  17
   5  10  -1 2933.10 508.342  17
  -5  10   1 3052.77 470.158  15
   4  10  -1 11195.3 893.987  17
   4  10  -1 8593.74 1296.35   3
  -4  10   1 11383.3 873.588  15
   3  10  -1 14625.0 1003.22  17
  -3  10   1 15819.8 1016.48  15
   3  10  -1 14081.7 1598.45   3
  -2  10   1 13405.4 1461.32   3
  -2  10   1 14406.5 966.182  15
   2  10  -1 15786.7 1701.80   3
   1  10  -1 3553.48 877.734   3
  -1  10   1 3234.36 498.484  15
  -1  10   1 2492.81 702.690   3
   0  10   1 8906.06 1321.33   3
   0  10  -1 9959.20 1361.60   3
   0  10  -1 11260.9 846.198  15
   0  10   1 11522.7 897.501  15
  -1  10  -1 483.304 302.548  15
  -1  10  -1 484.770 500.014   3
   1  10   1 456.686 513.874   3
   2  10   1-333.278 279.534  17
   2  10   1 255.282 384.118   3
   3  10   1 3081.25 765.957   3
   3  10   1 3331.92 544.148  17
   3 -10   1 3241.33 492.550  12
   3 -10   1 3049.19 614.024   5
   4  10   1 2033.65 458.758  17
   4 -10   1 3066.57 502.276  12
   5  10   1 20564.2 1203.88  17
   5 -10   1 19106.4 1078.57  13
   5 -10   1 19595.4 1148.24  12
   6 -10   1 10304.4 828.592  12
   6  10   1 10849.6 886.459  17
   6 -10   1 11292.0 794.009  13
   7  10   1 4220.51 561.154  17
   7 -10   1 4798.07 484.842  13
   8  10   1 4054.15 477.528  17
   9  10   1 7211.55 506.697  17
   9 -11  -1-152.553 159.407  13
   8  11  -1 93.3458 201.937  17
   8 -11  -1-127.709 210.646  13
   7 -11  -1 275.172 225.466  13
   7  11  -1 115.056 236.426  17
   6 -11  -1 142.911 238.217  13
   6  11  -1 170.377 297.467  17
   5  11  -1 1091.98 338.234  17
  -5  11   1 1469.82 353.674  15
  -4  11   1 441.358 252.454  15
  -3  11   1 756.093 295.841  15
  -2  11   1 251.547 206.197  15
  -1  11   1 479.984 276.053  15
   1  11  -1 730.393 265.534  15
   0  11   1 13372.5 977.184  15
   0  11  -1 14342.9 953.442  15
  -1  11  -1 246.471 203.269  15
   1  11   1 273.942 235.143  15
   3  11   1 5569.04 641.092  17
   4 -11   1 9789.25 788.473  12
   4  11   1 10408.4 836.992  17
   5 -11   1 271.091 259.323  12
   5 -11   1-347.938 298.715  13
   5  11   1-120.037 267.198  17
   6 -11   1 563.139 216.329  13
   6  11   1 758.706 298.377  17
   7  11   1 495.716 242.504  17
   8  11   1 7299.79 504.987  17
   8  12  -1 2605.16 293.281  15
   7 -12  -1 977.295 236.128  13
   6 -12  -1 1323.59 291.053  13
   5 -12  -1 1679.37 368.565  13
  -5  12   1 1821.08 327.549  15
  -4  12   1 13013.1 843.296  15
   3  12  -1 9082.89 759.045  15
  -3  12   1 9201.62 742.499  15
   2  12  -1 933.821 289.557  15
  -2  12   1 1008.32 294.344  15
  -1  12   1 4307.00 572.534  15
   1  12  -1 4783.30 545.009  15
   0  12   1 12444.5 915.782  15
   0  12  -1 13058.7 869.379  15
  -1  12  -1 385.761 227.958  15
   1  12   1-28.9818 216.085  15
   2  12   1 1047.86 348.244  15
   3  12   1 16993.3 1040.26  15
   4  12   1 2196.06 388.498  15
   4 -12   1 2411.59 359.622  13
   5 -12   1 1781.74 288.137  13
   5  12   1 1914.63 374.128  15
   6  12   1 1421.31 291.113  15
   7  12   1 4198.18 365.551  15
   6 -13  -1 129.664 134.883  13
   6  13  -1 252.611 153.419  15
   5  13  -1 2046.44 313.419  15
   5 -13  -1 1604.32 262.829  13
   4 -13  -1-384.477 234.956  13
  -4  13   1 225.694 156.799  15
   4  13  -1 67.1314 188.386  15
   3  13  -1 27074.7 1138.80  15
  -3  13   1 26034.5 1092.40  15
   2  13  -1-219.009 235.431  15
  -2  13   1 43.5443 178.921  15
  -1  13   1 1811.23 355.516  15
   1  13  -1 1543.12 311.938  15
   0  13   1 2169.64 384.792  15
   0  13  -1 2929.33 384.850  15
   1  13   1 1107.84 290.994  15
   2  13   1 4735.17 516.221  15
   3  13   1 1431.32 312.687  15
   3 -13   1 1782.25 291.727  13
   4  13   1 5033.99 474.745  15
   5  13   1 745.032 213.702  15
   3 -14  -1 6284.76 461.362  13
   3  14  -1 7605.48 454.364  15
   2  14  -1 457.473 167.229  15
  -2  14   1 129.754 140.614  15
  -1  14   1 8600.76 546.367  15
   0  14   1 5344.80 452.439  15
   1  14   1 673.939 208.323  15
   2  14   1-3.59409 144.640  15
   3  14   1 3466.95 328.895  15
  14   0  -2 3180.66 321.937  13
  13   0  -2 6123.58 550.601  13
  12   0  -2 45875.1 1655.77  13
  11   0  -2 32924.6 1461.12  13
  10   0  -2 115474. 2822.19  13
 -10   0   2 107456. 3890.62   4
  -9   0   2 22552.6 1700.25   4
  -8   0   2 484.564 385.398   4
  -7   0   2 239.340 242.680   4
  -6   0   2 4549.23 619.792   4
  -5   0   2 136608. 3055.21   4
  -4   0   2 467886. 6554.60  18
  -4   0   2 475530. 6253.47   4
   3   0  -2 977709. 10495.0   2
   3   0  -2 979480. 10994.4  18
  -3   0   2 977479. 10928.6  18
  -2   0   2 618799. 6968.44  18
   2   0  -2 607387. 6983.43  18
   2   0  -2 611526. 7044.51   2
  -1   0   2 42327.8 944.439  18
   1   0  -2 42276.0 958.039  18
   1   0  -2 43718.4 1224.55   2
   0   0  -2 519755. 5987.49   1
   0   0  -2 526525. 5418.49  18
   1   0   2 61828.7 1487.55   1
  -1   0  -2 59673.8 1421.04   1
   2   0   2 12827.5 745.696   1
   2   0   2 24953.0 1135.38   5
  -3   0  -2 314482. 4530.30  18
   3   0   2 320652. 5328.78   5
   3   0   2 312806. 4994.84   1
   4   0   2 474741. 7580.56   5
   5   0   2 218308. 5041.41   5
   6   0   2 54545.5 2596.43   5
   7   0   2 65438.5 3072.08   5
   8   0   2 422.840 278.369  13
  -8   0  -2-423.799 463.727   4
   8   0   2 179.605 207.859  11
   8   0   2-344.647 477.033  10
   9   0   2 31029.9 1373.28  13
   9   0   2 29529.1 1370.27  11
   9   0   2 24119.1 1400.16  10
  -9   0  -2 26597.4 2006.73   4
  10   0   2 13552.9 872.432  13
  10   0   2 13233.5 933.762  11
  11   0   2 1835.54 306.933  13
  11   0   2 1433.81 344.439  11
  12   0   2 3543.96 394.802  11
  14  -1  -2 1506.63 241.543  13
  13   1  -2 5421.31 528.467  13
  13  -1  -2 5279.95 513.074  13
  12   1  -2 186.156 258.355  13
  12  -1  -2 296.858 262.536  13
  11   1  -2 29290.5 1362.70  13
  11  -1  -2 29654.7 1396.15  13
  10   1  -2 6420.23 636.422  13
  10  -1  -2 5706.99 615.206  13
 -10  -1   2 4931.63 920.302   4
  -9   1   2 8640.49 1066.23   4
  -9  -1   2 9504.64 1169.09   4
  -8   1   2 942.704 442.669   4
  -8  -1   2 609.260 425.127   4
  -7   1   2 1131.72 385.243   4
  -7  -1   2 657.122 360.269   4
   6   1  -2 60229.3 2228.70   6
  -6  -1   2 58235.7 2243.55   4
  -6   1   2 60777.2 2126.99   4
  -5   1   2 68101.5 1988.81   4
  -5  -1   2 68151.7 2171.56   4
   5   1  -2 69171.8 2214.80   6
  -4   1   2-251.936 192.488   4
  -4   1   2 153.340 188.448  18
   4  -1  -2 269.023 191.267  18
  -4  -1   2 117.140 241.810  18
  -4   1   2 273.548 175.421   2
  -4  -1   2 380.772 225.279   4
   4   1  -2 416.352 134.927   2
   4   1  -2 394.982 277.917   6
  -3   1   2 475785. 6088.07   2
  -3   1   2 475283. 6193.77  18
  -3  -1   2 485595. 6231.54  18
   3   1  -2 473775. 5663.50   2
  -3  -1   2 473675. 6060.07   4
  -2   1   2 48729.2 1404.91   2
  -2  -1   2 50371.0 1281.91  18
   2  -1  -2 48395.2 1401.45   2
  -2   1   2 49127.5 1314.47  18
   1  -1  -2 35389.2 995.971  18
  -1  -1   2 37355.7 821.986  18
  -1   1   2 35048.9 958.201  18
   1  -1  -2 36349.7 1182.90   2
   0  -1  -2 91574.8 1890.46   1
   0  -1  -2 92572.8 1962.72   2
   0   1  -2 92240.1 1543.58   1
   0  -1  -2 92245.8 1649.34  18
   1  -1   2 510160. 4520.00   1
  -1  -1  -2 518023. 5146.78   2
  -1  -1  -2 515295. 5225.97   1
   2  -1   2 7173.80 615.780   5
   2  -1   2 7502.15 500.253   1
  -2   1  -2 7830.82 383.965  18
  -2  -1  -2 6845.44 506.047   2
   2   1   2 7215.26 618.152   1
   2   1   2 7007.31 645.731   5
  -3   1  -2 223.577 145.197  18
   3   1   2-179.413 270.519   5
  -3  -1  -2 119.159 154.675   2
   3   1   2 16.2645 207.449   1
   3  -1   2 73.2559 165.937   1
   3  -1   2-90.0877 239.675   5
   4   1   2 1105.14 381.029   5
   4  -1   2 1149.17 403.909   5
   5   1   2 20363.1 1483.11   5
   5  -1   2 21044.6 1451.03   5
   6  -1   2 15090.9 1365.73   5
   6   1   2 13984.6 1377.47   5
   7  -1   2-91.0007 246.056   5
  -7  -1  -2 49.4188 267.289   4
  -8  -1  -2 4546.19 899.918   4
   8   1   2 4017.25 501.979  13
   8   1   2 2840.19 603.690  10
   8  -1   2 4657.84 677.735  10
   8   1   2 4785.63 551.266  11
   8  -1   2 4641.12 556.302  11
   8  -1   2 4548.88 509.641  13
   9   1   2 991.048 305.594  13
   9   1   2 1409.43 384.066  11
   9  -1   2 586.491 353.519  10
   9  -1   2 1090.73 322.773  13
   9  -1   2 894.475 346.488  11
  -9  -1  -2 1438.17 529.799   4
  -9   1  -2 1012.28 525.804   4
  10  -1   2-440.972 274.015  13
  10   1   2 50.8840 299.459  11
  10  -1   2-257.778 285.756  11
  10   1   2-216.849 255.367  13
  11  -1   2 7877.43 584.316  13
  11  -1   2 8240.31 673.761  11
  11   1   2 7855.54 669.866  11
  12  -1   2 4993.38 432.633  11
  14  -2  -2 3005.39 301.417  13
  13   2  -2-40.7073 199.800  13
  13  -2  -2 153.844 209.687  13
  12  -2  -2-27.9511 281.534  13
  12   2  -2 76.9646 239.557  13
  11   2  -2 32066.3 1431.20  13
  11  -2  -2 33983.7 1487.10  13
  10  -2  -2 29109.2 1375.97  13
  10   2  -2 30254.3 1352.83  11
  10   2  -2 29449.4 1353.97  13
  -9  -2   2 3139.91 738.319   4
  -8  -2   2 29645.2 1931.39   4
  -7  -2   2 5789.50 820.168   4
   6   2  -2 8853.68 881.134   6
  -6  -2   2 7972.59 880.133   4
  -5   2   2 680.343 245.660   2
  -5  -2   2 751.088 301.281   4
   5   2  -2 530.934 317.990   6
  -5   2   2 173.625 166.435   4
  -4   2   2 2101.06 396.538   2
  -4   2   2 1901.13 374.296  18
   4   2  -2 1952.80 430.780   6
  -4  -2   2 2186.67 408.652  18
   4   2  -2 2145.57 239.662   2
   4  -2  -2 2029.52 422.316  18
  -4  -2   2 2130.76 407.381   4
  -3   2   2 265509. 4231.60  18
  -3   2   2 271338. 4422.84   2
   3   2  -2 269057. 4548.95   6
  -3  -2   2 272256. 4341.05  18
  -3  -2   2 276479. 4341.24   4
   3  -2  -2 274807. 4368.47  18
  -2   2   2 982535. 11372.0   2
  -2   2   2 999999. 10899.1  18
   1   2  -2 198380. 3251.30   6
   1  -2  -2 186580. 3157.48   1
   1  -2  -2 194746. 3064.08  18
  -1   2   2 187991. 3025.63  18
   0  -2  -2 424035. 5455.54   1
   0  -2   2 412059. 4031.91  18
   0   2  -2 424297. 4303.94   1
   0  -2  -2 418904. 5216.61  18
  -1  -2  -2 330601. 4906.90   1
   1   2   2 342409. 5070.04   1
   1  -2   2 338981. 4872.97   5
  -1  -2  -2 337431. 4748.97   2
   2   2   2 170993. 3554.66   5
   2  -2   2 172890. 3383.33   5
   2  -2   2 171241. 2456.31   1
   2   2   2 174483. 3520.73   1
  -2   2  -2 173169. 2143.01  18
   3  -2   2 125670. 3099.11   5
   3   2   2 128088. 3257.20   5
   4  -2   2 63548.2 2348.47   5
   5  -2   2 17033.6 1329.08   5
   6  -2   2 2856.75 660.397   5
  -6  -2  -2 2977.70 619.320   4
   7  -2   2 16385.3 1531.98   5
  -7  -2  -2 13908.0 1412.60   4
  -8  -2  -2 38380.1 2419.99   4
   8   2   2 42223.6 1577.89  13
   8   2   2 40797.1 1609.57  11
   8  -2   2 42216.3 1582.06  11
   8  -2   2 45936.5 1839.58  10
   9   2   2 23589.1 1193.30  13
   9  -2   2 25038.4 1214.34  13
   9  -2   2 23501.8 1206.89  11
   9  -2   2 21329.3 1332.24  10
   9   2   2 22098.5 1213.67  11
  10   2   2 378.114 300.838  11
  10  -2   2 132.983 293.169  11
  10   2   2 542.535 266.137  13
  10  -2   2 274.327 212.995  13
  11   2   2-89.3266 279.533  11
  11  -2   2 200.724 246.346  11
  12  -2   2 1115.98 254.706  11
  13  -3  -2 18044.7 859.284  13
  12   3  -2 3741.30 462.983  13
  12  -3  -2 4699.44 547.740  13
  11   3  -2 2780.42 465.425  13
  11  -3  -2 2384.83 427.375  13
 -10  -3   2 122.544 364.668   4
  10  -3  -2 220.544 237.485  13
  10   3  -2 400.719 245.969  13
  -9  -3   2 2631.62 689.157   4
   9  -3  -2 3705.51 487.435  13
  -8  -3   2 11027.3 1222.03   4
  -7  -3   2 5502.07 836.813   4
   6   3  -2 528.291 299.365   6
  -6  -3   2 621.402 340.072   4
   5   3  -2 454903. 7385.90   6
  -5  -3   2 456765. 7366.48   4
  -4   3   2 7734.95 777.559   2
   4   3  -2 8161.92 803.739   6
  -4  -3   2 7525.19 747.779   4
  -3   3   2 67640.6 2151.03   2
   3   3  -2 65762.3 2118.49   6
  -3  -3   2 67530.3 2026.46   4
   3  -3  -2 64195.3 1948.11  18
  -3   3   2 64851.6 1897.16  18
  -2   3   2 160965. 3438.35   2
   2  -3  -2 166244. 3176.11  18
  -2  -3   2 168799. 3207.50   4
   2  -3  -2 166524. 3134.21   1
  -2   3   2 167420. 3217.02   3
  -2   3   2 163888. 3103.12  18
   2   3  -2 166348. 3409.54   6
   1  -3  -2 28664.7 1154.63   1
  -1   3   2 28385.4 1289.92   2
   1  -3  -2 26371.2 1091.85  18
  -1   3   2 27885.4 1229.66   3
   1   3  -2 25685.0 1162.55   6
   0   3  -2-151.875 188.792   6
   0  -3  -2-293.488 201.420   1
   0   3   2-130.615 272.244   3
   0   3   2 364.655 263.032   2
   0  -3   2-30.5634 88.4155  18
   0  -3  -2 63.2449 178.894  18
   1   3   2 61153.6 1807.64   2
  -1  -3  -2 61799.7 1885.02   1
  -1   3  -2 57419.8 1625.68   6
  -1  -3  -2 62560.7 1571.22   4
   1   3   2 62778.7 1964.87   1
   1   3   2 61920.3 1970.90   3
   1  -3   2 61839.7 1058.52  18
   2  -3   2 128531. 2992.63   5
   2   3   2 129889. 3016.81   3
  -2   3  -2 128104. 2509.84   6
  -2  -3  -2 129150. 2798.81   4
  -3  -3  -2 109596. 2875.52   4
   3  -3   2 108973. 2949.74   5
  -4  -3  -2 12631.4 1047.45   4
   4  -3   2 12087.9 1047.09   5
   5  -3   2 28828.1 1758.06   5
  -5  -3  -2 28022.3 1734.42   4
  -6  -3  -2 76.9080 362.275   4
   6  -3   2-216.529 347.638   5
   7  -3   2 4707.39 844.094   5
  -7  -3  -2 4177.30 797.837   4
   8   3   2 12778.7 918.604  11
   8  -3   2 13592.0 902.533  11
   8   3   2 12939.8 881.562  13
   8  -3   2 13558.8 1021.53  10
  -8  -3  -2 11407.0 1316.48   4
   9   3   2 1169.96 326.059  13
   9  -3   2 1297.89 390.584  10
   9  -3   2 1860.34 430.243  11
   9   3   2 1068.48 386.920  11
  10  -3   2 5011.08 567.461  11
  10   3   2 4915.74 621.282  11
  11  -3   2 163.899 226.322  11
  13  -4  -2 14056.0 726.011  13
  12  -4  -2 1158.52 293.204  13
  11  -4  -2 13424.7 921.875  13
  10  -4  -2 855.636 295.343  13
  10   4  -2 497.110 252.812  13
  -9  -4   2 289.584 331.228   4
   9  -4  -2 424.703 232.830  13
   9   4  -2 22.5159 200.495  13
  -8  -4   2 344.238 426.523   4
  -7  -4   2 2928.19 657.020   4
   6   4  -2 30710.7 1833.92   6
  -6  -4   2 29694.1 1794.09   4
   5   4  -2 22229.7 1485.28   6
  -5  -4   2 23078.1 1458.40   4
  -4  -4   2 1789.82 434.768   4
   4   4  -2 1417.48 412.719   6
   3   4  -2 96614.0 2840.31   6
   3  -4  -2 92536.7 2435.83   1
  -3  -4   2 96596.7 2673.41   4
   2  -4  -2 1767.65 349.979   1
  -2   4   2 2248.90 443.744   3
   2   4  -2 1979.63 428.932   6
  -1   4   2 36667.3 1632.96   3
   1   4  -2 37034.2 1569.81   6
   1  -4  -2 36617.1 1427.36   1
  -1   4   2 39946.9 1706.59   2
   0  -4  -2 165798. 3358.32   1
   0   4  -2 156712. 3385.64   6
   0   4   2 172381. 3671.60   2
   0   4   2 164300. 3752.67   3
   0  -4   2 165604. 2534.56  18
  -1   4  -2 9469.80 758.689   6
  -1  -4  -2 8981.97 597.299   4
   1   4   2 9770.39 893.240   3
   1   4   2 7652.86 719.944   2
   2   4   2 177049. 4003.31   3
  -2   4  -2 182591. 3567.67   6
  -2  -4  -2 179941. 3482.39   4
   3   4   2 9660.73 882.928   3
   3  -4   2 10642.1 952.723   5
  -3  -4  -2 9979.26 864.009   4
   4  -4   2 18212.8 1340.56   5
  -4  -4  -2 19464.5 1343.38   4
  -5  -4  -2 14154.7 1253.80   4
   5  -4   2 14194.8 1284.40   5
   6  -4   2 11505.2 1240.17   5
  -6  -4  -2 11209.3 1197.27   4
   7   4   2 13827.0 915.332  11
   7  -4   2 13936.1 969.828  12
  -7  -4  -2 12680.8 1357.08   4
   8  -4   2 7291.44 775.825  10
   8   4   2 8105.80 736.842  11
   8  -4   2 8764.73 725.123  11
  -8  -4  -2 6655.45 1012.86   4
   9  -4   2 5561.37 601.089  11
   9   4   2 4829.02 613.224  11
  10  -4   2 8236.99 671.546  11
  11  -4   2 2397.81 328.659  11
  13  -5  -2 6001.26 446.848  13
  13   5  -2 6383.53 453.690  17
  12  -5  -2 8174.08 653.587  13
  11  -5  -2 896.249 348.198  13
  10  -5  -2 8330.18 749.452  13
  -9  -5   2 14563.6 1481.81   4
   9  -5  -2 15997.2 1027.77  13
  -8  -5   2 7867.83 1109.94   4
  -7  -5   2 7382.56 1009.51   4
   6   5  -2-139.316 403.565   6
  -6  -5   2 205.675 312.712   4
   5   5  -2 36317.5 2033.87   6
  -5  -5   2 37361.1 1973.65   4
  -4  -5   2 1349.78 432.830   4
   4   5  -2 1050.33 380.291   6
   3   5  -2 11704.1 1060.77   6
  -3   5   2 12348.8 990.514   3
  -3  -5   2 12286.5 1008.03   4
   2  -5  -2 15643.2 979.261   1
   2   5  -2 16694.4 1197.26   6
  -2   5   2 19296.6 1270.17   3
   1   5  -2 96356.9 2883.22   6
  -1  -5   2 92356.2 2156.73  18
   0   5  -2 29648.7 1523.44   6
   0   5   2 30580.6 1695.08   3
  -1   5  -2 27042.5 1467.65   6
   1   5   2 28727.9 1678.56   3
  -2   5  -2 45594.5 1943.26   6
   2   5   2 45658.5 2132.47   3
   3   5   2 92250.4 3103.89   3
   3  -5   2 87601.9 2942.31   5
  -3  -5  -2 92682.6 2758.02   4
  -4  -5  -2 7104.58 856.692   4
   4  -5   2 6618.99 868.557   5
   5  -5   2 6556.88 925.265   5
  -5  -5  -2 5479.99 788.212   4
   6  -5   2 8561.25 1078.22   5
  -6  -5  -2 7269.06 991.005   4
   7  -5   2 8267.62 775.318  12
   7   5   2 7759.27 711.367  11
  -7  -5  -2 7636.85 1044.31   4
   7  -5   2 7581.16 760.488  10
   8  -5   2 5244.36 587.202  11
   8  -5   2 3555.26 584.215  10
   9  -5   2 1984.79 369.896  11
  10  -5   2 5478.46 522.804  11
  11   5   2 23.5346 207.072  17
  13  -6  -2 6105.68 390.530  13
  12   6  -2 2363.36 343.541  17
  12  -6  -2 2057.06 333.254  13
  11   6  -2-248.582 226.461  17
  11  -6  -2 58.6341 271.528  13
  10  -6  -2 1357.96 366.060  13
   9  -6  -2 5258.45 644.553  13
  -8  -6   2 3893.63 776.988   4
   8  -6  -2 4378.27 566.076  13
  -7  -6   2 2113.52 602.001   4
  -6  -6   2 36345.7 2165.22   4
   6   6  -2 39830.0 2338.77   6
  -5  -6   2 3198.06 640.413   4
   5   6  -2 2179.54 620.457   6
  -4  -6   2 17802.5 1361.55   4
   4   6  -2 18819.0 1541.39   6
   3   6  -2 13124.9 1231.38   6
  -3   6   2 13008.4 1117.52   3
  -2   6   2 14976.4 1255.41   3
   2   6  -2 14795.4 1276.17   6
   1   6  -2 34344.7 1868.98   6
  -1   6   2 34379.2 1932.55   3
   0   6  -2 15653.7 1243.63   6
   0   6   2 15286.1 1331.89   3
  -1   6  -2 35587.6 1888.70   6
   1   6   2 35022.6 2037.97   3
   2   6   2 3222.75 645.264   3
  -2   6  -2 3689.19 603.656   6
   3   6   2 40241.3 2221.51   3
   3  -6   2 40795.4 2088.01   5
   4  -6   2 34262.8 2002.22   5
   5  -6   2-69.6863 391.709   5
  -6  -6  -2 17122.4 1520.57   4
   6  -6   2 17504.8 1568.38   5
   6  -6   2 20337.7 1180.53  12
   6  -6   2 19063.1 1138.26  14
   7  -6   2 772.177 346.615  12
   7  -6   2 450.820 250.948  10
  -7  -6  -2 348.578 305.113   4
   8  -6   2 5001.74 528.000  11
   9  -6   2 1479.84 322.747  11
  10  -6   2 113.435 183.893  11
  10   6   2 45.8649 266.267  17
  11   6   2 808.722 229.342  17
  12  -7  -2 49.3288 197.558  13
  12   7  -2-372.212 210.872  17
  11   7  -2 171.905 215.011  17
  11  -7  -2-283.120 270.801  13
  10  -7  -2 704.643 298.426  13
  10   7  -2 6.01473 289.858  17
   9   7  -2 2953.16 486.922  17
   9  -7  -2 2091.47 456.626  13
  -8  -7   2 1349.77 547.368   4
   8   7  -2 2159.88 421.876  17
   8  -7  -2 1147.59 327.239  13
  -7  -7   2 5345.75 939.730   4
   7  -7  -2 5080.83 599.771  13
   7   7  -2 6464.52 655.165  17
   6   7  -2 467.094 389.985   6
  -6  -7   2-33.7486 321.331   4
   5   7  -2 27344.4 2045.17   6
   4   7  -2 1302.76 586.128   6
   3   7  -2 15673.7 1482.91   6
  -3   7   2 17172.9 1398.07   3
   2   7  -2 2824.31 681.877   6
  -2   7   2 2626.35 571.792   3
   1   7  -2 16893.4 1473.25   6
  -1   7   2 16917.9 1521.52   3
   0   7  -2-94.1022 322.180   6
   0   7   2-248.777 411.809   3
  -1   7  -2 9145.77 1097.92   6
   1   7   2 9683.65 1153.86   3
   2   7   2-116.301 386.702   3
   3   7   2 4221.79 811.563   3
   3  -7   2 4656.58 799.135   5
   4  -7   2 34727.4 2122.48   5
   5  -7   2 40960.2 1660.51  12
   5  -7   2 40404.5 2357.73   5
   5   7   2 41327.7 1663.54  17
   6   7   2 93.6356 221.669  17
   6  -7   2 477.509 301.872  12
   6  -7   2 581.253 350.391  14
   7  -7   2 604.858 363.181  12
   7   7   2 943.993 326.732  17
   8   7   2 51.2868 271.586  17
   8  -7   2 96.0489 225.179  11
   9   7   2 902.274 338.578  17
  10   7   2 2364.17 351.507  17
  11  -8  -2 1023.87 271.749  13
  11   8  -2 275.870 191.391  17
  10  -8  -2-123.750 257.531  13
  10   8  -2 233.682 243.678  17
   9   8  -2 1654.01 391.154  17
   9  -8  -2 1560.99 354.705  13
  -9   8   2 1384.33 339.747  16
   8  -8  -2 3187.08 525.121  13
   8   8  -2 3652.89 532.120  17
   7  -8  -2 933.240 299.944  13
   7   8  -2 954.940 335.900  17
   6   8  -2 1526.15 529.692   6
  -6   8   2 2030.08 399.197  15
   6   8  -2 1862.85 378.934  17
   5   8  -2 3306.51 832.939   6
   4   8  -2 2625.12 723.853   6
  -3   8   2 3758.07 733.292   3
   3   8  -2 2475.60 678.078   6
   2   8  -2 5441.04 950.620   6
  -2   8   2 5055.86 891.826   3
  -1   8   2 9458.97 1175.65   3
   1   8  -2 9672.68 1232.69   6
   0   8  -2 8751.57 1156.63   6
   0   8   2 9747.70 1240.15   3
  -1   8  -2 30460.0 2190.31   6
   1   8   2 27277.4 2078.12   3
   2   8   2 8165.47 1200.49   3
   3   8   2 1175.10 578.441   3
   3  -8   2 2184.60 580.646   5
   4  -8   2 77702.2 2296.81  12
   4  -8   2 70732.6 3181.42   5
   4   8   2 74012.4 2264.68  17
   5  -8   2 16469.6 1514.16   5
   5   8   2 17840.2 1121.34  17
   5  -8   2 17582.9 1131.07  12
   6  -8   2 3290.30 523.515  12
   6   8   2 4428.61 586.072  17
   7  -8   2 9178.56 834.830  12
   7   8   2 9170.37 825.162  17
   8   8   2 8496.93 737.906  17
   9   8   2-94.9771 228.924  17
  10   8   2 1678.40 275.831  17
  11  -9  -2 2795.38 313.739  13
  10   9  -2 173.568 206.867  17
  10  -9  -2-113.130 198.771  13
   9  -9  -2 3349.73 481.312  13
   9   9  -2 2698.45 417.386  17
  -9   9   2 2397.01 354.438  16
   8  -9  -2 377.264 290.128  13
   8   9  -2 1011.55 326.386  17
   7   9  -2 2637.54 499.978  17
   7  -9  -2 1918.86 426.548  13
  -6   9   2 10634.3 848.181  15
   6   9  -2 10190.0 843.632  17
  -5   9   2 27063.0 1343.66  15
   5   9  -2 25764.9 1311.48  17
   4   9  -2 409.128 245.284  17
  -4   9   2 211.936 217.049  15
   3   9  -2 34824.8 2520.82   6
  -3   9   2 37164.6 1552.84  15
  -2   9   2 6516.76 1056.26   3
   2   9  -2 6008.50 1137.31   6
   1   9  -2 534.180 503.413   6
  -1   9   2 99.7782 464.609   3
   0   9   2 344.478 418.260   3
   0   9  -2-1140.24 539.623   6
   1   9   2 5690.08 1053.66   3
   2   9   2 1799.70 814.476   3
   2   9   2 2317.04 420.872  17
   3  -9   2 6261.15 994.978   5
   3  -9   2 6034.35 624.672  12
   3   9   2 5768.93 633.808  17
   4  -9   2 31701.5 2137.93   5
   4  -9   2 33762.8 1525.80  12
   4   9   2 33699.5 1536.71  17
   5  -9   2 1124.78 388.841  12
   5   9   2 232.060 292.173  17
   6  -9   2 769.392 326.618  12
   6   9   2 939.664 324.777  17
   7  -9   2 2048.09 440.419  12
   7   9   2 2028.28 400.477  17
   8   9   2 288.184 237.654  17
   9   9   2 8737.75 585.037  17
  10  10  -2 535.529 182.687  17
  10 -10  -2 529.631 186.668  13
  -9  10   2 170.233 169.881  16
   9  10  -2 132.154 188.820  17
   9 -10  -2 368.026 234.668  13
   8 -10  -2 4461.88 543.630  13
   8  10  -2 4243.81 485.455  17
   7 -10  -2 206.024 279.679  13
   7  10  -2 71.1231 226.608  17
   6  10  -2 5384.35 616.981  17
  -6  10   2 4700.15 570.813  15
   5  10  -2 9651.84 821.079  17
  -5  10   2 8611.24 781.575  15
   4  10  -2 56317.7 3233.03   3
   4  10  -2 60109.8 3426.18   6
   4  10  -2 63095.8 2090.49  17
  -4  10   2 61076.1 2089.43  15
   3  10  -2 61506.0 3488.05   6
  -3  10   2 67743.4 2205.21  15
   2  10  -2 71607.2 3815.03   6
  -2  10   2 66549.3 2190.77  15
  -1  10   2 5652.36 1053.93   3
  -1  10   2 5150.89 628.473  15
   0  10   2 2984.90 813.441   3
   0  10   2 2327.79 448.510  15
   1  10   2 3675.43 540.403  15
  -1  10  -2 4755.91 949.102   3
   1  10   2 2474.76 795.633   3
   2  10   2 835.870 310.424  17
   3  10   2 116224. 3002.77  17
   3 -10   2 121779. 2982.53  12
   4 -10   2 407.612 258.816  12
   4  10   2 555.575 300.913  17
   5 -10   2 515.527 314.098  12
   5  10   2 53.8114 280.954  17
   6 -10   2 904.442 312.518  12
   6  10   2 1130.74 353.042  17
   7  10   2 629.546 286.852  17
   8  10   2-303.476 242.860  17
   9 -11  -2 1389.46 258.685  13
   8  11  -2 6777.96 532.290  17
  -8  11   2 6096.15 479.426  16
   8 -11  -2 5967.02 521.924  13
   7 -11  -2 388.756 250.692  13
   7  11  -2 269.185 229.978  17
   6 -11  -2 6160.86 624.030  13
   6  11  -2 7174.62 657.333  17
  -6  11   2 6523.60 633.796  15
  -5  11   2 3960.91 529.990  15
  -4  11   2 142.990 270.303  15
  -3  11   2 15711.9 1040.80  15
  -2  11   2 277.076 258.347  15
   2  11  -2-154.616 239.698  15
  -1  11   2 3855.89 542.288  15
   0  11   2 5769.40 659.885  15
   1  11   2 432.132 232.743  15
   2 -11   2 6568.27 658.854  12
   2  11   2 6266.55 685.343  15
   3 -11   2-190.920 288.611  12
   4  11   2 2392.94 428.906  17
   4 -11   2 2497.82 453.381  12
   5 -11   2 429.015 240.789  12
   5  11   2 443.631 264.506  17
   6 -11   2 3044.57 444.069  12
   6  11   2 3418.56 447.889  17
   7  11   2-75.9493 210.913  17
   7  11   2-39.4827 139.087  15
   8 -12  -2 1198.81 227.133  13
   7 -12  -2-161.999 184.567  13
   6 -12  -2 9157.21 682.624  13
  -5  12   2 2502.06 393.880  15
  -4  12   2 3370.46 471.714  15
   4  12  -2 3131.31 452.609  15
  -3  12   2 27941.8 1316.94  15
   3  12  -2 30245.1 1307.77  15
  -2  12   2 12754.3 913.331  15
   2  12  -2 13120.6 856.880  15
  -1  12   2 14612.6 974.474  15
   0  12   2 239.790 236.989  15
   1  12   2 1441.72 385.688  15
   2 -12   2 3521.98 470.269  12
   2  12   2 2684.52 456.104  15
   3 -12   2 1262.01 308.011  12
   3  12   2 1420.21 349.614  15
   4 -12   2 30437.3 1175.16  12
   4  12   2 29713.3 1267.45  15
   5 -12   2 4329.33 438.902  12
   5  12   2 4833.68 482.331  15
   6  12   2 1.06138 146.316  15
   6  13  -2-56.3550 150.556  15
   6 -13  -2-145.277 193.493  13
   5 -13  -2-43.1342 186.260  13
   5  13  -2-77.7150 146.543  15
   4  13  -2 953.623 229.545  15
  -4  13   2 820.613 224.576  15
   3  13  -2 440.004 194.864  15
  -3  13   2 633.254 236.506  15
  -2  13   2 17507.2 950.393  15
  -1  13   2 17500.7 967.085  15
   0  13   2 367.310 204.352  15
   1  13   2 1863.32 366.791  15
   2  13   2-55.1285 211.568  15
   3  13   2 178.535 176.982  15
   4  13   2 3083.91 350.691  15
   3 -14  -2-112.773 153.476  13
  -3  14   2 96.0072 140.091  15
  -2  14   2 4121.42 379.962  15
  -1  14   2 1405.66 253.213  15
   0  14   2 8297.02 546.235  15
   1  14   2 295.860 166.346  15
   2  14   2 14.0116 131.274  15
  14   0  -3-91.2596 175.416  13
  13   0  -3-82.4864 241.788  13
  12   0  -3-284.792 254.266  13
  11   0  -3-113.580 260.327  13
  10   0  -3 162.010 274.236  13
  -9   0   3-177.967 398.831   4
  -8   0   3-463.599 363.017   4
  -7   0   3 322.001 294.770   4
   7   0  -3 527.163 381.515   6
  -6   0   3 142.612 192.620   4
  -5   0   3 23.9557 203.994   4
  -5   0   3 53.9954 201.522   7
  -4   0   3-131.785 229.709   7
   4   0  -3 50.3006 182.543   2
  -4   0   3-43.9984 206.652  18
   4   0  -3 122.331 235.885  18
  -4   0   3 228.226 170.059   4
  -3   0   3 200.338 232.849   7
   3   0  -3 23.7700 191.717   2
  -3   0   3 87.5229 174.204  18
   3   0  -3-204.989 217.139  18
  -2   0   3-27.4957 207.812   7
  -2   0   3-1.09110 156.302  18
   2   0  -3 49.5506 183.056   2
   2   0  -3-2.24153 164.116  18
   1   0  -3-98.6392 190.580   2
   1   0  -3 147.264 93.0095  18
  -1   0   3-67.2443 117.508  18
   0   0   3 137.119 186.254   7
   0   0  -3 24.7273 154.971   1
   0   0   3-183.691 212.080   5
   0   0  -3-2.09073 94.3661  18
   1   0   3-70.9378 244.206   7
  -1   0  -3-125.601 168.247   1
   1   0   3 110.513 202.167   5
  -1   0  -3 147.587 90.0323  18
   2   0   3-138.128 177.598   7
   2   0   3-36.7670 269.944   5
   2   0   3 28.6982 201.430   1
   3   0   3-14.0842 268.664   5
   4   0   3-134.610 330.405   5
   5   0   3-93.8617 288.417   5
   6   0   3-352.473 489.892   5
   7   0   3 880.944 505.809   5
   8   0   3-55.8603 523.712  10
   8   0   3-498.159 341.478  11
  -8   0  -3 595.313 432.165   4
   9   0   3 22.2141 306.868  11
   9   0   3 515.065 438.281  10
  10   0   3-149.078 280.006  11
  11   0   3-281.918 255.328  11
  14  -1  -3-171.349 164.783  13
  13   1  -3 477.575 281.904  13
  13  -1  -3 544.913 242.643  13
  12  -1  -3 11170.8 823.007  13
  12   1  -3 12153.8 850.714  13
  11   1  -3 292.813 269.777  13
  11  -1  -3 540.921 300.062  13
  10   1  -3 3910.80 513.151  13
  10  -1  -3 4793.81 567.850  13
 -10  -1   3 2971.43 702.773   4
  -9  -1   3 24.8184 359.552   4
  -8  -1   3 7887.05 972.634   4
   7   1  -3 27174.6 1714.65   6
  -7  -1   3 26924.5 1635.17   4
  -6  -1   3 438.973 276.550   4
   6   1  -3 20.4926 256.298   6
  -5   1   3 41.5707 196.788   4
  -5  -1   3 229.198 250.221   4
   5   1  -3 208.074 281.898   6
  -4   1   3 45309.0 1491.72   7
  -4  -1   3 44492.6 1618.59  18
  -4   1   3 42931.7 1564.09   2
   4  -1  -3 42853.1 1641.81  18
  -4   1   3 44186.7 1626.62  18
   4   1  -3 42162.1 1401.26   2
  -4  -1   3 41602.5 1512.63   4
  -3  -1   3 57695.6 1653.47   4
   3   1  -3 61320.0 1745.17   2
   3  -1  -3 58745.5 1811.48   2
  -3  -1   3 61725.7 1781.87   7
   3  -1  -3 60393.5 1762.79  18
  -3  -1   3 59992.5 1693.26  18
  -3   1   3 60940.4 1753.17   7
  -3   1   3 62016.7 1767.05  18
  -2  -1   3 39587.4 1381.13   7
   2  -1  -3 37429.9 1239.96  18
  -2  -1   3 38232.1 1117.11  18
  -2   1   3 38266.1 1227.45  18
   2  -1  -3 37902.2 1422.80   2
  -1  -1   3 369089. 5279.00   7
  -1   1   3 363091. 4684.33  18
   1  -1  -3 371523. 4785.57  18
   1  -1  -3 368942. 5236.76   1
   1   1  -3 371799. 5116.61   6
  -1  -1   3 365927. 4117.08  18
   1  -1  -3 368644. 5440.95   2
   0  -1   3 242355. 3908.34   7
   0  -1  -3 239964. 4082.72   2
   0  -1   3 236829. 3822.12   5
   0   1  -3 237932. 3453.24   1
   0   1   3 234406. 3812.93   5
   0  -1  -3 239249. 3890.00   1
   0  -1  -3 236822. 3403.01  18
  -1   1  -3 117316. 2232.15   1
   1  -1   3 116845. 2721.85   5
   1  -1   3 118424. 2492.72   7
   1   1   3 114485. 2742.24   5
   1   1   3 115200. 2680.10   1
  -1  -1  -3 116135. 2180.36  18
  -1  -1  -3 115913. 2662.78   2
  -1  -1  -3 115702. 2568.35   1
   2  -1   3 419.636 238.506   7
  -2  -1  -3 709.591 242.269   2
   2   1   3 692.147 356.812   5
   2  -1   3 380.220 271.938   5
   2  -1   3 611.545 228.308   1
   3   1   3 1380.65 423.477   5
   3  -1   3 1404.17 431.326   5
   4  -1   3 9095.89 986.628   5
   4   1   3 8547.07 998.673   5
   5   1   3 28022.5 1900.19   5
   5  -1   3 29972.2 1953.62   5
   6  -1   3 3483.54 730.653   5
   6   1   3 4295.34 884.864   5
   7  -1   3 1032.36 515.356   5
   7   1   3 1850.94 383.637  11
   7  -1   3 1118.63 273.553  11
  -7  -1  -3 1279.30 529.386   4
   8   1   3 3526.10 488.297  11
   8  -1   3 4516.10 570.918  11
   8  -1   3 3473.49 711.437  10
  -8  -1  -3 3123.57 687.423   4
   8   1   3 4164.25 698.680  10
   9   1   3 1642.20 412.260  11
   9  -1   3 1220.09 377.651  11
   9  -1   3 1161.80 495.367  10
  10   1   3 4597.83 579.296  11
  10  -1   3 4638.38 554.116  11
  11   1   3 2881.79 417.098  11
  11  -1   3 2430.41 383.014  11
  14  -2  -3 15715.1 679.796  13
  13   2  -3 8792.69 634.929  13
  13  -2  -3 7892.23 631.648  13
  12   2  -3 76.3076 239.353  13
  12  -2  -3-465.211 296.028  13
  11   2  -3 2808.06 460.349  13
  11  -2  -3 2614.61 478.365  13
  10   2  -3 12812.2 872.260  13
  10  -2  -3 13974.8 948.322  13
 -10  -2   3 14044.4 879.904   9
 -10  -2   3 11384.2 1279.78   4
  -9  -2   3 31445.0 2056.98   4
  -8  -2   3 11570.5 1217.97   4
   7   2  -3 13585.8 1231.21   6
  -7  -2   3 11749.0 1125.17   4
  -6  -2   3 1643.69 416.281   4
   6   2  -3 1731.69 481.878   6
   5   2  -3 89729.1 2850.76   6
  -5  -2   3 82869.5 2593.73   4
   4   2  -3 224451. 3733.76   2
   4   2  -3 214893. 4478.61   6
  -4  -2   3 221101. 4139.87  18
  -4  -2   3 220990. 4166.95   4
  -4   2   3 224453. 4267.99   2
  -3   2   3 21114.0 1047.12  18
   3   2  -3 20357.5 1163.53   6
  -3  -2   3 21029.9 1011.84  18
   3  -2  -3 19956.3 1048.41  18
  -3   2   3 21590.2 1170.80   2
  -3  -2   3 20101.7 1043.22   4
  -2   2   3 133027. 2643.00  18
  -2   2   3 130717. 3025.28   2
   2   2  -3 124011. 2917.97   6
  -2  -2   3 132516. 2359.37  18
   2  -2  -3 132954. 2717.77  18
   1  -2  -3 15513.7 947.158   2
   1  -2  -3 15762.6 915.212   1
   1   2  -3 14556.9 856.961   6
   1  -2  -3 15809.1 817.298  18
  -1   2   3 14374.1 933.494   2
  -1  -2   3 16251.2 502.639  18
   0  -2  -3 59809.6 1894.26   2
   0   2  -3 62260.8 1301.27   1
   0  -2   3 60340.0 1796.71   5
   0   2  -3 59391.0 1618.88   6
   0  -2  -3 60448.6 1843.13   1
   0  -2  -3 58729.6 1616.96  18
   0   2   3 58238.2 1741.17   5
  -1  -2  -3 2444.50 424.647   2
   1   2   3 2390.08 439.783   5
  -1  -2  -3 2349.47 359.383  18
   1  -2   3 2767.94 437.583   5
   1   2   3 2541.01 444.719   1
  -2  -2  -3 36248.2 1421.35   2
   2  -2   3 32185.1 1548.80   5
   2   2   3 32073.3 1591.14   5
   3  -2   3 89213.9 2877.09   5
   3   2   3 81369.3 2888.15   5
   4   2   3 38139.7 2117.84   5
   4  -2   3 41775.5 2144.64   5
   5  -2   3 3023.72 653.513   5
  -6  -2  -3 850.733 357.043   4
   6  -2   3 836.406 432.459   5
  -7  -2  -3 13599.2 1413.66   4
   7   2   3 14242.2 930.123  11
   7  -2   3 14871.8 925.145  11
   7  -2   3 13927.8 1078.67  10
   7  -2   3 12624.1 1456.07   5
   8   2   3 1515.52 385.606  11
   8  -2   3 2238.30 421.862  11
  -8  -2  -3 2449.88 669.980   4
   8  -2   3 1644.78 553.061  10
   9   2   3-12.0966 327.657  11
   9  -2   3 313.828 299.100  11
   9  -2   3-107.178 338.861  10
  10   2   3 328.907 318.430  11
  10  -2   3 621.337 316.230  11
  11  -2   3 2523.35 347.538  11
  14  -3  -3 2922.65 299.992  13
  13  -3  -3 1565.71 333.853  13
  12   3  -3-198.903 213.967  13
  12  -3  -3 8.41956 234.902  13
  11   3  -3 1295.77 362.422  13
  11  -3  -3 2028.56 427.401  13
  10   3  -3 26433.6 1252.82  13
  10  -3  -3 26851.4 1314.06  13
 -10  -3   3 23147.3 1842.44   4
  -9  -3   3 7268.13 1064.62   4
  -8  -3   3 32235.1 2038.36   4
   7   3  -3 15009.7 1377.89   6
  -7  -3   3 17990.7 1424.84   4
   6   3  -3 81793.6 2992.31   6
  -6  -3   3 76764.1 2822.31   4
   5   3  -3 23428.1 1499.19   6
  -5  -3   3 25136.7 1469.57   4
   4   3  -3 49118.2 2058.78   6
  -4  -3   3 48205.5 1901.32   4
   3   3  -3 8010.16 790.968   6
  -3  -3   3 7598.97 656.681  18
   2  -3  -3 20363.0 1080.45  18
   2   3  -3 19249.3 1131.55   6
  -2  -3   3 22424.0 942.726  18
   2  -3  -3 21303.0 1132.18   1
  -2   3   3 18980.1 1020.38  18
  -1   3   3 29590.4 1443.13   2
   1  -3  -3 29877.7 1347.74   1
   1   3  -3 28972.8 1324.42   6
  -1  -3   3 33286.5 876.908  18
   1  -3  -3 28781.5 1253.78  18
   0  -3  -3 405140. 5755.07  18
   0   3   3 398034. 6237.55   2
   1  -3   3 10472.1 856.254   5
  -1   3  -3 10036.9 677.146   6
   2  -3   3 30830.0 1585.81   5
   3  -3   3 65.5217 283.660   5
   4  -3   3 538.052 435.567   5
  -4  -3  -3 266.316 237.841   4
   5  -3   3 19203.3 1593.30   5
  -5  -3  -3 17461.5 1456.67   4
  -6  -3  -3 8554.75 1100.09   4
   6  -3   3 6612.41 1008.51   5
   7  -3   3 36181.5 1457.09  11
   7   3   3 33860.1 1454.44  11
   7  -3   3 39019.4 1711.84  10
  -7  -3  -3 32977.7 2214.54   4
   7  -3   3 36350.3 2432.73   5
   8   3   3 3804.83 561.724  11
   8  -3   3 5581.24 604.720  11
   8  -3   3 3989.32 642.443  10
   9   3   3 13177.3 923.260  11
   9  -3   3 13250.5 906.744  11
   9  -3   3 13286.2 1034.66  10
  10   3   3 1746.07 435.019  11
  10  -3   3 2323.14 390.208  11
  11  -3   3 827.820 261.332  11
  13  -4  -3 298.018 232.660  13
  12  -4  -3 3639.09 504.397  13
  11   4  -3 10099.1 767.162  13
  11  -4  -3 9030.15 768.250  13
  10   4  -3 3378.62 463.129  13
 -10  -4   3 4002.97 788.667   4
  10  -4  -3 3418.13 506.216  13
   9   4  -3 1433.51 293.577  13
   9  -4  -3 2587.82 452.113  13
  -9   4   3 2023.49 381.624  16
  -9  -4   3 1450.44 484.823   4
  -8  -4   3 10870.7 1234.48   4
   7   4  -3 9207.60 1162.18   6
  -7  -4   3 9337.77 1100.91   4
   6   4  -3 7121.53 975.180   6
  -6  -4   3 6981.65 909.063   4
  -5  -4   3 16199.8 1257.60   4
   5   4  -3 14832.9 1280.13   6
   4   4  -3 11247.4 1076.65   6
  -4  -4   3 11732.8 1016.85   4
   3   4  -3 10413.8 956.251   6
  -3  -4   3 9744.49 801.969  18
   2   4  -3 12006.3 976.829   6
   1   4  -3 41570.9 1755.60   6
   0   4  -3 85193.6 2454.45   6
  -1   4  -3 462059. 6708.45   6
   2  -4   3 1290.91 434.146   5
  -3  -4  -3 21199.5 1324.79   4
   3  -4   3 22200.2 1524.28   5
   4  -4   3 1228.12 467.890   5
  -4  -4  -3 751.262 329.615   4
  -5  -4  -3 166887. 4647.00   4
   5  -4   3 171518. 5016.62   5
   6  -4   3 40325.9 2457.11   5
  -6  -4  -3 38417.6 2272.68   4
   7  -4   3 6649.75 765.046  10
   7  -4   3 5614.01 991.699   5
   7   4   3 4583.55 545.282  11
  -7  -4  -3 4995.51 889.058   4
   8   4   3 15337.9 1033.76  11
   8  -4   3 16830.3 1035.94  11
   8  -4   3 18933.2 1186.41  10
   9   4   3 1901.50 468.740  11
   9  -4   3 1958.59 396.009  11
  10  -4   3-85.6413 276.439  11
  11  -4   3 4688.58 390.530  11
  11   4   3 4164.60 383.917  17
  13  -5  -3 2862.46 347.700  13
  12  -5  -3 3695.99 476.024  13
  12   5  -3 4526.42 497.395  17
  11  -5  -3 8274.56 724.005  13
  10  -5  -3 1105.44 354.687  13
 -10   5   3 1457.65 335.354  16
  -9  -5   3 2052.40 631.935   4
   9  -5  -3 3007.46 466.570  13
  -9   5   3 3672.43 481.222  16
  -8  -5   3 14238.7 1441.49   4
  -7  -5   3 16822.4 1499.73   4
   7   5  -3 13861.8 1430.42   6
   6   5  -3 46270.1 2493.83   6
  -6  -5   3 41243.2 2248.93   4
  -5  -5   3 116.949 267.391   4
   5   5  -3 406.914 382.231   6
   4   5  -3 1.22280 328.262   6
   3   5  -3 36054.7 1946.90   6
   2   5  -3-162.988 263.494   6
   1   5  -3 1621.74 416.979   6
   0   5  -3 18902.6 1260.41   6
  -1   5  -3 162094. 3821.28   6
   2  -5   3 86221.4 3024.34   5
   3  -5   3 43319.9 2235.88   5
   4  -5   3 32796.8 2064.27   5
   5  -5   3 28565.5 2021.64   5
   6  -5   3 13489.5 1448.85   5
   6  -5   3 13821.0 971.550  12
   6   5   3 12351.1 853.103  11
   6  -5   3 13460.0 966.422  14
   6  -5   3 12454.9 953.319  10
  -6  -5  -3 11337.4 1241.08   4
   7  -5   3 20313.9 1214.49  12
   7   5   3 21241.8 1153.15  11
   7  -5   3 18304.6 1184.66  10
   8  -5   3 3887.56 520.954  11
   8  -5   3 2861.74 466.967  10
   9  -5   3 17391.1 951.120  11
  10  -5   3 3148.56 372.374  11
  10   5   3 2173.83 358.801  17
  13  -6  -3 7380.19 462.758  13
  12  -6  -3 3432.50 429.103  13
  12   6  -3 4489.54 456.358  17
  11   6  -3 1087.81 299.236  17
  11  -6  -3 988.655 306.124  13
  10  -6  -3 869.017 329.748  13
 -10   6   3 524.028 233.079  16
  -9  -6   3 31.4196 290.748   4
   9  -6  -3 203.848 290.297  13
  -9   6   3 168.018 263.309  16
   8  -6  -3 14445.7 967.690  13
  -8  -6   3 12518.1 1389.19   4
  -7  -6   3 1295.92 479.694   4
   7   6  -3 1287.37 659.001   6
   6   6  -3 102276. 3907.07   6
  -6  -6   3 99701.1 3680.22   4
   5   6  -3 22559.4 1788.54   6
   4   6  -3 51230.0 2569.58   6
   3   6  -3 1731.99 492.483   6
   2   6  -3 2707.17 617.664   6
   1   6  -3 121537. 3710.49   6
   0   6  -3 136896. 3898.71   6
  -1   6  -3 65.5342 298.922   6
   2  -6   3 125939. 3940.70   5
   3  -6   3 7510.07 1009.32   5
   4  -6   3 15962.4 1504.47   5
   5  -6   3 3089.51 483.299  12
   5  -6   3 4182.16 851.433   5
   5  -6   3 2943.01 483.341  14
   6  -6   3 30023.1 2159.15   5
   6  -6   3 28970.9 1442.02  12
   6  -6   3 32200.0 1464.41  10
   6  -6   3 30691.5 1488.24  14
   7  -6   3 51355.2 1953.90  12
   7  -6   3 52502.4 1920.70  10
   8  -6   3 1959.81 381.965  11
   8   6   3 3206.50 504.167  17
   9  -6   3 14909.8 818.802  11
   9   6   3 14489.4 900.741  17
  10  -6   3 8107.47 505.245  11
  10   6   3 9011.88 594.850  17
  12  -7  -3 2415.00 341.039  13
  11  -7  -3 10070.5 731.307  13
  11   7  -3 11455.2 731.163  17
  10  -7  -3-118.768 283.564  13
 -10   7   3 95.6991 202.525  16
  10   7  -3 109.046 236.958  17
   9  -7  -3 73.3165 256.461  13
   9   7  -3-47.9346 252.483  17
  -9   7   3-25.3529 241.249  16
   8  -7  -3 2668.70 444.798  13
   8   7  -3 3076.47 458.170  17
   7   7  -3 47415.2 2801.56   6
  -7   7   3 48958.0 1827.96  15
   7  -7  -3 48725.3 1785.52  13
   6   7  -3 14869.0 1596.88   6
   5   7  -3 2869.85 819.590   6
   4   7  -3 29927.7 2089.75   6
   3   7  -3 805.266 500.920   6
   2   7  -3 888.376 503.807   6
   1   7  -3-296.673 377.038   6
   0   7  -3 1587.75 501.550   6
  -1   7  -3 1985.44 580.464   6
   2  -7   3 4437.92 778.571   5
   3  -7   3 59921.8 2896.44   5
   4  -7   3 51600.2 2757.03   5
   4  -7   3 48815.8 1788.07  12
   4   7   3 49288.6 1770.16  17
   5  -7   3-32.4317 297.583  12
   5  -7   3-232.314 421.365   5
   5  -7   3 171.724 298.364  14
   5   7   3 514.106 273.049  17
   6  -7   3 32901.5 1541.68  12
   6   7   3 35928.4 1584.79  17
   6  -7   3 33487.7 1539.60  14
   7  -7   3 3544.18 562.253  12
   7   7   3 3543.49 512.660  17
   8  -7   3-470.869 312.329  11
   8   7   3 33.7048 220.364  17
   9  -7   3-589.811 273.482  11
   9   7   3-245.066 214.638  17
  10   7   3 3481.86 331.503  17
  12  -8  -3 2871.22 304.552  13
  11  -8  -3 1167.84 294.096  13
  10  -8  -3 2176.97 398.040  13
 -10   8   3 2143.80 350.242  16
  10   8  -3 2280.96 360.655  17
   9  -8  -3 455.053 296.197  13
  -9   8   3 348.665 232.189  16
   9   8  -3 621.237 264.013  17
   8  -8  -3 505.087 305.724  13
   8   8  -3 944.496 319.945  17
   7  -8  -3 11266.3 884.671  13
   7   8  -3 12514.2 900.914  17
  -7   8   3 11537.7 895.511  15
   7   8  -3 11002.7 1391.23   6
   6   8  -3 26383.2 2177.60   6
  -6   8   3 29995.4 1419.14  15
   5   8  -3 36211.0 2518.40   6
  -5   8   3 37018.0 1553.40  15
   4   8  -3-25.8494 419.638   6
   3   8  -3 11544.7 1395.10   6
   2   8  -3 28248.8 2096.25   6
   1   8  -3-88.4371 368.683   6
   0   8  -3 2994.77 741.244   6
  -1   8  -3 3097.51 708.050   6
   2  -8   3 2688.22 669.961   5
   3  -8   3 3210.01 480.588  12
   3  -8   3 3521.28 707.224   5
   3   8   3 2975.20 462.050  17
   3  -8   3 2982.05 463.656  14
   4  -8   3 36625.9 2362.14   5
   4  -8   3 37049.1 1614.23  12
   4   8   3 36990.2 1584.33  17
   4  -8   3 38347.6 1580.89  14
   5   8   3 9971.95 841.773  17
   5  -8   3 10069.8 870.601  12
   5  -8   3 8626.96 779.480  14
   6  -8   3 23287.7 1300.21  12
   6   8   3 21864.2 1238.76  17
   6  -8   3 22624.6 1235.97  14
   7   8   3 1880.86 402.907  17
   7  -8   3 1746.58 440.646  12
   8  -8   3 2081.18 325.002  11
   8   8   3 2362.22 390.608  17
   9   8   3 718.994 211.842  17
  11  -9  -3 2755.17 320.121  13
  10  -9  -3 2181.20 355.408  13
 -10   9   3 1812.72 288.586  16
   9   9  -3 580.394 237.422  17
  -9   9   3 287.343 208.292  16
   9  -9  -3-172.218 271.735  13
   8  -9  -3 6331.73 663.141  13
   8   9  -3 7970.37 698.026  17
   7  -9  -3 613.536 306.813  13
   7   9  -3 1022.54 352.462  17
   6   9  -3 6188.45 630.476  17
  -6   9   3 6323.76 681.469  15
   5   9  -3 23633.5 2097.45   6
  -5   9   3 27670.2 1387.09  15
   4   9  -3 69.9573 451.029   6
  -4   9   3 49.1969 234.682  15
   3   9  -3 5275.02 1026.60   6
  -3   9   3 7372.24 709.532  15
   2   9  -3 11286.0 1407.15   6
  -2   9   3 13590.4 936.714  15
   1   9  -3 172.272 315.356   6
  -1   9   3 461.575 260.501  15
   0  -9   3-550.470 351.984   8
   0   9  -3-482.547 476.440   6
   0   9   3-23.6014 198.140  15
   1   9   3 875.721 295.364  17
   2  -9   3 1325.73 511.370   5
   2   9   3 1180.72 315.819  17
   3  -9   3 1060.74 360.182  12
   3  -9   3 1530.44 612.681   5
   3   9   3 1454.41 374.819  17
   4  -9   3 4583.59 588.236  12
   4   9   3 5176.79 619.895  17
   5  -9   3 2091.30 449.887  12
   5   9   3 1901.95 443.139  17
   5  -9   3 2232.59 414.848  14
   6  -9   3 657.767 340.051  12
   6   9   3 578.505 290.540  17
   7   9   3 81.5563 243.837  17
   8   9   3 5885.51 499.476  17
  10 -10  -3 2346.46 304.739  13
   9 -10  -3 1194.88 293.162  13
  -9  10   3 425.171 186.566  16
   8 -10  -3 1387.28 347.980  13
   8  10  -3 1178.14 264.743  17
   7 -10  -3 1790.46 414.379  13
   7  10  -3 1635.72 349.857  17
   6  10  -3 7542.57 695.363  17
  -6  10   3 7467.06 723.450  15
  -5  10   3 41074.2 1709.04  15
   5  10  -3 45343.0 1691.68  17
  -4  10   3 6000.61 668.699  15
  -3  10   3 6357.21 683.550  15
   3  10  -3 6159.42 1103.81   6
   2  10  -3-1295.35 571.405   6
  -2  10   3 77.2988 254.920  15
   1  10  -3 3659.20 851.650   6
  -1  10   3 4210.24 562.420  15
   0  10   3 410.594 237.546  15
   1  10   3 6819.50 720.288  15
   2  10   3 3737.13 553.209  17
   2  10   3 3819.88 538.173  15
   3 -10   3 5946.29 662.905  12
   3  10   3 5309.82 622.573  17
   4 -10   3 351.701 274.273  12
   4  10   3 418.590 235.933  17
   5  10   3 8009.98 707.796  17
   5 -10   3 8147.14 753.627  12
   6 -10   3 345.676 279.153  12
   6  10   3-577.168 271.140  17
   7  10   3 1085.67 257.667  17
  -9  11   3 298.955 140.617  16
   9 -11  -3-230.317 202.997  13
   8 -11  -3 474.826 255.313  13
  -8  11   3 357.479 200.345  16
   7 -11  -3 137.149 257.693  13
   6 -11  -3 593.328 315.018  13
  -6  11   3 233.008 215.310  15
  -5  11   3 1112.49 339.733  15
  -4  11   3 64.9799 246.520  15
  -3  11   3 302.027 270.527  15
  -2  11   3 385.608 247.570  15
  -1  11   3 3435.11 536.531  15
   0  11   3 3020.19 489.265  15
   1  11   3 953.917 344.385  15
   2  11   3 702.559 316.321  15
   2 -11   3 561.543 278.027  12
   3 -11   3 3362.72 495.872  12
   3  11   3 3374.67 482.234  15
   4  11   3 7546.30 660.806  15
   4 -11   3 4872.28 565.304  12
   5 -11   3 831.304 262.866  12
   5  11   3 1235.54 292.455  15
   6  11   3 464.494 168.421  15
  -8  12   3 3039.45 289.957  16
   8 -12  -3 3358.72 327.798  13
   7 -12  -3 15215.6 773.591  13
   6 -12  -3 1707.44 347.630  13
  -5  12   3 3275.99 442.139  15
   5  12  -3 3814.07 433.329  15
  -4  12   3 6092.62 611.109  15
  -3  12   3 324.436 236.328  15
  -2  12   3 11275.8 854.092  15
  -1  12   3 20327.5 1143.34  15
   0 -12   3 1632.27 371.578  12
   0  12   3 1278.93 348.699  15
   1 -12   3 2244.21 399.083  12
   1  12   3 1506.78 338.789  15
   2 -12   3 470.400 253.205  12
   2  12   3 1079.33 329.782  15
   3 -12   3 3821.22 480.830  12
   3  12   3 3484.20 450.761  15
   4 -12   3 2215.88 342.120  12
   4  12   3 3057.42 373.671  15
   5  12   3 794.992 198.415  15
   6 -13  -3-100.999 175.991  13
   5 -13  -3 1460.55 304.856  13
  -4  13   3 925.840 258.841  15
  -3  13   3-186.823 208.363  15
  -2  13   3 1679.65 315.789  15
  -1  13   3 2749.49 404.775  15
   0  13   3 115.959 193.369  15
   1 -13   3 364.328 205.465  12
   1  13   3 720.482 251.156  15
   2 -13   3 1101.03 249.804  12
   2  13   3 1001.05 247.024  15
   3 -13   3 5071.77 402.843  12
   3  13   3 5873.33 458.374  15
   3 -14  -3 1807.65 253.097  13
  -3  14   3 2297.64 263.354  15
  -2  14   3 529.109 189.645  15
  -1  14   3 93.8413 139.206  15
   0  14   3 400.439 167.548  15
  14   0  -4 13568.4 644.616  13
  13   0  -4 1391.67 279.353  13
 -13   0   4 1354.50 256.642   9
 -12   0   4 1022.62 270.976   9
  12   0  -4 576.778 292.488  13
  11   0  -4 11459.1 844.637  13
  10   0  -4 242523. 4313.58  13
 -10   0   4 255553. 4314.18  16
   8   0  -4 191551. 5238.27   6
  -6   0   4 53800.8 1965.75   4
  -5   0   4 243831. 4423.98   7
  -5   0   4 233612. 4184.36   4
  -4   0   4 5456.95 629.070   7
   4   0  -4 4469.16 560.451   2
  -3   0   4 67020.0 2137.70   7
  -3   0   4 66728.8 1867.25  18
   3   0  -4 65422.7 1908.47  18
   3   0  -4 70641.4 2199.35   2
  -2   0   4 222833. 4256.56   7
  -2   0   4 217507. 3403.58  18
   2   0  -4 226862. 4332.10   2
   2   0  -4 221319. 3510.39  18
  -1   0   4 256922. 4136.01   5
  -1   0   4 261908. 4712.37   7
   1   0  -4 269087. 3651.04  18
   1   0  -4 265295. 4426.50   1
   0   0   4 463314. 6705.34   5
   0   0  -4 472824. 6500.35   1
   0   0   4 467190. 6898.56   7
   1   0   4 144670. 3506.69   5
  -1   0  -4 147082. 3103.95   1
   1   0   4 147676. 3327.63   7
   2   0   4 7312.89 680.954   7
   2   0   4 8455.55 885.030   5
   3   0   4 24905.2 1674.89   5
   4   0   4 20415.1 1648.00   5
   5   0   4 28832.3 2106.73   5
   6   0   4 3818.35 944.450   5
   7   0   4 529.828 273.805  11
   7   0   4-314.784 718.457  10
   8   0   4-313.561 346.345  11
   8   0   4 503.168 644.346  10
   9   0   4 1653.85 417.647  11
   9   0   4 1498.86 637.629  10
  10   0   4 149.631 283.033  11
  11   0   4 5079.53 420.543  11
  14  -1  -4 175.573 178.960  13
  13   1  -4 465.246 215.862  13
  13  -1  -4 897.817 275.458  13
  12   1  -4 1193.91 337.916  13
  12  -1  -4 1470.66 333.295  13
 -12  -1   4 1516.33 290.495   9
  11   1  -4 5951.98 614.627  13
  11  -1  -4 4862.15 575.336  13
 -11   1   4 5965.33 588.610  16
 -11  -1   4 5122.56 568.602   9
  10   1  -4 312.589 238.635  13
  10  -1  -4 104.708 244.796  13
 -10  -1   4-261.237 304.494  16
 -10   1   4 185.849 208.781  16
  -9  -1   4 30698.4 1930.04   4
  -8  -1   4-235.184 311.802   4
   8   1  -4-144.470 428.177   6
   7   1  -4 6439.94 926.743   6
  -7  -1   4 8238.33 905.439   4
  -6  -1   4 3287.71 537.463   4
   6   1  -4 3771.05 698.657   6
   5   1  -4 173404. 4295.61   6
  -5  -1   4 181305. 3805.18   4
  -5   1   4 186357. 3785.78   7
  -4  -1   4 14395.8 1017.05   7
  -4   1   4 14312.2 977.181   7
   4   1  -4 14079.6 934.034   2
  -4  -1   4 13265.4 907.324  18
  -3  -1   4 45231.0 1729.02   7
  -3   1   4 43547.5 1725.08   7
   3  -1  -4 45653.1 1604.61  18
  -3  -1   4 44430.4 1457.74  18
  -3   1   4 44537.4 1560.88  18
   3   1  -4 44576.6 1756.25   2
  -2  -1   4 185384. 3152.13   5
  -2  -1   4 187436. 3845.24   7
  -2   1   4 192032. 3941.99   7
   2  -1  -4 193580. 3420.70  18
   2   1  -4 193320. 3864.14   6
  -2  -1   4 198178. 3001.47  18
  -2   1   4 191584. 3296.36  18
  -1  -1   4 50107.2 1603.56   5
  -1  -1   4 49277.0 1813.78   7
   1   1  -4 49950.0 1677.38   6
   1  -1  -4 49630.3 1456.86  18
   1  -1  -4 53362.2 1825.82   1
  -1   1   4 48613.1 1531.97   5
   1   1  -4 51238.3 1588.31   1
   0  -1   4 79701.0 2296.28   5
   0  -1   4 75337.8 2273.73   7
   0   1  -4 84593.2 2032.36   1
   0   1  -4 79028.9 1953.70   6
   0  -1  -4 83205.8 1860.16  18
   0   1   4 78422.7 2272.99   5
   1  -1   4 261197. 5067.01   5
   1   1   4 273568. 4981.79   7
   1   1   4 271950. 5125.44   5
   1  -1   4 278580. 4765.35   7
   2  -1   4-399.374 346.537   7
   2   1   4-48.1160 261.813   7
   2   1   4-62.3825 279.415   5
   2  -1   4 289.595 280.733   5
   3  -1   4 9143.67 1035.20   5
   3   1   4 9889.81 1059.36   5
   4   1   4 1010.91 528.482   5
   4  -1   4 1938.64 582.561   5
   5   1   4 6987.26 1082.66   5
   5  -1   4 7157.89 1095.82   5
   6  -1   4 5798.37 952.677   5
   7  -1   4 704.807 523.450   5
   7   1   4 611.408 286.076  11
   7  -1   4 630.095 343.759  11
   7   1   4 387.694 695.360  10
   7  -1   4 127.475 695.515  10
  -7  -1  -4-176.712 431.485   4
   8   1   4 10288.9 841.699  11
   8  -1   4 10250.6 832.805  11
   8  -1   4 10606.0 1098.14  10
   8   1   4 10133.3 1043.63  10
   9   1   4 2095.20 435.912  11
   9  -1   4 1659.35 397.676  11
   9  -1   4 1913.45 619.510  10
  10   1   4 230.532 264.737  11
  10  -1   4-90.6422 257.272  11
  11  -1   4 55.0410 183.138  11
  14  -2  -4 1559.37 257.471  13
  13  -2  -4 5245.58 508.360  13
  13   2  -4 5458.47 502.128  13
 -13   2   4 4011.79 416.801   9
  12   2  -4 309.305 220.831  13
  12  -2  -4 251.351 241.075  13
 -12  -2   4-297.381 230.792   9
  11   2  -4 9100.12 731.108  13
  11  -2  -4 8749.22 741.752  13
 -11   2   4 9625.61 728.323  16
 -11  -2   4 10401.3 780.359   9
  10   2  -4 18771.0 1041.88  13
  10  -2  -4 19224.1 1086.78  13
 -10   2   4 18048.7 1011.64  16
 -10  -2   4 18604.2 1037.18   9
  -9  -2   4 2026.58 574.056   4
   8   2  -4 34758.9 2179.50   6
  -8  -2   4 31477.2 1938.34   4
   7   2  -4 5313.07 865.160   6
  -7  -2   4 5343.55 781.757   4
   6   2  -4 6474.84 883.074   6
  -6  -2   4 9116.24 921.677   4
  -5   2   4 17160.5 1113.20   7
   5   2  -4 17721.7 1353.81   6
  -5  -2   4 18045.1 1210.84   4
  -4   2   4 242668. 4610.79   7
   4   2  -4 236347. 5014.52   6
   4   2  -4 239230. 4454.13   2
   3   2  -4 131657. 3383.29   6
  -3  -2   4 129059. 2672.50  18
  -2  -2   4 57346.8 1711.30   5
   2   2  -4 55335.4 2022.37   6
   2  -2  -4 57696.5 1824.76  18
  -2   2   4 56940.2 1780.35  18
  -1  -2   4 347.413 206.284   5
   1  -2  -4 79.1239 185.021  18
   1   2  -4 357.499 149.160   1
   1   2  -4 489.253 244.172   6
   0  -2   4 70289.2 2221.68   5
   0   2  -4 68057.8 1902.96   6
   0   2   4 69184.0 2166.36   5
   0  -2  -4 64686.5 1854.23  18
   1  -2   4 17865.1 1221.10   5
   1   2   4 17973.2 1193.62   5
   2  -2   4 94942.6 3099.67   5
   2   2   4 87445.6 3052.30   5
   3  -2   4 295.537 351.247   5
   3   2   4 596.741 410.759   5
   4  -2   4 881.321 537.122   5
   5  -2   4 10837.2 1316.50   5
   6  -2   4 345.137 371.963   5
   6   2   4 1216.72 331.261  11
   6  -2   4 835.485 321.601  11
   6  -2   4 1515.54 689.300  10
  -6  -2  -4 816.757 446.100   4
   6  -2   4 770.292 329.333  14
  -7  -2  -4 22103.5 1822.32   4
   7   2   4 23943.9 1220.56  11
   7  -2   4 25297.9 1268.34  11
   7  -2   4 25296.6 1497.73  10
   7  -2   4 25247.7 2101.85   5
   8   2   4 13319.7 932.926  11
   8  -2   4 13150.6 923.172  11
   8  -2   4 12593.0 1097.44  10
   9   2   4 7215.21 676.594  11
   9  -2   4 6697.26 642.799  11
   9  -2   4 5799.09 767.135  10
  10   2   4-328.022 292.859  11
  10  -2   4 178.361 236.694  11
  11  -2   4 629.656 191.922  11
  14  -3  -4 15426.2 637.603  13
  13  -3  -4 757.651 255.742  13
  12   3  -4 6740.70 593.924  13
  12  -3  -4 6842.63 647.315  13
  11   3  -4 2248.50 380.819  13
  11  -3  -4 2519.87 425.103  13
 -11   3   4 2688.88 424.243  16
 -11  -3   4 2508.04 391.768   9
  10   3  -4 3.22047 203.394  13
 -10  -3   4-604.535 512.845   4
  10  -3  -4 169.051 274.118  13
 -10   3   4 417.051 246.841  16
 -10  -3   4 277.104 241.526   9
  -9  -3   4 9715.26 1201.51   4
   8   3  -4 25932.0 1934.98   6
  -8  -3   4 27353.8 1876.64   4
   7   3  -4 198.980 375.281   6
  -7  -3   4 111.893 264.759   4
   6   3  -4 87788.6 3323.09   6
  -6  -3   4 93377.5 3168.65   4
   5   3  -4 14.1057 319.051   6
  -5  -3   4 431.599 306.181   4
   4   3  -4 652.209 389.864   6
   3   3  -4 604.100 345.717   6
   2   3  -4 3643.22 570.847   6
   1   3  -4 466.465 252.981   6
   0  -3   4 1011.84 371.039   5
   0   3  -4 899.957 284.686   6
   1  -3   4 14638.5 1126.50   5
   2  -3   4 2433.14 567.373   5
   3  -3   4 1071.89 409.570   5
   4  -3   4 2481.32 655.282   5
  -4  -3  -4 1098.87 462.658   4
   5  -3   4 7764.11 1144.99   5
  -5  -3  -4 8078.81 1048.53   4
   6  -3   4 5053.95 575.670  12
   6  -3   4 4427.37 886.570   5
   6   3   4 4341.78 534.302  11
  -6  -3  -4 5203.44 892.186   4
   6  -3   4 5749.33 865.167  10
   6  -3   4 4039.74 568.692  14
   7   3   4 19572.2 1114.21  11
   7  -3   4 20772.3 1138.77  11
   7  -3   4 22084.0 1947.24   5
   7  -3   4 19870.3 1336.59  10
  -7  -3  -4 16308.4 1551.92   4
   8   3   4 5731.34 639.855  11
   8  -3   4 6145.63 666.567  11
   8  -3   4 6846.68 824.197  10
   9   3   4-20.6384 275.754  11
   9  -3   4 240.282 302.060  11
   9  -3   4-73.7626 449.058  10
  10  -3   4-114.770 253.254  11
  13  -4  -4 1185.36 292.232  13
  12  -4  -4-238.442 263.172  13
  11  -4  -4 1852.47 353.524  13
 -11   4   4 1364.60 317.332  16
  10   4  -4 8267.61 686.082  13
  10  -4  -4 8550.03 747.336  13
 -10   4   4 9231.78 748.865  16
 -10  -4   4 8202.76 1125.72   4
 -10  -4   4 9020.81 730.096   9
  -9   4   4 2272.28 416.302  16
  -9  -4   4 1238.61 467.005   4
   9  -4  -4 1959.31 395.367  13
  -9  -4   4 1611.14 327.774   9
  -8  -4   4 2057.86 558.608   4
   8   4  -4 2018.43 679.052   6
  -7  -4   4 264.255 258.705   4
   7   4  -4 248.316 562.035   6
   6   4  -4 49972.3 2587.64   6
  -6  -4   4 53652.2 2481.92   4
   5   4  -4 7821.25 1014.78   6
   4   4  -4 124194. 3785.84   6
   3   4  -4 62151.1 2497.11   6
   2   4  -4 34950.0 1753.67   6
   1   4  -4 4048.68 582.112   6
   0  -4   4 44066.6 1977.25   5
   0   4  -4 42979.5 1779.96   6
   1  -4   4 12067.1 1096.79   5
   2  -4   4 26240.0 1735.16   5
   3  -4   4 11333.6 1216.41   5
   4  -4   4 2804.53 690.840   5
   5  -4   4 14738.0 1533.22   5
   6  -4   4 3437.53 517.188  12
   6  -4   4 2387.69 772.677   5
   6   4   4 3330.84 475.865  11
   6  -4   4 3674.47 717.238  10
   6  -4   4 2430.76 491.917  14
   7   4   4 70228.2 2153.77  11
   7  -4   4 74559.5 2201.38  11
   7  -4   4 75978.8 2460.49  10
   8   4   4 546.846 312.662  11
   8  -4   4 537.817 328.492  11
   8  -4   4 115.508 363.870  10
   9  -4   4-66.0823 259.878  11
  10  -4   4 315.343 229.733  11
  13  -5  -4 220.917 199.098  13
  12  -5  -4 514.344 235.608  13
  11  -5  -4 1863.25 377.433  13
 -11   5   4 1787.78 351.385  16
  10  -5  -4 79.4863 224.807  13
 -10   5   4-86.3155 190.694  16
  -9  -5   4 158.649 261.300   4
   9  -5  -4 306.805 310.747  13
  -9   5   4-95.3268 240.858  16
  -8   5   4 910.407 344.180  16
  -8  -5   4 544.274 314.887   4
   8   5  -4 816.330 556.003   6
  -7  -5   4 6868.78 977.069   4
   7   5  -4 6471.61 1057.30   6
   6   5  -4 18339.1 1647.48   6
   5   5  -4 38087.7 2257.47   6
   4   5  -4 38884.5 2201.39   6
   3   5  -4 560.839 395.349   6
   2   5  -4 5313.22 767.027   6
   1   5  -4 8796.56 923.583   6
   0   5  -4 1618.00 428.796   6
   1  -5   4 4591.51 741.637   5
   2  -5   4 21337.1 1633.18   5
   3  -5   4 32857.3 2128.44   5
   4  -5   4 4235.27 849.725   5
   5  -5   4 5242.63 603.847  12
   5  -5   4 4048.16 843.391   5
   5  -5   4 5081.68 695.408  10
   5  -5   4 5175.77 632.182  14
   6  -5   4 34745.9 2396.56   5
   6   5   4 34190.6 1431.89  11
   6  -5   4 37000.2 1655.02  10
   6  -5   4 35756.0 1599.50  12
   6  -5   4 34756.8 1621.46  14
   7   5   4 2891.89 461.272  11
   7  -5   4 2643.56 516.174  10
   8  -5   4 2746.89 440.894  11
   8  -5   4 2544.31 511.114  10
   9  -5   4-118.980 260.199  11
   9   5   4 412.290 215.745  17
  10  -5   4 731.835 221.732  11
  13  -6  -4 1259.36 238.293  13
  12  -6  -4 136.632 203.592  13
  11  -6  -4 207.888 232.586  13
 -11   6   4-119.706 198.994  16
  10  -6  -4 6088.05 643.129  13
 -10   6   4 5975.34 603.913  16
   9  -6  -4 3317.44 508.708  13
  -9   6   4 3216.29 473.684  16
   8  -6  -4 923.513 321.220  13
   8   6  -4 229.232 575.011   6
   7   6  -4 320.927 611.509   6
   6   6  -4 12183.6 1436.67   6
   5   6  -4 962.345 570.371   6
   4   6  -4 16472.5 1535.29   6
   3   6  -4 2252.73 635.374   6
   2   6  -4 20958.3 1578.61   6
   1   6  -4 51.2919 287.539   6
   0   6  -4 310.694 270.230   6
   1  -6   4 518.689 409.135   5
   2  -6   4 7644.23 1084.85   5
   3  -6   4 20957.6 1732.42   5
   4  -6   4 11226.8 1357.96   5
   4  -6   4 11837.5 877.707  12
   4  -6   4 11384.9 870.029  14
   5  -6   4 35754.1 2443.85   5
   5  -6   4 37934.9 1633.75  12
   5  -6   4 40600.3 1634.94  10
   5  -6   4 36917.9 1635.72  14
   6  -6   4 3404.97 541.201  12
   6  -6   4 3771.27 554.844  10
   6   6   4 4116.64 547.131  17
   6  -6   4 4091.59 564.733  14
   7  -6   4 484.250 252.042  10
   7   6   4 303.005 253.600  17
   8  -6   4-73.9525 250.364  11
   8   6   4 116.173 211.520  17
   9  -6   4 1687.31 315.820  11
   9   6   4 1026.88 239.563  17
  12  -7  -4-323.237 207.911  13
  11  -7  -4 12747.4 793.116  13
 -11   7   4 12074.4 702.561  16
  10  -7  -4 1383.85 352.881  13
 -10   7   4 452.785 211.854  16
   9  -7  -4 13625.6 944.070  13
  -9   7   4 13188.5 921.884  16
   8  -7  -4 5697.48 632.374  13
   8   7  -4 5155.02 1008.48   6
   7  -7  -4 632.099 280.876  13
  -7   7   4 1176.64 302.174  15
   6   7  -4-767.168 567.625   6
  -6   7   4 494.586 232.409  15
   5   7  -4 24788.3 2017.13   6
   4   7  -4 185.345 442.405   6
   3   7  -4 310.958 481.077   6
   2   7  -4 1071.83 468.955   6
   1   7  -4 2108.57 558.637   6
   0   7  -4 6182.22 985.263   6
   1  -7   4 25298.7 1868.41   5
   2  -7   4 4699.96 836.461   5
   3  -7   4 2589.39 465.121  14
   3  -7   4 2787.54 455.454  12
   3  -7   4 2409.08 715.417   5
   4  -7   4-346.716 220.028  12
   4  -7   4-233.945 480.048   5
   4  -7   4 245.476 294.078  14
   5  -7   4 5796.19 658.526  12
   5   7   4 6602.15 685.270  17
   5  -7   4 5514.15 659.404  14
   6  -7   4 7105.84 759.493  12
   6   7   4 6294.87 635.556  17
   6  -7   4 6969.89 735.934  14
   7   7   4 243.510 237.473  17
   8  -7   4 580.536 256.487  11
   8   7   4 694.031 244.778  17
   9  -7   4-41.1366 186.305  11
  12  -8  -4 2.55042 143.400  13
  11  -8  -4 9964.73 640.734  13
 -11   8   4 10329.5 579.557  16
  10  -8  -4 9356.24 711.600  13
 -10   8   4 9430.57 676.865  16
   9  -8  -4 2857.57 470.079  13
  -9   8   4 2765.16 464.922  16
   8  -8  -4 3681.29 503.252  13
   7  -8  -4 5993.47 653.003  13
  -7   8   4 6256.95 673.620  15
   6   8  -4 13740.8 1589.77   6
  -6   8   4 14471.8 1004.13  15
   5   8  -4 829.672 493.093   6
  -5   8   4 2087.67 433.246  15
   4   8  -4 21191.6 1913.06   6
  -4   8   4 25191.1 1275.73  15
   3   8  -4 28547.6 2190.28   6
   2   8  -4 2930.66 723.309   6
   1   8  -4 750.318 437.150   6
   0   8  -4 13048.7 1397.43   6
   1  -8   4 6565.86 1012.55   5
   1  -8   4 6377.19 665.302   8
   2  -8   4 13149.8 1409.89   5
   2  -8   4 16289.5 996.545  14
   3  -8   4 11670.8 897.652  12
   3  -8   4 8663.62 1166.51   5
   3   8   4 10220.1 801.366  17
   3  -8   4 10966.3 859.678  14
   4  -8   4 43370.4 1757.00  12
   4   8   4 44267.1 1700.25  17
   4  -8   4 42405.1 1714.15  14
   5  -8   4 4771.30 606.927  12
   5  -8   4 5395.35 640.161  14
   5   8   4 5115.75 583.054  17
   6  -8   4 6178.59 675.680  12
   6   8   4 6553.58 642.992  17
   7  -8   4 2616.63 383.976  11
   7   8   4 3512.22 442.986  17
   8  -8   4 2857.46 333.762  11
   8   8   4 2735.21 330.629  17
  11  -9  -4 161.569 165.942  13
 -10   9   4-144.897 170.566  16
  10  -9  -4-265.224 231.752  13
   9  -9  -4 1329.81 342.391  13
  -9   9   4 1301.24 309.878  16
   8  -9  -4 8076.05 730.676  13
   7  -9  -4 369.275 279.275  13
  -6   9   4 29414.0 1456.57  15
   5   9  -4-494.924 516.699   6
  -5   9   4-278.368 269.145  15
   4   9  -4-368.598 435.933   6
  -4   9   4-103.746 244.819  15
   3   9  -4 11086.7 1427.71   6
  -3   9   4 12300.6 922.597  15
  -3  -9   4 11224.3 833.027   8
   2   9  -4 26121.9 2143.78   6
  -2  -9   4 28017.2 1335.71   8
  -2   9   4 27914.6 1384.79  15
  -1  -9   4 1778.39 388.773   8
   1   9  -4 1639.93 516.454   6
  -1   9   4 1204.45 301.336  15
   0  -9   4 1962.16 425.272   8
   0   9  -4 690.055 445.230   6
   0   9   4 1583.67 364.226  15
   1  -9   4 722.487 369.693   5
   1   9   4 1109.12 318.094  17
   1   9   4 1294.69 340.351  15
   2  -9   4 5312.71 908.534   5
   2   9   4 6158.54 640.188  17
   2  -9   4 6092.13 625.571  14
   2   9   4 5347.15 622.994  15
   3  -9   4 3996.42 569.222  12
   3  -9   4 3408.62 528.368  14
   3   9   4 3527.26 505.136  17
   4  -9   4 4875.09 648.337  12
   4   9   4 4737.20 574.303  17
   4  -9   4 4613.47 553.763  14
   5  -9   4 2303.98 454.095  12
   5   9   4 2943.95 452.266  17
   5  -9   4 2784.20 475.704  14
   6  -9   4 52.0074 285.899  12
   6   9   4 105.010 254.217  17
   7  -9   4 976.026 254.249  11
   7   9   4 1863.97 303.989  17
 -10  10   4 532.540 159.868  16
  10 -10  -4 351.857 215.630  13
   9 -10  -4 6574.09 547.638  13
  -9  10   4 7204.97 551.607  16
  -8  10   4 6124.32 579.017  16
   8 -10  -4 4432.91 505.320  13
   7 -10  -4 70939.3 2110.80  13
  -6  10   4 7988.92 742.245  15
  -5  10   4 3889.56 539.403  15
  -4  10   4 7513.92 744.687  15
  -3  10   4 10144.9 849.087  15
  -2 -10   4 2555.87 464.429   8
  -2  10   4 2872.10 476.510  15
  -1 -10   4 1717.25 404.495   8
  -1  10   4 1861.82 406.077  15
   0  10   4 9905.14 830.542  15
   1  10   4 22914.6 1266.47  15
   2 -10   4 19855.4 1170.52  12
   2  10   4 21978.8 1213.52  15
   3 -10   4 2767.14 511.325  12
   3  10   4 1933.71 374.640  17
   3  10   4 2399.14 412.164  15
   4 -10   4 543.943 345.729  12
   4  10   4 3.07380 204.341  17
   4  10   4 81.4992 208.938  15
   5 -10   4 2315.35 456.422  12
   5  10   4 2523.88 389.336  17
   6 -10   4 10229.2 710.117  12
   6  10   4 10825.3 635.019  17
   9 -11  -4 4084.75 362.484  13
  -9  11   4 4802.91 369.933  16
   8 -11  -4 7953.48 581.000  13
  -8  11   4 8292.14 582.587  16
   7 -11  -4 1387.93 324.120  13
   6 -11  -4 766.955 274.234  13
  -6  11   4 844.772 282.662  15
  -5  11   4 4604.89 580.233  15
  -4  11   4 4757.08 590.424  15
  -3  11   4 1156.30 361.588  15
  -2  11   4 2308.58 436.357  15
  -1  11   4 10414.1 852.679  15
   0  11   4 2262.85 418.803  15
   1 -11   4 5728.82 623.174  12
   1  11   4 5633.85 625.595  15
   2 -11   4 1925.39 432.188  12
   2  11   4 1479.94 359.894  15
   3 -11   4 159.914 243.781  12
   3  11   4 378.574 206.138  15
   4 -11   4 591.014 295.228  12
   4  11   4-64.9546 216.645  15
   5 -11   4 11274.1 707.080  12
   8 -12  -4 18773.9 686.984  13
  -8  12   4 18440.1 675.356  16
   7 -12  -4 952.936 253.730  13
  -7  12   4 716.154 208.655  16
   6 -12  -4 13263.3 761.463  13
  -5  12   4 8339.14 664.375  15
  -4  12   4 2588.21 419.682  15
  -3  12   4-55.4308 220.911  15
  -2  12   4 1364.90 332.320  15
  -1  12   4 16952.5 1003.30  15
   0 -12   4 8448.85 666.406  12
   0  12   4 6918.49 633.324  15
   1 -12   4 7194.34 626.188  12
   1  12   4 7670.63 643.643  15
   2 -12   4 2747.61 412.394  12
   2  12   4 2853.93 392.375  15
   3 -12   4-73.2660 263.762  12
   3  12   4-199.420 184.523  15
   4 -12   4 176.899 196.101  12
  -6  13   4 205.938 136.037  16
   5 -13  -4 7946.74 515.929  13
   4 -13  -4 12197.3 665.687  13
  -4  13   4 11913.6 686.062  15
  -3  13   4 314.237 204.692  15
  -2 -13   4 3719.00 370.328  12
  -2  13   4 3744.96 430.119  15
  -1 -13   4 4674.94 417.154  12
  -1  13   4 4508.51 466.812  15
   0 -13   4 3238.21 364.591  12
   0  13   4 3457.91 390.432  15
   1 -13   4-228.476 207.560  12
   1  13   4-80.1137 164.727  15
   2 -13   4-127.228 174.357  12
   2  13   4-140.716 123.875  15
  14   0  -5 131.063 159.239  13
 -14   0   5-0.84668 109.848   9
  13   0  -5-89.0697 188.610  13
 -13   0   5-212.158 188.890   9
  12   0  -5-368.193 234.701  13
 -12   0   5-144.630 224.026   9
 -11   0   5 32.6138 197.594  16
 -10   0   5-356.908 299.651  16
   9   0  -5-163.656 366.853   6
   8   0  -5 263.868 314.261   6
   7   0  -5 106.074 318.581   6
  -6   0   5-243.675 449.163   7
  -5   0   5 22.0645 343.843   7
  -4   0   5-13.7547 375.919   7
  -3   0   5 11.8587 311.367   7
  -2   0   5-22.0065 322.542   7
  -1   0   5 24.0271 334.756   7
  -1   0   5 211.292 222.260   5
   0   0   5-143.430 267.879   7
   0   0   5 310.291 327.223   5
   1   0   5-327.726 366.685   7
   1   0   5-128.083 296.779   5
   2   0   5-91.7134 333.610   5
   3   0   5-305.855 392.975   5
   4   0   5-10.1355 406.464   5
   5   0   5-82.5849 352.969   5
   6   0   5-332.933 528.658   5
   6   0   5 159.145 253.541  11
   6   0   5-680.956 872.872  10
   7   0   5 290.801 299.556  11
   7   0   5-354.011 883.225  10
   8   0   5-25.5318 286.351  11
   8   0   5 54.4592 784.009  10
   9   0   5 19.9033 240.752  11
  10   0   5-676.594 268.907  11
  14  -1  -5-77.4510 152.528  13
 -14   1   5 471.896 148.312   9
  13   1  -5 5168.96 475.756  13
  13  -1  -5 5119.23 474.239  13
 -13  -1   5 5224.17 475.282   9
 -13   1   5 5702.05 511.704   9
  12  -1  -5 4173.93 496.319  13
  12   1  -5 4133.95 481.102  13
 -12   1   5 3571.31 439.312  16
 -12   1   5 3729.54 484.700   9
 -12  -1   5 3438.61 456.181   9
 -11  -1   5 17.9228 233.334  16
  11  -1  -5 30.2588 289.989  13
 -11   1   5 222.259 218.144  16
 -11  -1   5 380.020 245.211   9
 -10  -1   5 163.001 219.590  16
 -10   1   5-41.4630 202.255  16
 -10  -1   5-250.879 236.864   9
   9   1  -5 739.060 568.477   6
   9  -1  -5 813.276 446.926   6
   8   1  -5 26656.1 2026.71   6
   7   1  -5 3176.66 811.749   6
  -6   1   5 8573.95 848.317   7
   6   1  -5 8797.40 1074.97   6
  -5   1   5 37928.9 1812.95   7
   5   1  -5 35172.2 1978.36   6
  -4  -1   5 246.028 418.207   7
  -4   1   5 421.124 356.941   7
   4   1  -5 21.5246 294.649   6
  -3  -1   5 35184.0 1746.38   7
  -3   1   5 34009.7 1733.15   7
   3   1  -5 36289.3 1780.03   6
  -2  -1   5 16917.1 1231.60   7
  -2   1   5 16891.1 1237.49   7
   2   1  -5 16431.5 1131.38   6
  -1  -1   5 2517.73 581.258   7
  -1   1   5 3023.51 444.642   5
  -1   1   5 3000.63 575.043   7
  -1  -1   5 3294.04 483.657   5
   1   1  -5 3100.19 479.090   6
   0  -1   5 43292.8 1916.31   5
   0  -1   5 42162.4 1893.63   7
   0   1   5 41462.5 1967.65   7
   0   1   5 44693.8 1909.67   5
   1  -1   5 41876.5 2051.97   5
   1  -1   5 43645.1 1931.17   7
   1   1   5 41271.8 1960.87   7
   1   1   5 41983.1 2057.90   5
   2  -1   5 59954.7 2674.70   5
   2   1   5 59581.3 2679.97   5
   3   1   5 564.450 380.132   5
   3  -1   5 889.403 419.901   5
   4   1   5 3579.15 774.699   5
   4  -1   5 5104.75 968.861   5
   5  -1   5 2978.21 835.475   5
   5  -1   5 2275.77 783.306  10
   5   1   5 2550.58 698.283   5
   6  -1   5 42.1033 326.864   5
   6   1   5-402.325 280.007  11
   6  -1   5 68.8403 236.725  11
   6   1   5-558.863 864.045  10
   6  -1   5 784.099 857.675  10
   7   1   5 37630.4 1538.92  11
   7  -1   5 37926.4 1561.45  11
   7   1   5 35498.7 1794.88  10
   7  -1   5 37905.1 1882.54  10
   8   1   5 49603.5 1726.80  11
   8  -1   5 48800.5 1721.79  11
   8   1   5 42298.1 1835.36  10
   8  -1   5 41479.2 1906.99  10
   9   1   5-92.1486 298.660  11
   9  -1   5 531.391 278.446  11
  10   1   5 575.918 252.710  11
  10  -1   5 1037.05 270.578  11
  14  -2  -5-19.6364 134.416  13
 -14   2   5 34.9533 116.165   9
  13  -2  -5 1599.42 290.185  13
 -13   2   5 1959.16 319.720   9
 -13  -2   5 2324.23 321.537   9
  12  -2  -5 1508.73 341.707  13
 -12   2   5 1715.31 338.105  16
 -12  -2   5 1469.49 333.063   9
  11  -2  -5 19705.5 1063.81  13
 -11  -2   5 19735.6 1096.64   9
 -11   2   5 20810.7 1093.53  16
  10  -2  -5-120.462 272.805  13
 -10   2   5 323.961 253.118  16
 -10  -2   5 357.060 240.466   9
   9   2  -5 28407.0 2151.36   6
  -9  -2   5 30260.1 1329.58  16
  -9   2   5 32263.7 1388.25  16
  -9  -2   5 31674.0 1364.71   9
   8   2  -5 23661.5 1914.04   6
  -8  -2   5 20117.7 1566.67   4
  -7  -2   5 1568.23 470.135   4
   7   2  -5 1608.84 564.644   6
   6   2  -5 125.404 318.980   6
  -5   2   5 51849.0 2190.73   7
   5   2  -5 52202.4 2499.47   6
  -4   2   5 258618. 5383.46   7
   4   2  -5 265608. 5715.82   6
  -3   2   5 6904.95 822.698   7
   3   2  -5 7336.75 848.647   6
  -2  -2   5 20166.4 1130.40   5
   2   2  -5 20659.9 1296.21   6
  -1  -2   5 10.2312 247.254   5
   1   2  -5-46.0659 210.534   6
   0  -2   5 99250.4 3040.18   5
   0   2   5 93658.2 2892.38   5
   1   2   5 1437.91 420.285   5
   1  -2   5 1094.44 393.529   5
   2  -2   5 38011.4 2150.01   5
   2   2   5 36601.3 1927.25   7
   2   2   5 33521.7 2041.91   5
   3  -2   5 17680.0 1604.78   5
   3   2   5 15684.2 1491.17   5
   4  -2   5-284.356 542.560   5
   5  -2   5 8196.61 1249.50   5
   5   2   5 8779.34 691.461  11
   5  -2   5 9747.17 1013.41  10
   5  -2   5 9301.57 802.984  14
   6  -2   5 4391.02 974.826   5
   6   2   5 5723.05 574.578  11
   6  -2   5 4952.25 567.522  11
   6  -2   5 4384.37 961.165  10
  -6  -2  -5 4111.74 863.707   4
   6  -2   5 4929.63 636.713  14
   7   2   5 10727.7 829.184  11
   7  -2   5 10071.1 819.112  11
   7  -2   5 10188.0 1172.83  10
   8   2   5 818.794 306.892  11
   8  -2   5 868.443 336.126  11
   8  -2   5 1064.50 753.201  10
   9   2   5 1986.55 374.068  11
   9  -2   5 1716.19 355.573  11
  10  -2   5-23.2481 187.339  11
 -14   3   5 3249.56 282.141   9
  13  -3  -5 5519.67 476.952  13
 -13   3   5 5266.08 481.196   9
  12  -3  -5 536.636 227.876  13
 -12   3   5 573.618 223.725  16
 -12  -3   5 575.548 230.555   9
  11  -3  -5 8412.48 717.963  13
 -11   3   5 10065.6 771.236  16
 -11  -3   5 10350.8 785.887   9
  10  -3  -5 62142.6 1937.09  13
 -10   3   5 59207.7 1952.71  16
 -10  -3   5 60827.3 1967.05   9
   9   3  -5 14808.6 1601.27   6
  -9  -3   5 13576.7 1369.68   4
  -9   3   5 16029.3 987.929  16
  -9  -3   5 16786.7 994.848   9
  -8  -3   5 4712.44 775.208   4
   8   3  -5 5239.24 1003.14   6
   7   3  -5 18998.6 1703.53   6
   6   3  -5 731.854 471.081   6
  -5   3   5 40549.2 2002.41   7
   5   3  -5 37707.7 2155.62   6
   4   3  -5 1138.71 415.565   6
   3   3  -5 7180.66 868.774   6
  -2  -3   5 26393.8 1386.03   5
   2   3  -5 25102.2 1501.68   6
  -1  -3   5 7511.62 796.492   5
   1   3  -5 6050.01 699.695   6
   0  -3   5 537.518 349.979   5
   1  -3   5 1255.33 461.990   5
   2  -3   5 12124.3 1276.36   5
   3  -3   5 425.903 378.426   5
   4  -3   5 494.209 442.232   5
   5  -3   5 17534.3 1780.32   5
   5  -3   5 20162.1 1398.54  10
   5  -3   5 19812.2 1172.38  14
   6   3   5 31415.9 1361.21  11
   6  -3   5 30748.1 1396.18  11
   6  -3   5 31015.2 1691.96  10
   6  -3   5 31369.3 1526.69  14
   6  -3   5 32878.7 2424.79   5
   7   3   5 49.1841 269.782  11
   7  -3   5-49.4212 300.372  11
   7  -3   5 949.199 796.726  10
   8   3   5-440.234 310.359  11
   8  -3   5-76.8632 307.333  11
   9  -3   5-557.808 309.992  11
  10  -3   5 2381.77 297.684  11
  13  -4  -5 1526.68 287.737  13
  12  -4  -5-90.3443 242.035  13
 -12   4   5 118.167 173.896  16
  11  -4  -5 4394.13 526.165  13
 -11   4   5 4157.93 507.975  16
 -11  -4   5 4349.95 522.804   9
  10  -4  -5-271.384 334.497  13
 -10  -4   5 65.3593 193.406   9
 -10   4   5 17.0052 230.755  16
   9  -4  -5 64815.0 1980.69  13
   9   4  -5 59978.5 3177.35   6
  -9   4   5 64536.1 2064.20  16
  -9  -4   5 64129.4 2021.60   9
   8   4  -5-11.0287 677.587   6
   7   4  -5 11288.7 1375.30   6
   6   4  -5 60935.7 2978.60   6
   5   4  -5 1936.49 573.195   6
   4   4  -5-34.4533 312.947   6
   3   4  -5 46941.1 2285.47   6
  -2  -4   5 69241.5 2509.57   5
   2   4  -5 69379.5 2672.04   6
   1   4  -5 5494.62 717.641   6
  -1  -4   5 4988.75 708.597   5
   0  -4   5 8481.42 988.573   5
   1  -4   5 270.353 317.958   5
   2  -4   5 1126.30 510.900   5
   3  -4   5 6779.07 1018.97   5
   4  -4   5 78165.5 3662.59   5
   4  -4   5 75670.7 2260.81  14
   5  -4   5 68076.7 2334.83  10
   5  -4   5 70240.5 3514.43   5
   5  -4   5 68148.7 2230.53  14
   6  -4   5 1944.84 713.798  10
   6  -4   5 1698.35 450.036  14
   7   4   5 364.431 297.957  11
   7  -4   5 445.023 301.351  11
   7  -4   5 369.386 563.558  10
   8  -4   5 4777.19 521.091  11
   8  -4   5 3231.30 687.521  10
   9  -4   5 5361.53 487.430  11
  13  -5  -5 722.058 215.266  13
  12  -5  -5 583.872 267.575  13
 -12   5   5-230.229 194.682  16
  11  -5  -5 13817.2 879.959  13
 -11   5   5 14221.7 883.912  16
 -10   5   5 1400.91 330.974  16
  10  -5  -5 1134.44 278.068  13
   9  -5  -5 12558.6 874.772  13
   9   5  -5 11018.3 1414.77   6
  -9   5   5 11971.9 894.896  16
   8  -5  -5 933.434 269.916  13
   8   5  -5 1023.89 582.502   6
  -8   5   5 516.071 228.809  16
   7   5  -5 38395.4 2533.72   6
   6   5  -5 4497.84 891.461   6
   5   5  -5 10375.3 1277.30   6
   4   5  -5 58485.3 2811.45   6
   3   5  -5 4704.17 814.445   6
   2   5  -5 952.402 465.954   6
  -1  -5   5 37918.8 2042.99   5
   1   5  -5 38281.8 1977.55   6
   0  -5   5 42785.7 2277.27   5
   1  -5   5-159.078 379.499   5
   2  -5   5 3379.10 746.967   5
   3  -5   5 161.343 412.636   5
   4  -5   5 39503.2 2572.99   5
   4  -5   5 38172.5 1576.18  12
   4  -5   5 37897.7 1689.83  10
   4  -5   5 41090.6 1680.98  14
   5  -5   5 367.943 241.767  12
   5  -5   5 17.8416 285.138   5
   5  -5   5 646.444 554.703  10
   5  -5   5 47.7442 308.527  14
   6  -5   5 3628.04 510.897  12
   6  -5   5 4190.16 704.839  10
   6  -5   5 3851.61 612.722  14
   7  -5   5 13670.8 884.130  11
   7  -5   5 14249.1 1036.25  10
   8  -5   5-137.464 248.972  11
   8  -5   5-85.3532 452.849  10
   9  -5   5 691.872 220.270  11
  13  -6  -5 741.766 177.790  13
  12  -6  -5 360.885 195.811  13
 -12   6   5 757.197 207.240  16
  11  -6  -5 1534.82 330.045  13
 -11   6   5 1726.83 328.998  16
  10  -6  -5 543.462 242.120  13
 -10   6   5 666.777 278.138  16
   9  -6  -5-41.8512 306.544  13
  -9   6   5 148.428 253.202  16
   8  -6  -5 8670.17 735.863  13
   8   6  -5 7644.04 1333.28   6
  -8   6   5 7346.41 722.874  16
   7  -6  -5 12434.4 847.770  13
   7   6  -5 13060.4 1572.89   6
   6   6  -5 24060.0 2049.47   6
   5   6  -5 239.609 467.805   6
   4   6  -5 3596.08 769.220   6
   3   6  -5 38612.7 2310.07   6
   2   6  -5 111113. 3826.06   6
  -1  -6   5 20654.7 1610.24   5
   1   6  -5 19113.2 1508.74   6
   0  -6   5-26.9405 276.335   5
   1  -6   5 1624.51 564.274   5
   2  -6   5 274.119 347.792   5
   3  -6   5 216010. 6241.81   5
   3  -6   5 226444. 4288.86  14
   3  -6   5 228272. 4250.92  12
   4  -6   5 168775. 5500.70   5
   4  -6   5 167645. 3641.71  12
   4  -6   5 171867. 3620.68  10
   4  -6   5 169566. 3701.87  14
   5  -6   5 17099.0 1098.84  12
   5  -6   5 17300.8 1124.12  10
   5  -6   5 16424.3 1120.22  14
   6  -6   5 77.3531 240.688  12
   6  -6   5 277.046 327.088  10
   6  -6   5 2.18898 382.597  14
   7  -6   5-234.316 285.971  11
   7  -6   5 78.9806 258.573  10
   8  -6   5 12362.0 719.964  11
   9  -6   5 1953.01 256.875  11
  12  -7  -5 967.145 234.693  13
 -12   7   5 347.137 150.122  16
 -11   7   5 1387.40 293.005  16
  11  -7  -5 2303.13 366.330  13
  10  -7  -5 635.798 253.802  13
 -10   7   5 506.449 243.134  16
   9  -7  -5 2587.16 450.701  13
  -9   7   5 2683.73 459.679  16
   8  -7  -5 22033.7 1184.23  13
  -8   7   5 20747.5 1194.34  16
   7  -7  -5 4136.77 520.550  13
   7   7  -5 3497.49 873.650   6
   6   7  -5 17129.1 1743.02   6
  -6   7   5 20813.0 1184.36  15
   5   7  -5 24770.8 2043.59   6
   4   7  -5 8685.79 1199.34   6
   3   7  -5 1049.72 508.044   6
   2   7  -5-294.639 465.293   6
   1   7  -5-198.580 373.417   6
   0  -7   5 7972.88 1067.50   5
   1  -7   5 12000.0 1413.45   5
   1  -7   5 12818.4 927.259   8
   2  -7   5 3895.62 531.695  14
   2  -7   5 4260.72 901.434   5
   3  -7   5 2805.36 512.433  12
   3  -7   5 3304.14 777.163   5
   3  -7   5 2542.39 443.980  14
   4  -7   5 512.366 271.210  12
   4  -7   5 1068.90 394.140  14
   5  -7   5 1828.12 439.413  12
   5  -7   5 1375.88 383.576  14
   6  -7   5 1916.03 360.016  12
   6  -7   5 1880.04 461.286  14
   7  -7   5 5556.67 522.448  11
   8  -7   5 471.983 245.124  11
  11  -8  -5 176.100 192.596  13
 -11   8   5 330.819 178.559  16
  10  -8  -5 7818.09 622.419  13
 -10   8   5 7932.91 634.432  16
   9  -8  -5 78.9283 227.207  13
  -9   8   5 61.4660 250.239  16
   8  -8  -5 952.954 360.784  13
  -8   8   5 129.197 233.708  16
   7  -8  -5 26699.6 1304.07  13
  -6  -8   5 3228.59 478.888   8
   6   8  -5 3295.84 920.633   6
  -6   8   5 3387.41 522.299  15
  -5  -8   5 3247.62 468.570   8
  -5   8   5 2510.53 455.476  15
  -4  -8   5 7312.00 682.546   8
   4   8  -5 6005.01 1073.35   6
  -4   8   5 6448.92 665.851  15
  -3  -8   5 1413.13 366.738   8
   3   8  -5 425.282 358.113   6
  -3   8   5 1528.64 337.522  15
  -2  -8   5 734.064 285.311   8
   2   8  -5 106.011 318.905   6
  -2   8   5 156.735 173.095  15
  -1  -8   5 148.049 208.346   8
  -1  -8   5 841.451 480.451   5
   1   8  -5 655.838 378.625   6
  -1   8   5-340.997 296.010  15
   0  -8   5 3002.10 467.159   8
   0  -8   5 2488.18 677.505   5
   1  -8   5 354.491 207.854   8
   1  -8   5 348.697 331.488   5
   2  -8   5 11047.4 1369.61   5
   2  -8   5 10399.1 845.189  14
   3  -8   5 9812.26 827.596  12
   3  -8   5 9458.08 824.337  14
   4  -8   5 21953.2 1235.31  12
   4  -8   5 21659.4 1221.66  14
   5  -8   5 255.155 284.977  12
   5  -8   5 1024.83 379.951  14
   6  -8   5 3393.47 488.915  12
   7  -8   5 335.511 212.505  11
  11  -9  -5-103.547 141.650  13
 -11   9   5-185.561 117.797  16
  10  -9  -5 1787.40 314.491  13
 -10   9   5 1777.08 301.563  16
   9  -9  -5 11688.6 772.918  13
  -9   9   5 11284.4 767.851  16
   8  -9  -5 277.500 286.995  13
  -8   9   5 229.199 226.977  16
   7  -9  -5 81.5477 228.363  13
  -6   9   5 3932.80 545.252  15
  -6  -9   5 4399.35 513.637   8
  -5  -9   5-69.8955 208.982   8
  -5   9   5 1069.43 341.444  15
   4   9  -5 19167.9 1858.12   6
  -4   9   5 21054.9 1222.65  15
  -4  -9   5 23448.7 1225.28   8
   3   9  -5 4964.66 1006.19   6
  -3   9   5 4711.71 597.352  15
  -3  -9   5 4439.48 573.548   8
  -2  -9   5 3202.45 496.196   8
   2   9  -5 2446.83 641.076   6
  -2   9   5 2097.17 424.799  15
  -1  -9   5 3801.41 553.192   8
  -1  -9   5 2861.90 650.297   5
  -1   9   5 3565.15 503.348  15
   0  -9   5 2886.41 514.374   8
   0   9   5 3547.43 520.073  15
   1  -9   5-259.175 255.889  14
   2  -9   5 4312.73 570.609  12
   2  -9   5 4270.33 555.733  14
   3  -9   5 10218.4 848.154  12
   3  -9   5 9542.56 792.560  14
   4  -9   5 25803.8 1245.41  14
   4  -9   5 24039.6 1249.17  12
   5  -9   5 5689.74 603.053  12
   5  -9   5 5354.46 564.400  14
   7  -9   5 861.074 202.935  11
  10 -10  -5 4.02986 144.081  13
 -10  10   5 60.7042 137.658  16
   9 -10  -5 4327.36 416.813  13
  -9  10   5 4651.12 449.916  16
   8 -10  -5 3075.25 407.067  13
  -8  10   5 2793.78 419.438  16
   7 -10  -5 1673.47 356.797  13
   6 -10  -5 2948.29 474.188  13
  -6  10   5 2845.22 473.906  15
  -5 -10   5 1245.76 332.404   8
  -5  10   5 964.546 315.145  15
  -4 -10   5 2100.13 411.880   8
  -4  10   5 2794.60 487.160  15
  -3  10   5 11099.3 882.341  15
  -3 -10   5 9904.23 815.346   8
  -2 -10   5 157.181 213.049   8
  -2  10   5-18.9604 216.144  15
  -1  10   5 12418.8 911.220  15
  -1 -10   5 9840.15 852.552   8
   0  10   5-22.1155 202.150  15
   1  10   5 2822.96 457.455  15
   1 -10   5 2084.36 395.348  14
   2 -10   5 595.383 338.707  12
   2 -10   5 180.227 237.689  14
   3 -10   5 1268.25 370.659  12
   3 -10   5 1248.65 321.844  14
   4 -10   5 4571.46 539.022  12
   4 -10   5 5007.83 512.431  14
   5 -10   5 1774.24 356.635  12
   6 -10   5 518.377 182.180  11
  -9  11   5-196.068 152.391  16
   8 -11  -5 9871.26 587.302  13
  -8  11   5 9218.11 593.722  16
   7 -11  -5 3600.85 431.441  13
  -7  11   5 3145.27 408.060  16
   6 -11  -5 1021.04 275.522  13
  -5  11   5 38.4607 238.249  15
  -4  11   5 620.283 266.823  15
  -3 -11   5-95.3833 192.094   8
  -3  11   5 18.3560 218.446  15
  -2  11   5 3837.48 518.659  15
  -1  11   5 3657.80 504.231  15
   0  11   5 322.612 224.879  15
   1 -11   5 1658.68 381.803  12
   1  11   5 2421.69 390.056  15
   2 -11   5 1485.24 372.133  12
   3 -11   5 17.4709 237.238  12
   4 -11   5 24454.3 1008.70  12
   7 -12  -5 6920.67 437.610  13
  -7  12   5 6696.17 458.020  16
   6 -12  -5 5982.31 469.487  13
  -6  12   5 5302.39 461.034  16
   5 -12  -5 1000.57 266.085  13
  -5  12   5 1566.55 300.479  15
  -4  12   5 1749.55 340.373  15
  -3  12   5 604.129 241.458  15
  -2  12   5 248.653 239.778  15
  -1  12   5 5745.50 541.419  15
   0 -12   5 971.632 285.364  12
   0  12   5 1053.20 254.472  15
   1 -12   5-109.026 207.613  12
   1  12   5-154.580 164.914  15
   2 -12   5 304.061 230.657  12
   3 -12   5 11194.7 604.440  12
  -3 -13   5 880.486 220.427  12
  -3  13   5 262.760 174.793  15
  -2  13   5 229.376 168.703  15
  -2 -13   5 221.038 187.781  12
  -1 -13   5 2573.29 317.856  12
  -1  13   5 2512.78 308.632  15
   0 -13   5 1890.49 261.599  12
 -14   0   6 651.477 175.623   9
 -13   0   6 213.080 201.758   9
 -12   0   6 17463.4 954.828  16
 -12   0   6 16301.0 969.671   9
 -11   0   6 66190.3 2038.88  16
 -11   0   6 67504.0 2120.11   9
 -10   0   6 3065.78 470.442  16
  10   0  -6 3342.17 880.821   6
  -9   0   6 8082.77 704.822  16
   9   0  -6 7144.51 1143.65   6
   8   0  -6-85.0127 360.772   6
   7   0  -6 1785.18 570.855   6
  -6   0   6-202.992 519.381   7
  -5   0   6 1558.85 550.568   7
  -4   0   6 119706. 3664.16   7
  -3   0   6 7834.63 958.984   7
  -2   0   6 23815.1 1600.97   7
   2   0  -6 26004.7 1558.82   6
  -1   0   6 152854. 4234.53   7
  -1   0   6 162231. 3907.11   5
   0   0   6 44558.3 2197.03   7
   0   0   6 43063.4 2144.56   5
   1   0   6 3279.56 683.740   7
   1   0   6 3909.54 729.660   5
   2   0   6 108050. 4016.80   5
   3   0   6 13567.0 1536.57   5
   4   0   6 25408.0 1506.63  10
   4   0   6 26009.9 2197.79   5
   5   0   6-34.8581 415.585   5
   5   0   6 345.185 302.884  11
   5   0   6-646.830 949.445  10
   6   0   6 51034.8 1779.17  11
   6   0   6 47681.4 2093.03  10
   7   0   6 3313.31 498.228  11
   7   0   6 2710.40 942.382  10
   8   0   6 2544.27 418.464  11
   8   0   6 1775.69 716.372  10
   9   0   6 15427.7 717.291  11
 -14   1   6 109.723 136.647   9
 -13   1   6 2982.92 402.544   9
 -13  -1   6 2475.75 345.626   9
 -12   1   6 123.936 197.376  16
 -12   1   6-121.695 266.839   9
 -12  -1   6 132.593 217.921   9
 -11  -1   6 1640.66 363.673  16
 -11   1   6 872.765 309.210  16
 -11  -1   6 1175.11 338.259   9
 -10  -1   6 13661.7 923.215  16
 -10   1   6 13278.7 908.700  16
  10   1  -6 10401.5 1371.23   6
  10  -1  -6 8894.93 1274.02   6
 -10  -1   6 11862.6 873.725   9
  -9   1   6 6794.42 661.805  16
  -9  -1   6 6033.91 601.638  16
   9   1  -6 5130.61 1023.78   6
   9  -1  -6 4009.27 813.433   6
  -9  -1   6 6468.84 639.628   9
   8   1  -6 850.390 509.411   6
   7   1  -6 18442.6 1716.23   6
  -6   1   6 59096.6 2501.94   7
   6   1  -6 59872.2 2934.66   6
  -5   1   6 131304. 3875.25   7
   5   1  -6 129752. 4201.20   6
  -4   1   6 8226.32 968.349   7
  -4  -1   6 9437.38 1104.70   7
   4   1  -6 8143.77 1000.15   6
  -3  -1   6 89471.1 3165.28   7
  -3   1   6 91698.3 3255.89   7
   3   1  -6 99135.9 3257.81   6
  -2  -1   6 10554.8 1175.47   7
  -2   1   6 10107.4 1081.43   7
   2   1  -6 9889.09 950.942   6
  -1  -1   6 14057.8 1123.68   5
  -1  -1   6 15479.8 1329.50   7
  -1   1   6 15954.8 1348.75   7
   0  -1   6 3037.03 784.266   7
   0   1   6 3454.60 600.947   5
   0   1   6 2853.89 602.553   7
   0  -1   6 2849.87 615.600   5
   1  -1   6 32774.8 1896.54   7
   1   1   6 32933.8 1907.83   7
   1   1   6 31094.4 1957.50   5
   1  -1   6 30176.9 1940.70   5
   2   1   6 3074.59 696.156   5
   2  -1   6 3958.96 765.531   5
   3   1   6-420.388 369.097   5
   3  -1   6-353.842 400.558   5
   4  -1   6 277.723 325.844   5
   4  -1   6 189.895 220.055  11
   4   1   6 1166.77 803.484  10
   4  -1   6-109.939 777.957  10
   4   1   6 557.756 395.345   5
   5  -1   6 3799.79 929.306   5
   5  -1   6 5090.51 583.634  11
   5   1   6 4248.73 514.217  11
   5   1   6 5403.59 1048.77  10
   5  -1   6 5134.31 1060.31  10
   6  -1   6 5109.86 595.973  11
   6   1   6 4473.16 533.463  11
   6   1   6 4980.51 1100.60  10
   6  -1   6 3669.47 1131.19  10
   7   1   6-250.498 285.136  11
   7  -1   6-129.391 306.750  11
   7   1   6-1196.68 942.860  10
   7  -1   6 877.678 923.324  10
   8   1   6 10744.0 723.108  11
   8  -1   6 9913.20 715.716  11
   8   1   6 8828.73 899.506  10
   9   1   6-154.544 217.047  11
   9  -1   6 970.081 273.546  11
 -14   2   6 2884.30 300.142   9
 -13  -2   6 3464.20 395.606   9
 -13   2   6 3198.05 399.600   9
 -12   2   6 2830.12 407.489  16
 -12  -2   6 2041.09 356.477   9
 -11   2   6 4080.90 511.045  16
 -11  -2   6 4070.63 534.413   9
 -10   2   6 40064.7 1589.26  16
 -10  -2   6 40444.4 1604.97   9
  -9  -2   6 1916.78 354.745  16
  -9   2   6 1420.04 319.332  16
  -9  -2   6 1871.23 363.810   9
   8   2  -6 32099.1 2329.42   6
   7   2  -6 20323.4 1790.30   6
  -6   2   6 6200.58 845.334   7
   6   2  -6 7067.26 1039.79   6
  -5   2   6 384.247 375.031   7
   5   2  -6 27.7706 317.645   6
  -4   2   6-380.829 442.002   7
   4   2  -6-139.008 298.141   6
  -3   2   6 65359.8 2785.47   7
   3   2  -6 67660.8 2752.15   6
  -2   2   6 234.636 379.261   7
   2   2  -6 222.759 304.206   6
  -1   2   6 528.792 393.924   7
  -1  -2   6 1042.65 398.063   5
   0  -2   6 32763.2 1932.88   5
   0   2   6 31379.8 1957.34   7
   1  -2   6 33571.2 2094.57   5
   1   2   6 32715.2 2009.95   7
   2  -2   6-39.2440 320.808   5
   3  -2   6 11154.7 1405.87   5
   4  -2   6 9464.76 1152.84  10
   4  -2   6 9236.84 792.122  14
   4  -2   6 9651.91 1341.03   5
   5  -2   6 11229.3 819.343  11
   5  -2   6 10090.0 1250.10  10
   5  -2   6 11590.2 916.144  14
   5  -2   6 11352.3 1470.90   5
   6   2   6 4374.87 535.569  11
   6  -2   6 2996.25 504.102  11
   6  -2   6 4082.42 1113.39  10
   7   2   6 4943.43 558.368  11
   7  -2   6 4382.75 546.603  11
   7  -2   6 4872.73 1048.17  10
   8   2   6 107.180 241.779  11
   8  -2   6 463.663 236.005  11
   8  -2   6-310.593 697.843  10
   9  -2   6 600.372 215.526  11
 -14   3   6-155.727 115.461   9
 -13   3   6 634.846 193.492  16
 -13   3   6 357.815 176.095   9
 -12   3   6 1407.51 308.845  16
 -12  -3   6 952.343 264.508   9
 -11   3   6 18.8917 222.808  16
 -11  -3   6 205.800 230.431   9
 -10   3   6 744.589 293.569  16
 -10  -3   6 405.001 253.365   9
   9   3  -6 2334.56 831.900   6
  -9   3   6 3568.55 493.875  16
  -9  -3   6 3318.57 496.980   9
   8   3  -6 7296.00 1176.30   6
   7   3  -6 41312.8 2590.13   6
  -6   3   6 28274.0 1816.05   7
   6   3  -6 27698.6 2036.34   6
  -5   3   6 294.424 294.606   7
   5   3  -6 455.394 322.200   6
  -4   3   6 77.6250 315.326   7
   4   3  -6 140.059 297.692   6
  -3   3   6 795.972 507.725   7
   3   3  -6 1040.97 407.244   6
  -2  -3   6 38473.0 1878.75   5
  -2   3   6 35246.3 2140.63   7
   2   3  -6 35682.3 1918.12   6
  -1   3   6-265.942 356.189   7
  -1  -3   6 215.383 271.545   5
   0   3   6 1920.54 606.012   7
   0  -3   6 2636.53 626.850   5
   1   3   6 1953.02 613.565   7
   1  -3   6 2318.12 661.718   5
   2  -3   6 484.236 455.141   5
   3  -3   6 10934.1 1366.19   5
   4  -3   6 130.329 349.079   5
   4  -3   6 1037.65 836.089  10
   4  -3   6 691.529 325.784  14
   5  -3   6 1786.40 900.405  10
   5  -3   6 3220.23 540.095  14
   6  -3   6 9917.29 802.117  11
   6  -3   6 8747.94 1209.68  10
   7   3   6 3528.85 476.716  11
   7  -3   6 2580.10 460.999  11
   7  -3   6 3237.14 957.198  10
   8  -3   6 5673.67 538.817  11
   8  -3   6 3599.17 769.518  10
   9  -3   6 3000.01 313.214  11
 -13   4   6-143.749 136.332  16
 -13   4   6 269.219 161.850   9
 -12   4   6 567.946 222.154  16
 -11   4   6 3427.18 504.837  16
 -10  -4   6 3809.46 515.956   9
 -10   4   6 4091.23 529.766  16
   9   4  -6 7481.76 1266.94   6
  -9   4   6 7666.89 721.870  16
  -9  -4   6 8281.16 742.538   9
   8   4  -6 1953.72 880.111   6
  -8   4   6 1639.05 378.946  16
  -8  -4   6 2162.45 382.652   9
   7   4  -6 44144.1 2720.20   6
  -6   4   6 41552.7 2258.46   7
   6   4  -6 41346.5 2571.44   6
  -5   4   6 25604.2 1795.00   7
   5   4  -6 23229.9 1836.30   6
   4   4  -6 5448.51 888.788   6
   3   4  -6 7907.93 1000.43   6
  -2  -4   6 3217.49 630.711   5
   2   4  -6 2528.26 568.073   6
  -1  -4   6 17313.7 1429.92   5
   0  -4   6 20633.4 1637.16   5
   1  -4   6 20751.5 1722.91   5
   2  -4   6 39790.5 2539.60   5
   3  -4   6 5803.19 1048.40   5
   3  -4   6 6800.34 944.582  10
   3  -4   6 7371.28 694.511  14
   4  -4   6-631.023 477.593   5
   4  -4   6 671.395 786.366  10
   4  -4   6 380.101 346.904  14
   5  -4   6 3865.91 579.366  14
   5  -4   6 2892.26 951.709  10
   6  -4   6 3396.82 485.779  11
   6  -4   6 3703.58 917.390  10
   7  -4   6 1346.67 332.186  11
   7  -4   6 933.906 727.699  10
   8  -4   6 745.679 263.921  11
   8  -4   6 863.120 565.843  10
 -13   5   6 12.8522 125.805  16
 -13   5   6 592.182 189.151   9
 -12   5   6 816.257 226.529  16
 -11   5   6 6203.70 599.716  16
 -10   5   6 2493.74 436.700  16
  -9   5   6 1934.86 378.801  16
  -8   5   6 7864.24 728.211  16
   8   5  -6 6640.22 1192.53   6
   7   5  -6 21835.6 1976.05   6
  -7   5   6 21397.3 1172.36  16
   6   5  -6 64.3091 429.420   6
  -5   5   6 4404.67 798.817   7
   5   5  -6 3822.70 842.627   6
   4   5  -6 8016.70 1130.48   6
   3   5  -6 12419.7 1332.94   6
  -2  -5   6 27791.6 1814.20   5
   2   5  -6 25218.1 1753.44   6
  -1  -5   6 788.474 396.242   5
   0  -5   6 8604.50 1130.22   5
   1  -5   6 1.73601 324.013   5
   2  -5   6 906.871 291.498  14
   2  -5   6 611.207 236.054  12
   2  -5   6 872.534 522.589   5
   2  -5   6 491.491 512.961  10
   3  -5   6 6029.21 1052.84   5
   3  -5   6 7031.45 900.489  10
   3  -5   6 6897.45 712.359  14
   4  -5   6 1466.94 752.587  10
   4  -5   6 2264.10 497.887  14
   5  -5   6-496.250 712.190  10
   5  -5   6 172.141 375.705  14
   6  -5   6 3330.23 471.684  11
   6  -5   6 3159.65 754.905  10
   7  -5   6 557.147 325.385  11
   7  -5   6 195.195 523.005  10
   8  -5   6 234.062 207.734  11
 -13   6   6-0.80048 113.473   9
 -12   6   6 455.205 184.388  16
 -11   6   6 1636.97 329.481  16
 -10   6   6 1943.55 417.154  16
  -9   6   6 3601.87 535.164  16
  -8   6   6 14512.2 1001.49  16
   7   6  -6 32934.8 2421.71   6
  -7   6   6 32771.7 1492.42  16
   6   6  -6 2992.00 864.758   6
  -6   6   6 4151.16 534.684  15
   5   6  -6 3098.83 871.266   6
   4   6  -6 5355.81 982.189   6
   3   6  -6 921.667 424.358   6
  -2  -6   6 1751.79 537.841   5
   2   6  -6-213.052 418.191   6
  -1  -6   6 660.644 402.218   5
   0  -6   6 43.1509 401.260   5
   1  -6   6 598.972 231.574   8
   1  -6   6 86.4479 319.706   5
   2  -6   6 2807.54 482.284  14
   2  -6   6 2992.42 496.653  12
   2  -6   6 2768.01 692.664   5
   3  -6   6 10560.1 833.693  12
   3  -6   6 10133.9 964.635  10
   3  -6   6 12083.4 931.497  14
   4  -6   6 764.490 343.961  12
   4  -6   6 514.061 516.846  10
   4  -6   6 238.291 320.043  14
   5  -6   6 649.352 319.614  12
   5  -6   6-433.157 543.145  10
   5  -6   6 423.388 384.080  14
   6  -6   6 372.287 268.228  11
   6  -6   6 431.897 470.247  10
   7  -6   6-52.8471 236.662  11
   7  -6   6-1001.42 473.373  10
   8  -6   6 3959.86 345.088  11
 -12   7   6 8.38768 131.411  16
  11  -7  -6 213.818 172.954  13
 -11   7   6 473.811 220.605  16
  10  -7  -6 139.866 228.385  13
 -10   7   6 833.925 282.791  16
  -9   7   6 5821.48 619.760  16
  -8   7   6 42.9066 238.275  16
  -7   7   6 934.283 314.147  16
   6   7  -6 12263.6 1463.77   6
  -6   7   6 14319.5 989.340  15
   5   7  -6 31087.5 2313.84   6
  -5   7   6 40064.7 1619.60  15
  -4  -7   6 2664.47 458.037   8
   4   7  -6 1284.68 619.429   6
  -4   7   6 1195.39 311.274  15
  -3  -7   6 248.020 214.062   8
  -3  -7   6 298.204 398.515   5
   3   7  -6 928.347 452.511   6
  -2  -7   6 3788.75 499.718   8
  -2  -7   6 5141.33 868.817   5
   2   7  -6 3055.39 713.900   6
  -1  -7   6 14188.5 1472.61   5
  -1  -7   6 13562.0 955.548   8
   0  -7   6 4152.82 863.579   5
   0  -7   6 4055.23 554.222   8
   1  -7   6 10855.1 1371.87   5
   1  -7   6 9665.64 847.774   8
   2  -7   6 10966.4 865.382  12
   2  -7   6 9908.04 848.642  14
   3  -7   6 1982.14 487.068  12
   3  -7   6 1563.27 413.096  14
   4  -7   6 6800.20 700.191  12
   4  -7   6 6589.38 733.852  14
   5  -7   6 1913.64 410.713  12
   5  -7   6 1053.37 420.610  14
   6  -7   6 771.530 315.191  11
   7  -7   6 758.713 239.104  11
 -11   8   6 507.778 209.410  16
  10  -8  -6-16.2477 178.331  13
 -10   8   6 7.37245 197.109  16
  -9  -8   6 823.731 238.557   8
   9  -8  -6 450.920 249.505  13
  -9   8   6 890.340 305.090  16
  -8  -8   6 1020.48 311.640   8
  -8   8   6 1085.51 354.031  16
  -7  -8   6 8217.26 716.159   8
  -7   8   6 7320.78 727.630  16
  -6  -8   6 82290.6 2375.59   8
  -6   8   6 82220.8 2451.50  15
  -5  -8   6 131.934 244.006   8
  -5   8   6-74.7660 206.841  15
  -4  -8   6 199.211 230.330   8
   4   8  -6-425.544 411.194   6
  -4   8   6 236.488 222.318  15
  -3  -8   6 2878.61 474.408   8
  -3  -8   6 716.354 408.352   5
   3   8  -6 1609.51 620.900   6
  -3   8   6 3010.23 454.011  15
  -2  -8   6 624.482 312.710   8
  -2  -8   6 1637.55 544.610   5
  -1  -8   6 15549.9 1571.06   5
  -1  -8   6 16429.7 1083.97   8
   0  -8   6 11157.7 921.706   8
   1  -8   6 36381.6 1570.57  14
   2  -8   6 3604.72 519.061  14
   2  -8   6 2980.09 484.582  12
   3  -8   6 2180.53 433.115  12
   3  -8   6 2202.48 470.321  14
   4  -8   6 540.247 286.656  12
   4  -8   6 504.048 336.368  14
   5  -8   6 655.644 285.630  12
   5  -8   6 90.4337 304.358  14
   6  -8   6 2792.69 361.912  11
 -11   9   6 678.300 166.277  16
  10  -9  -6-112.370 176.504  13
 -10   9   6 169.048 188.896  16
   9  -9  -6 861.873 243.644  13
  -9   9   6 786.070 246.592  16
  -8  -9   6 2486.43 364.920   8
   8  -9  -6 2398.00 363.923  13
  -8   9   6 2051.15 392.696  16
  -7  -9   6 168.324 218.016   8
  -7   9   6-199.580 290.413  16
  -6   9   6 55100.8 1946.94  15
  -6  -9   6 56260.8 1868.89   8
  -5  -9   6 940.876 294.089   8
  -5   9   6 892.674 313.097  15
  -4  -9   6 739.192 311.511   8
  -4   9   6 203.195 212.929  15
  -3  -9   6 3438.75 509.836   8
  -3   9   6 3447.33 488.686  15
  -2  -9   6 2273.87 447.177   8
  -2   9   6 3077.82 473.538  15
  -1  -9   6 10157.9 867.569   8
   0  -9   6 1718.31 430.181   8
   1  -9   6 2751.98 462.941  14
   2  -9   6 3359.73 502.019  12
   2  -9   6 4228.32 549.156  14
   3  -9   6 3089.21 514.592  12
   3  -9   6 1729.83 431.631  14
   4  -9   6 3100.69 455.650  12
   4  -9   6 3210.15 466.253  14
   5  -9   6 1365.98 297.409  12
   6  -9   6 133.074 166.994  11
 -10  10   6 11252.0 520.245  16
  -9  10   6 6627.50 496.694  16
   8 -10  -6 18.1304 179.519  13
  -8  10   6 83.9272 188.272  16
   7 -10  -6 16926.0 857.874  13
  -7  10   6 16425.9 924.991  16
  -6 -10   6 8812.45 669.384   8
  -5  10   6 6880.77 667.951  15
  -5 -10   6 6388.90 615.276   8
  -4 -10   6 1080.13 327.739   8
  -4  10   6 903.496 299.543  15
  -3 -10   6 2752.26 451.735   8
  -3  10   6 2561.37 427.232  15
  -2  10   6 12873.2 889.322  15
  -2 -10   6 10636.9 862.074   8
  -1 -10   6 121.696 235.752  14
  -1 -10   6-138.895 318.227   8
   0 -10   6 1969.77 367.363  14
   1 -10   6 1351.76 357.154  12
   1 -10   6 781.852 319.097  14
   2 -10   6 1604.72 379.329  12
   2 -10   6 1656.15 367.317  14
   3 -10   6 8055.37 648.781  12
   3 -10   6 6962.00 588.180  14
   4 -10   6-20.5783 209.691  12
   5 -10   6 6888.35 419.395  11
  -8  11   6 206.412 160.437  16
  -7  11   6 5450.01 473.565  16
  -6  11   6 19006.4 898.310  16
  -5  11   6 16655.4 867.708  16
  -5  11   6 18213.5 964.337  15
  -5 -11   6 17141.2 866.230   8
  -4 -11   6 879.559 250.104   8
  -4  11   6 1114.35 296.378  15
  -3  11   6 8427.56 679.599  15
  -3 -11   6 8803.04 700.563   8
  -2  11   6 26968.0 1187.49  15
  -1  11   6 8.13465 161.666  15
   0 -11   6 2086.73 406.528  12
   1 -11   6 603.567 255.127  12
   2 -11   6 260.003 230.595  12
   3 -11   6 2533.36 335.854  12
  -6  12   6 2397.09 266.150  16
  -5  12   6-171.086 147.127  16
  -4  12   6 125.444 156.158  15
  -3  12   6 4174.06 411.455  15
  -2  12   6 495.467 208.040  15
  -1 -12   6 13814.7 751.953  12
   0 -12   6 5365.74 472.896  12
   1 -12   6 518.183 209.713  12
 -14   0   7-0.28955 118.436   9
 -13   0   7-104.497 183.644   9
 -12   0   7-221.720 237.548   9
 -11   0   7-317.049 226.073  16
 -11   0   7 56.6647 220.767   9
 -10   0   7-253.599 263.689  16
 -10   0   7-111.219 247.438   9
  -9   0   7-58.1486 217.096  16
   9   0  -7 378.127 469.637   6
  -9   0   7 168.574 208.521   9
  -8   0   7-193.472 227.290  16
   8   0  -7-609.845 453.723   6
  -8   0   7-84.1121 198.019   9
   7   0  -7-511.559 477.535   6
  -6   0   7-565.082 735.360   7
   6   0  -7-215.182 404.005   6
  -5   0   7-754.267 648.576   7
   5   0  -7-272.619 485.370   6
  -4   0   7-377.337 562.753   7
   4   0  -7 96.9031 330.536   6
  -3   0   7 922.481 665.869   7
   3   0  -7 103.774 264.143   6
  -2   0   7 261.020 553.764   7
  -1   0   7 42.6590 551.260   7
   0   0   7-323.118 634.782   7
   0   0   7-96.3990 252.324   5
   1   0   7-61.3935 326.003   5
   2   0   7-278.151 338.820   5
   3   0   7-505.741 525.524   5
   3   0   7 427.116 776.492  10
   4   0   7 90.9444 942.294  10
   5   0   7-63.1979 1017.93  10
   6   0   7 570.647 287.332  11
   6   0   7-570.332 1040.03  10
   7   0   7-480.749 255.986  11
   7   0   7-242.810 779.468  10
   8   0   7 140.154 175.110  11
 -14   1   7 3473.50 313.909   9
 -13  -1   7 1032.64 251.251   9
 -13   1   7 833.641 246.016   9
 -12   1   7 3069.48 442.280  16
 -12  -1   7 3028.43 444.332   9
 -12   1   7 2603.89 416.093   9
 -11   1   7 4137.88 522.975  16
 -11  -1   7 4469.89 540.484   9
 -11   1   7 4516.85 561.549   9
 -10  -1   7 1212.24 297.227  16
 -10   1   7 1318.77 340.810  16
 -10  -1   7 1940.65 393.120   9
   9   1  -7 13988.0 1628.22   6
   9  -1  -7 14174.1 1632.14   6
  -9  -1   7 14417.3 950.082  16
  -9   1   7 15980.2 1013.11  16
  -9  -1   7 16930.5 1026.03   9
  -8  -1   7 192.827 196.676  16
  -8   1   7-291.634 237.654  16
   8   1  -7-615.863 457.534   6
   8  -1  -7 59.6067 303.309   6
  -8  -1   7-135.497 201.160   9
   7   1  -7 422.709 349.115   6
  -6   1   7 6841.23 1054.54   7
   6   1  -7 7163.28 1113.48   6
  -5   1   7 18913.9 1599.26   7
   5   1  -7 18958.2 1677.94   6
  -4  -1   7 18064.0 1717.81   7
  -4   1   7 17658.1 1558.93   7
   4   1  -7 19677.9 1625.01   6
  -3  -1   7 8175.84 1229.72   7
  -3   1   7 7291.13 1030.89   7
   3   1  -7 8389.72 986.499   6
  -2  -1   7 3423.60 940.390   7
  -2   1   7 3785.87 815.044   7
  -1  -1   7-174.328 742.400   7
  -1   1   7-107.719 482.790   7
   0   1   7 259.349 471.533   7
   0  -1   7 387.150 315.353   5
   1   1   7 6706.91 1012.52   5
   1   1   7 7213.57 1053.25   7
   1  -1   7 7161.04 1105.62   5
   2   1   7 2573.82 685.336   5
   2  -1   7 1904.06 663.519   5
   2  -1   7 3398.58 678.165  10
   3  -1   7 70.4722 389.566   5
   3   1   7 678.613 780.268  10
   3  -1   7 1015.76 852.996  10
   4   1   7 2887.96 1073.35  10
   4  -1   7 2027.10 994.035  10
   5  -1   7 402.967 250.090  11
   5   1   7 530.981 970.840  10
   5  -1   7 948.468 1138.06  10
   6  -1   7 2036.41 396.235  11
   6   1   7 1442.10 969.381  10
   6  -1   7 617.473 964.715  10
   7   1   7 37125.7 1214.71  11
   7  -1   7 38608.5 1284.35  11
   8  -1   7 14637.2 651.232  11
 -14   2   7 90.1952 124.061   9
 -13   2   7 463.331 190.198   9
 -12   2   7 5610.43 544.323  16
 -12  -2   7 4667.46 516.068   9
 -12   2   7 4330.86 493.531   9
 -11   2   7 500.483 252.304  16
 -11  -2   7 514.553 255.355   9
 -10   2   7-206.110 245.532  16
 -10  -2   7 47.3003 196.022   9
   9   2  -7 15237.2 1696.65   6
   9  -2  -7 14943.3 1688.68   6
  -9  -2   7 15864.7 998.077  16
  -9   2   7 15528.0 1003.55  16
  -9  -2   7 15421.2 987.620   9
  -8  -2   7 3293.94 473.810  16
  -8   2   7 3548.62 490.798  16
   8   2  -7 2761.46 792.547   6
  -8  -2   7 3777.42 503.442   9
   7   2  -7 182.418 370.485   6
  -6   2   7-17.2739 491.252   7
   6   2  -7 204.587 407.550   6
  -5   2   7-331.444 512.515   7
   5   2  -7-99.3006 340.542   6
  -4   2   7 623.484 545.376   7
   4   2  -7 179.380 383.327   6
  -3   2   7 8193.00 1139.88   7
   3   2  -7 7285.15 970.307   6
  -2   2   7 5779.65 961.570   7
  -1   2   7 28115.7 2006.30   7
   0  -2   7 24398.0 1828.14   5
   0   2   7 23686.6 1836.80   7
   1   2   7 2516.89 679.304   7
   1  -2   7 1087.63 455.272   5
   2  -2   7 594.599 330.689   5
   2   2   7 210.489 578.589  10
   2  -2   7-218.509 599.904  10
   3   2   7 7757.26 991.770  10
   3  -2   7 9568.14 1121.27  10
   3  -2   7 8924.14 1321.86   5
   4  -2   7 778.550 314.234  11
   4   2   7 837.320 875.581  10
   4  -2   7 453.763 948.103  10
   5  -2   7 613.509 241.547  11
   5  -2   7 702.714 1059.45  10
   6  -2   7 9359.29 716.796  11
   6  -2   7 8756.42 1260.66  10
   7  -2   7 1908.08 348.194  11
   7  -2   7 567.725 812.492  10
   8  -2   7 7473.14 463.942  11
 -13   3   7 262.045 153.271  16
 -13   3   7 389.414 192.998   9
 -12   3   7 111.725 177.380  16
 -12   3   7-22.7494 178.775   9
 -11   3   7 973.182 275.751  16
 -11  -3   7 1259.57 340.229   9
 -10   3   7 63134.2 2033.36  16
 -10  -3   7 61542.9 2023.95   9
  -9   3   7-7.86398 229.035  16
  -9  -3   7 342.943 249.410   9
  -8   3   7 7688.39 727.245  16
   8   3  -7 5118.46 1054.00   6
  -8  -3   7 6132.33 611.482   9
  -7   3   7 2289.63 403.117  16
   7   3  -7 1707.61 595.113   6
  -7  -3   7 2263.35 385.530   9
  -6   3   7 216.439 341.748   7
   6   3  -7 150.649 492.265   6
  -5   3   7 12362.7 1346.95   7
   5   3  -7 9336.30 1202.11   6
  -4   3   7 14489.4 1444.07   7
   4   3  -7 13449.2 1384.56   6
  -3   3   7 32588.9 2212.37   7
   3   3  -7 30966.5 1980.96   6
  -2   3   7 24209.5 1906.99   7
  -1  -3   7 25674.6 1814.12   5
  -1   3   7 22910.1 1875.97   7
   0   3   7 262.614 311.125   7
   0  -3   7-172.780 319.463   5
   1  -3   7 17254.6 1659.25   5
   1   3   7 18142.4 1635.55   7
   2  -3   7 17271.8 1229.48  10
   2  -3   7 15859.5 1001.32  14
   2  -3   7 14527.1 1575.19   5
   3  -3   7 1534.52 621.863   5
   3  -3   7 814.715 870.986  10
   3  -3   7 2487.93 480.589  14
   4  -3   7 4995.05 1120.83  10
   4  -3   7 4309.44 594.457  14
   5  -3   7 728.323 288.495  11
   5  -3   7 1061.97 1015.54  10
   5  -3   7 1239.84 375.057  14
   6  -3   7 1072.28 339.806  11
   6  -3   7 855.899 951.407  10
   7  -3   7 902.348 277.800  11
   7  -3   7-143.052 677.324  10
 -13   4   7 272.120 155.643  16
 -13   4   7 125.032 155.652   9
 -12   4   7 268.716 205.057  16
 -11   4   7 2363.80 409.291  16
 -10   4   7 221.072 216.100  16
  -9   4   7 2397.19 429.407  16
   8   4  -7 20480.2 1960.77   6
  -8   4   7 20730.1 1167.09  16
   7   4  -7-3.96398 536.567   6
  -7   4   7 645.290 230.991  16
  -6   4   7 81.7897 366.595   7
   6   4  -7 707.631 543.600   6
  -5   4   7 76667.2 3387.11   7
   5   4  -7 71509.0 3400.51   6
  -4   4   7 30.5885 425.381   7
   4   4  -7 210.076 425.143   6
  -3   4   7 10474.6 1276.51   7
   3   4  -7 12418.7 1306.32   6
  -2   4   7 3230.42 781.434   7
  -1   4   7 1119.56 562.617   7
  -1  -4   7 2185.63 600.695   5
   0  -4   7 51087.4 2803.18   5
   0   4   7 44935.9 2685.97   7
   1  -4   7 127269. 4674.73   5
   1   4   7 118304. 4389.06   7
   1  -4   7 129504. 3072.13  10
   2  -4   7 62647.4 3322.71   5
   2  -4   7 63918.9 2252.98  10
   2  -4   7 68118.7 2158.13  14
   3  -4   7 10796.3 1234.59  10
   3  -4   7 10456.6 866.521  14
   4  -4   7 2068.76 962.995  10
   4  -4   7 1730.69 488.810  14
   5  -4   7 578.383 304.432  11
   5  -4   7 328.559 947.291  10
   5  -4   7 523.239 331.292  14
   6  -4   7 3138.45 417.237  11
   6  -4   7 2594.07 863.872  10
   7  -4   7 5149.66 461.126  11
   7  -4   7 3801.52 673.798  10
 -13   5   7 2906.55 276.997  16
 -13   5   7 3750.64 329.677   9
 -12   5   7-87.9663 164.333  16
 -11   5   7 3052.88 437.691  16
 -10   5   7 12398.7 865.156  16
  -9   5   7 51275.1 1853.99  16
  -8   5   7 32395.8 1478.03  16
   7   5  -7 21146.4 1984.42   6
  -7   5   7 24814.0 1272.81  16
  -6   5   7 16952.5 1608.05   7
   6   5  -7 16892.6 1760.10   6
  -6   5   7 18555.3 1078.12  16
  -5   5   7 54909.1 2928.05   7
   5   5  -7 51603.3 2916.81   6
  -4   5   7-478.938 440.461   7
   4   5  -7-357.406 443.693   6
  -3   5   7 509.664 434.630   7
   3   5  -7 838.132 426.918   6
  -2   5   7 283.877 445.235   7
  -1  -5   7 19935.9 1709.42   5
  -1   5   7 18177.8 1825.90   7
  -1  -5   7 22844.9 1176.05   8
   0  -5   7 2697.76 438.100   8
   0   5   7 3116.67 826.965   7
   0  -5   7 3338.51 762.151   5
   0  -5   7 2686.88 557.601  10
   1  -5   7 2775.54 443.822   8
   1   5   7 2479.14 636.405   7
   1  -5   7 2760.29 781.205   5
   1  -5   7 2510.53 711.564  10
   2  -5   7 2955.48 497.267  14
   2  -5   7 2310.83 713.565   5
   2  -5   7 3128.88 852.879  10
   3  -5   7 263.287 818.281  10
   3  -5   7 528.138 305.892  14
   4  -5   7-387.662 794.653  10
   4  -5   7 104.346 313.869  14
   5  -5   7 9456.00 735.460  11
   5  -5   7 8688.50 1071.44  10
   5  -5   7 8226.31 762.968  14
   6  -5   7 216.641 247.581  11
   6  -5   7-155.010 629.181  10
   7  -5   7 1639.86 286.951  11
   7  -5   7 782.402 459.696  10
 -12   6   7 510.299 187.332  16
 -11   6   7 5657.35 516.878  16
 -10   6   7 156.246 229.864  16
  -9   6   7 42020.3 1640.21  16
  -8   6   7 9701.44 811.702  16
  -7   6   7 49791.9 1832.65  16
   6   6  -7 12838.9 1534.28   6
  -6   6   7 15480.8 1008.10  16
  -5   6   7 5809.55 1006.39   7
   5   6  -7 5973.40 1058.46   6
  -4  -6   7-231.203 260.355   8
  -4   6   7 353.480 420.620   7
   4   6  -7 18.2675 444.355   6
  -3  -6   7 48.3795 179.951   8
   3   6  -7 187.194 470.800   6
  -2  -6   7 24372.4 1262.16   8
  -1  -6   7 1990.22 386.086   8
  -1  -6   7 1654.60 620.289   5
   0  -6   7 14557.4 1555.92   5
   0   6   7 14331.2 1584.04   7
   0  -6   7 14475.3 1002.76   8
   1  -6   7 80264.2 3701.70   5
   1  -6   7 74470.0 2360.72   8
   2  -6   7 48451.4 1757.13  12
   2  -6   7 45314.6 1811.93  10
   2  -6   7 45423.0 1801.02  14
   3  -6   7 3125.45 783.907  10
   3  -6   7 2556.19 503.057  14
   4  -6   7 6174.83 863.463  10
   4  -6   7 6462.75 709.996  14
   5  -6   7 6.12857 243.024  11
   5  -6   7 682.143 561.258  10
   5  -6   7-8.24506 294.433  14
   6  -6   7 277.272 225.472  11
   6  -6   7 856.497 450.437  10
 -12   7   7 1763.31 231.563  16
 -11  -7   7 2845.33 336.638   8
 -11   7   7 3029.49 370.867  16
 -10   7   7 4036.45 476.662  16
  -9   7   7 3228.26 483.015  16
  -8   7   7 3398.19 492.515  16
  -7   7   7 49059.0 1815.58  16
  -6  -7   7 23442.3 1249.23   8
  -6   7   7 23219.6 1233.22  16
  -5  -7   7 872.049 347.939   8
  -5   7   7-67.5932 357.127   7
   5   7  -7 1044.05 558.410   6
  -4  -7   7 2054.21 408.047   8
  -4   7   7 2265.69 771.874   7
   4   7  -7 1066.77 547.767   6
  -3  -7   7 642.098 291.121   8
  -2  -7   7 6673.35 696.661   8
  -1  -7   7 2450.32 466.225   8
  -1  -7   7 2084.58 678.355   5
   0  -7   7-39.0183 249.218   8
   1  -7   7 5701.35 608.807  12
   1  -7   7 6140.72 677.392  14
   2  -7   7 217.751 249.926  12
   2  -7   7 10.1847 291.969  14
   3  -7   7 1205.07 335.531  12
   3  -7   7 512.553 391.173  14
   4  -7   7 3166.07 443.221  12
   4  -7   7 3136.03 519.263  14
   5  -7   7-20.1639 239.191  11
   6  -7   7 5648.58 428.931  11
 -11   8   7 62.4149 139.876  16
 -10  -8   7 593.437 206.183   8
 -10   8   7 459.067 218.697  16
  -9  -8   7 120.963 181.746   8
  -9   8   7 67.6284 194.241  16
  -8  -8   7 339.259 247.178   8
  -8   8   7 208.168 228.489  16
  -7  -8   7 8293.63 732.195   8
  -7   8   7 7969.11 705.128  16
  -6  -8   7 2535.92 460.397   8
  -6   8   7 2367.65 413.865  16
  -5  -8   7-71.0974 224.737   8
  -4  -8   7 3316.72 500.739   8
  -3  -8   7 1329.09 362.500   8
  -2  -8   7 1682.12 431.528   8
  -1  -8   7 2377.88 469.623   8
   0  -8   7 43.2547 239.234   8
   1  -8   7 10008.5 809.283  12
   1  -8   7 9682.71 811.860  14
   2  -8   7 8154.40 724.355  12
   2  -8   7 8036.49 734.356  14
   3  -8   7 687.338 271.750  12
   3  -8   7 162.338 309.881  14
   4  -8   7 417.356 255.288  12
   4  -8   7 194.555 268.826  14
   5  -8   7 1628.05 290.588  11
 -10   9   7 7482.80 481.549  16
  -9   9   7 3217.17 385.566  16
  -9  -9   7 3941.71 382.081   8
  -8   9   7 3328.28 437.143  16
  -8  -9   7 3864.17 429.253   8
  -7  -9   7 464.322 200.018   8
  -7   9   7 236.816 194.373  16
  -6   9   7 10111.7 751.625  16
  -6  -9   7 10502.2 799.700   8
  -5  -9   7 206.480 233.094   8
  -5   9   7 132.821 197.945  15
  -4  -9   7 251.949 268.026   8
  -3  -9   7 177.019 245.815   8
  -2  -9   7 644.507 317.953   8
  -1  -9   7 6005.91 675.116   8
   0  -9   7 1721.59 372.734  14
   1  -9   7 13320.9 893.485  12
   1  -9   7 14307.8 911.738  14
   2  -9   7 2325.67 403.228  12
   2  -9   7 3336.99 510.754  14
   3  -9   7 2181.35 362.864  12
   3  -9   7 2656.83 419.588  14
   4  -9   7 9714.56 594.408  12
  -9  10   7-175.903 151.679  16
  -8 -10   7 373.699 165.762   8
  -8  10   7-433.896 204.315  16
  -7 -10   7 759.564 240.567   8
  -7  10   7 564.254 212.664  16
  -6  10   7 9596.18 659.086  16
  -6 -10   7 9191.71 672.069   8
  -5 -10   7-82.1756 198.901   8
  -4 -10   7 288.451 257.581   8
  -4  10   7 291.861 160.948  15
  -3 -10   7 608.048 294.092   8
  -2 -10   7 596.679 315.697   8
  -1 -10   7 173.238 223.930  14
   0 -10   7 4049.36 501.746  12
   0 -10   7 2910.65 420.102  14
   1 -10   7 6908.26 602.086  12
   1 -10   7 6730.61 564.595  14
   2 -10   7 2967.58 406.126  12
   2 -10   7 1904.85 338.040  14
   3 -10   7 4327.68 393.010  12
   3 -10   7 2910.08 357.383  14
  -7  11   7 709.305 172.790  16
  -6 -11   7 2356.57 301.722   8
  -6  11   7 2196.49 272.474  16
  -5 -11   7 690.208 213.804   8
  -4 -11   7 209.582 190.934   8
  -2 -11   7 1565.62 278.039  14
  -1 -11   7 1799.37 341.952  12
  -1 -11   7 1791.40 295.732  14
   0 -11   7 4109.93 434.500  12
   0 -11   7 3002.75 349.481  14
   1 -11   7-152.162 227.915  12
  -3 -12   7 1082.93 245.010  12
  -2 -12   7 3244.66 332.537  12
  -1 -12   7 307.146 172.766  12
 -13   0   8 374.041 202.131   9
 -12   0   8 12906.5 804.545   9
 -11   0   8 6138.59 606.158  16
 -11   0   8 6328.69 620.039   9
 -10   0   8 3025.26 461.071  16
 -10   0   8 3035.19 461.039   9
  -9   0   8 34615.0 1480.48  16
  -9   0   8 33436.7 1457.70   9
  -8   0   8 34531.8 1459.94  16
  -8   0   8 33632.5 1415.37   9
  -7   0   8 494.068 181.795  16
   7   0  -8 71.7211 375.223   6
   6   0  -8-252.816 605.012   6
  -5   0   8 12651.9 1598.61   7
   5   0  -8 11874.2 1407.17   6
  -4   0   8 83.4159 835.466   7
   4   0  -8-107.996 355.831   6
  -3   0   8 3355.94 971.925   7
  -2   0   8 14375.8 1587.62   7
  -1   0   8 2747.70 995.732   7
   0   0   8 1082.25 924.053   7
   0   0   8 2852.04 531.142  10
   1   0   8 2354.20 622.398  10
   2   0   8 8015.38 1127.29   5
   2   0   8 5688.32 918.732  10
   3   0   8 9665.67 1264.32  10
   4   0   8-16.7217 1019.97  10
   5   0   8-794.468 1019.61  10
   6   0   8 2334.27 830.651  10
 -13  -1   8 939.667 243.997   9
 -13   1   8 1207.39 246.396   9
 -12  -1   8-16.2038 207.699   9
 -12   1   8-199.264 225.312   9
 -11   1   8 330.753 226.941  16
 -11  -1   8 313.492 208.063   9
 -11   1   8 397.470 246.926   9
 -10   1   8 10721.2 820.183  16
 -10  -1   8 10373.3 812.288   9
 -10   1   8 10467.0 807.965   9
  -9  -1   8 36991.3 1533.43  16
  -9   1   8 35604.4 1500.54  16
  -9  -1   8 36114.6 1520.25   9
  -9   1   8 36108.2 1501.72   9
   8   1  -8 13271.4 1576.79   6
   8  -1  -8 12031.4 1530.28   6
  -8  -1   8 14138.7 931.395  16
  -8   1   8 14323.4 931.818  16
  -8  -1   8 14741.9 943.062   9
  -8   1   8 15058.3 939.624   9
  -7  -1   8 4237.65 497.356  16
  -7   1   8 4831.36 553.616  16
   7   1  -8 3241.25 755.212   6
   7  -1  -8 3090.47 792.978   6
  -7  -1   8 3506.67 446.877   9
  -6   1   8 2012.27 882.649   7
   6   1  -8 1425.76 560.511   6
   6  -1  -8 1038.10 502.766   6
  -5   1   8 22850.6 1877.60   7
   5   1  -8 22037.6 1889.35   6
   5  -1  -8 21335.5 1873.73   6
  -4   1   8 3547.24 913.161   7
   4   1  -8 3248.77 709.901   6
   4  -1  -8 4402.56 854.674   6
  -3   1   8 23255.6 1914.33   7
  -2   1   8 43862.5 2605.43   7
  -1   1   8 2923.62 914.998   7
   0   1   8 8553.21 1298.70   7
   0  -1   8 8874.26 800.682  10
   0   1   8 8612.01 759.045  10
   1  -1   8 5803.84 1063.40   5
   1   1   8 7922.74 831.313  10
   1  -1   8 6219.69 774.191  10
   2  -1   8 1672.09 467.654   5
   2   1   8 1278.01 785.675  10
   2  -1   8 1618.46 795.471  10
   3   1   8 1042.85 987.144  10
   3  -1   8 1150.52 1087.73  10
   4   1   8 4812.25 1116.89  10
   4  -1   8 5119.03 1231.71  10
   5   1   8 4587.65 1065.43  10
   5  -1   8 4817.19 1219.31  10
   6   1   8 1382.25 709.109  10
   6  -1   8 974.255 859.328  10
   7  -1   8 4150.94 608.731  10
 -13   2   8 363.279 190.433   9
 -12   2   8 1084.70 299.862  16
 -12  -2   8 776.228 256.657   9
 -12   2   8 773.654 246.901   9
 -11   2   8 5124.85 557.195  16
 -11  -2   8 5117.77 570.761   9
 -11   2   8 5053.92 538.915   9
 -10   2   8 8991.31 756.052  16
 -10  -2   8 8784.17 743.753   9
 -10   2   8 9258.71 761.620   9
  -9   2   8-101.966 255.782  16
  -9  -2   8-255.323 210.302   9
  -9   2   8-209.193 248.727   9
  -8   2   8 666.749 300.247  16
  -8  -2   8 445.043 239.730   9
   8  -2  -8 760.791 493.474   6
  -7   2   8 202.972 171.448  16
   7   2  -8-48.6692 386.605   6
  -7  -2   8-199.352 212.420   9
  -6   2   8 1656.91 777.991   7
   6   2  -8 455.216 334.873   6
  -5   2   8-143.190 625.581   7
   5   2  -8 170.127 352.274   6
  -4   2   8 32212.0 2260.26   7
   4   2  -8 31737.6 2138.78   6
  -3   2   8 67403.0 3277.18   7
  -2   2   8-81.3589 491.098   7
  -1  -2   8-362.606 297.112  10
  -1   2   8 9.93700 228.653  10
   0   2   8 2081.26 747.598   7
   0  -2   8 2589.72 535.777  10
   0   2   8 3330.55 584.737  10
   1  -2   8 1593.36 541.445   5
   1   2   8 1712.58 601.253  10
   1  -2   8 613.631 590.730  10
   2   2   8 3878.02 841.514  10
   2  -2   8 5677.27 1071.82  10
   3   2   8 1879.69 904.173  10
   3  -2   8 1059.92 1061.86  10
   4   2   8 6491.43 1042.59  10
   4  -2   8 4895.15 1257.02  10
   5  -2   8 835.143 1003.75  10
   6  -2   8-36.7817 210.633  11
   6  -2   8 1626.89 817.203  10
   7  -2   8 238.387 493.931  10
 -13   3   8 768.151 197.015   9
 -12   3   8 2501.96 361.689  16
 -12   3   8 1895.31 313.681   9
 -11   3   8 517.619 264.430  16
 -11   3   8 166.183 208.599   9
 -10   3   8-138.962 246.676  16
 -10  -3   8-5.26507 214.113   9
  -9   3   8 502.477 281.892  16
  -9  -3   8 420.981 274.511   9
  -8   3   8 1933.42 402.620  16
  -8  -3   8 2520.76 433.772   9
  -7   3   8 8304.78 704.837  16
   7   3  -8 7866.92 1190.18   6
  -6   3   8 1517.61 721.929   7
   6   3  -8 2096.13 795.801   6
  -6  -3   8 1203.51 319.159  10
  -5   3   8 1265.92 635.252   7
   5   3  -8 1850.34 676.475   6
  -5  -3   8 2915.26 447.468  10
  -4   3   8 1111.71 600.927   7
   4   3  -8 181.486 343.530   6
  -4  -3   8 810.404 287.590  10
  -3   3   8 25837.9 2087.50   7
  -2   3   8 27373.2 2139.75   7
  -2  -3   8 29602.7 1370.99  10
  -1   3   8 1014.69 641.707   7
  -1  -3   8 237.756 296.825  10
   0   3   8 2369.87 696.390   7
   0  -3   8 4699.16 702.728  10
   1  -3   8 1976.66 390.233  14
   1  -3   8 1164.12 480.504   5
   2  -3   8 1376.69 909.501  10
   2  -3   8 803.027 331.316  14
   3  -3   8 542.778 1070.43  10
   3  -3   8 791.789 338.393  14
   4  -3   8-302.143 285.965  11
   4  -3   8-595.636 1088.54  10
   4  -3   8 308.610 279.788  14
   5  -3   8 424.044 230.373  11
   5  -3   8 750.954 994.127  10
   6  -3   8 26.9392 172.521  11
   6  -3   8 33.4219 705.450  10
 -13   4   8 433.807 166.681  16
 -13   4   8 286.735 137.655   9
 -12   4   8 2515.05 343.301  16
 -12   4   8 2647.19 334.898   9
 -11   4   8 21371.4 1040.69  16
 -11   4   8 20217.1 988.952   9
 -10   4   8 3360.04 483.794  16
  -9   4   8 10279.0 811.654  16
  -8   4   8 50.8355 213.479  16
   7   4  -8 2376.51 848.799   6
  -7   4   8 1466.30 334.198  16
  -7  -4   8 1816.07 366.012  10
  -6   4   8-172.644 526.775   7
   6   4  -8 608.978 548.261   6
  -6  -4   8 772.324 312.473  10
  -5   4   8 2217.74 722.315   7
   5   4  -8 1573.09 632.302   6
  -5  -4   8 1810.34 373.282  10
  -4  -4   8 10581.7 802.197   8
  -4   4   8 7097.94 1135.27   7
   4   4  -8 9477.72 1202.61   6
  -4  -4   8 10067.7 803.206  10
  -3  -4   8 1092.39 271.104   8
  -3   4   8 1308.45 477.606   7
  -3  -4   8 1461.25 323.043  10
  -2   4   8 58015.6 3189.99   7
  -2  -4   8 64254.5 2050.43  10
  -2  -4   8 63504.7 1994.07   8
  -1   4   8 36179.2 2496.16   7
  -1  -4   8 40666.3 1652.68  10
   0   4   8 3319.93 835.203   7
   0  -4   8 2533.07 614.467  10
   1  -4   8 4960.74 899.892  10
   1  -4   8 5890.51 646.542  14
   2  -4   8 57.8108 856.654  10
   2  -4   8-319.864 326.913  14
   3  -4   8 2392.72 1044.13  10
   3  -4   8 1712.39 413.500  14
   4  -4   8 2051.46 386.290  11
   4  -4   8 2078.54 1019.00  10
   4  -4   8 1495.90 412.255  14
   5  -4   8 1357.97 287.985  11
   5  -4   8-124.240 838.223  10
   6  -4   8 1999.85 277.492  11
   6  -4   8 1391.43 634.132  10
 -12   5   8 476.042 203.852  16
 -12   5   8 396.885 170.077   9
 -11   5   8-60.9031 202.711  16
 -10   5   8 222.399 230.971  16
  -9   5   8 1582.10 387.026  16
  -8   5   8 8138.45 720.975  16
  -7   5   8 4839.44 570.660  16
  -6   5   8 650.845 384.770   7
   6   5  -8 1011.11 605.336   6
  -5  -5   8 5201.27 589.444   8
  -5   5   8 5414.86 1003.59   7
   5   5  -8 3252.30 848.325   6
  -4  -5   8 27987.3 1351.35   8
  -4   5   8 23430.2 2019.34   7
  -3  -5   8 989.310 309.228   8
  -3   5   8 1138.63 609.302   7
  -2   5   8 6244.48 1072.45   7
  -2  -5   8 7771.12 717.837  10
  -2  -5   8 6099.57 655.357   8
  -1  -5   8 3.74395 199.156   8
  -1  -5   8 39.0850 444.163  10
   0  -5   8 2673.63 436.893   8
   0  -5   8 2877.40 686.610  10
   1  -5   8 1073.98 387.842  14
   1  -5   8 516.138 748.551  10
   2  -5   8 5405.45 994.064  10
   2  -5   8 6179.05 669.898  14
   3  -5   8 8841.87 1138.73  10
   3  -5   8 8309.30 790.124  14
   4  -5   8 84.0323 256.828  11
   4  -5   8-565.894 856.456  10
   4  -5   8 479.760 304.106  14
   5  -5   8-197.141 220.682  11
   5  -5   8 489.317 625.620  10
   6  -5   8 1265.77 465.726  10
 -12  -6   8 107.549 133.437   8
 -12   6   8 75.8376 132.925  16
 -12   6   8-16.0333 104.467   9
 -11   6   8 2545.68 351.347  16
 -10   6   8 3949.21 469.399  16
  -9   6   8 736.444 289.411  16
  -8   6   8 1156.88 297.455  16
  -7   6   8 6740.00 645.043  16
  -6  -6   8 5214.97 615.369   8
  -5  -6   8 4807.04 608.364   8
  -4  -6   8 9600.04 825.154   8
  -3  -6   8 5413.95 627.019   8
  -2  -6   8 308.657 238.621   8
  -1  -6   8 149.752 219.447   8
   0  -6   8 2340.76 426.128   8
   1  -6   8 3624.41 558.208  14
   1  -6   8 2958.13 773.023  10
   2  -6   8 517.809 694.502  10
   2  -6   8 114.276 294.289  14
   3  -6   8 4620.13 853.199  10
   3  -6   8 3743.61 534.308  14
   4  -6   8 553.774 239.557  11
   4  -6   8 373.982 575.020  10
   4  -6   8 943.374 353.972  14
   5  -6   8 65.8786 225.593  11
   5  -6   8 689.661 454.029  10
 -11  -7   8-130.087 163.465   8
 -11   7   8-69.6425 162.143  16
 -11   7   8-4.55000 109.251   9
 -10  -7   8 1758.16 301.914   8
 -10   7   8 1760.76 312.432  16
  -9  -7   8 7406.40 625.883   8
  -9   7   8 6986.46 605.754  16
  -8  -7   8 1412.17 337.733   8
  -8   7   8 708.550 245.314  16
  -7  -7   8 180.803 229.031   8
  -7   7   8 241.723 245.567  16
  -6  -7   8 203.856 244.189   8
  -5  -7   8 913.963 341.756   8
  -4  -7   8 3948.87 549.286   8
  -3  -7   8 1023.26 342.539   8
  -2  -7   8 2283.88 443.874   8
  -1  -7   8 205.947 208.747   8
   0  -7   8 2603.38 480.814  14
   0  -7   8 2869.27 434.862  12
   1  -7   8 16270.2 1037.94  14
   2  -7   8 8320.95 724.967  14
   3  -7   8 18650.8 1008.98  14
   4  -7   8 557.301 217.917  11
   4  -7   8 964.159 320.866  14
 -10   8   8 20457.1 818.338  16
 -10  -8   8 22547.1 844.341   8
  -9   8   8 5920.99 505.670  16
  -9  -8   8 6856.06 544.856   8
  -8   8   8 9081.31 657.882  16
  -8  -8   8 9783.27 707.536   8
  -7   8   8 5251.84 526.355  16
  -7  -8   8 4217.03 522.378   8
  -6  -8   8 6066.82 637.580   8
  -5  -8   8 1995.49 420.435   8
  -4  -8   8 7521.06 723.471   8
  -3  -8   8 5561.48 640.415   8
  -2  -8   8 3817.81 559.966   8
  -1  -8   8 2641.34 463.155   8
   0  -8   8 492.398 321.078  14
   0  -8   8 515.935 298.498  12
   1  -8   8 4837.04 503.712  12
   1  -8   8 4279.47 561.428  14
   2  -8   8 446.121 207.223  12
   2  -8   8 808.224 328.910  14
   3  -8   8 3781.11 465.940  14
   4  -8   8 1059.34 217.168  11
  -9  -9   8 1069.78 215.321   8
  -9   9   8 699.853 189.963  16
  -8   9   8 9729.20 586.970  16
  -8  -9   8 11057.7 661.231   8
  -7  -9   8 39.8626 184.807   8
  -7   9   8-1.29369 170.091  16
  -6  -9   8 366.882 228.319   8
  -5  -9   8 522.769 237.673   8
  -4  -9   8 4106.52 524.044   8
  -3  -9   8 6793.22 673.672   8
  -2  -9   8 2872.44 467.831   8
  -1  -9   8 8084.46 646.045  12
  -1  -9   8 7781.76 660.229  14
   0  -9   8 4933.10 509.715  12
   0  -9   8 4638.09 520.472  14
   1  -9   8 1658.06 295.680  12
   1  -9   8 1642.21 361.732  14
   2  -9   8 55.9957 165.351  12
   2  -9   8-20.0708 233.266  14
   3  -9   8-29.1348 193.791  14
  -7 -10   8 886.136 231.870   8
  -6 -10   8 4989.68 463.637   8
  -5 -10   8 1687.02 306.075   8
  -4 -10   8 10334.7 726.332   8
  -3 -10   8 2523.01 412.014   8
  -2 -10   8-396.521 244.180  14
  -1 -10   8 1946.05 333.464  12
  -1 -10   8 1759.24 337.945  14
   0 -10   8 1527.68 304.467  12
   0 -10   8 901.519 254.811  14
   1 -10   8 525.153 200.903  12
   1 -10   8 634.805 231.341  14
  -3 -11   8 4499.85 404.226  12
  -2 -11   8 12006.0 609.992  12
  -1 -11   8 1838.51 266.661  12
 -12   0   9-76.3554 178.775   9
 -11   0   9-288.630 189.147   9
 -10   0   9 138.408 200.176   9
  -9   0   9 26.8511 188.957  16
  -9   0   9-99.6802 177.246   9
  -8   0   9 102.243 206.855  16
   7   0  -9 401.381 419.668   6
  -6   0   9 384.451 282.781  10
   6   0  -9-137.330 375.997   6
  -5   0   9-403.334 310.039  10
   5   0  -9-404.245 486.268   6
  -4   0   9-20.9831 286.837  10
  -3   0   9 127.860 247.893  10
  -2   0   9-313.774 263.366  10
  -1   0   9-416.854 412.483  10
   0   0   9-188.942 553.094  10
   1   0   9-698.232 786.833  10
   2   0   9 102.163 931.866  10
   3   0   9 389.159 1032.08  10
   4   0   9-88.6561 972.273  10
   5   0   9 284.449 721.949  10
 -13   1   9 2043.00 258.057   9
 -12   1   9 2610.92 339.920   9
 -11   1   9-91.3099 253.469  16
 -11  -1   9 401.762 208.293   9
 -11   1   9 80.3829 155.728   9
 -10   1   9 1537.82 330.909  16
 -10  -1   9 1775.62 352.879   9
 -10   1   9 1011.05 277.213   9
  -9   1   9 6506.93 630.951  16
  -9  -1   9 5067.73 547.692   9
  -9   1   9 4758.28 524.872   9
  -8   1   9 15492.7 949.583  16
   6   1  -9 165.106 355.129   6
  -6  -1   9 233.928 240.789  10
  -5   1   9 1464.18 1038.04   7
  -5  -1   9 1839.79 396.787  10
  -5   1   9 1621.66 383.542  10
  -4   1   9 290.969 922.733   7
  -4  -1   9 425.750 261.841  10
  -4   1   9-131.203 236.351  10
  -3   1   9 39196.7 2592.56   7
  -3  -1   9 38452.3 1637.87  10
  -3   1   9 38470.1 1615.92  10
  -2   1   9 66794.2 3363.51   7
  -2  -1   9 67873.8 2220.09  10
  -2   1   9 68738.9 2198.81  10
  -1  -1   9 7022.79 772.174  10
  -1   1   9 6028.75 684.857  10
   0  -1   9 1533.37 649.422  10
   0   1   9 450.751 498.669  10
   1   1   9 1495.30 774.975  10
   1  -1   9 1297.19 843.185  10
   2   1   9 202.366 891.720  10
   2  -1   9-68.7621 988.904  10
   3   1   9 3537.09 1003.41  10
   3  -1   9 2769.79 1126.72  10
   4   1   9-876.648 867.785  10
   4  -1   9 1411.11 981.356  10
   5   1   9-505.367 608.325  10
   5  -1   9-196.069 753.290  10
 -13   2   9 10409.3 521.294   9
 -12   2   9 11568.0 648.263   9
 -11   2   9 5941.27 549.028  16
 -11   2   9 6003.78 532.800   9
 -10   2   9 2590.98 411.858  16
 -10   2   9 2349.15 371.637   9
  -9   2   9 400.791 250.310  16
  -8   2   9-93.3872 189.251  16
  -7  -2   9 18448.3 1127.22  10
  -6   2   9 4379.12 1099.03   7
   6   2  -9 3675.77 829.532   6
  -6  -2   9 3421.87 520.171  10
  -6   2   9 3117.40 484.610  10
   6  -2  -9 2115.93 702.484   6
  -5   2   9 2001.47 967.360   7
  -5  -2   9 1411.14 345.329  10
  -5   2   9 1643.49 371.689  10
  -4   2   9 32101.2 2342.60   7
  -4  -2   9 34441.4 1542.75  10
  -4   2   9 30485.9 1435.82  10
  -3   2   9 2289.23 884.575   7
  -3  -2   9 1655.11 424.383  10
  -3   2   9 1771.86 397.455  10
  -2   2   9 1559.28 880.810   7
  -2  -2   9 1598.83 422.061  10
  -2   2   9 1452.19 349.953  10
  -1   2   9-680.109 838.328   7
  -1  -2   9 215.362 404.411  10
  -1   2   9 496.140 354.333  10
   0   2   9 13108.5 1009.85  10
   0  -2   9 12408.3 1063.34  10
   1   2   9 13568.9 1131.70  10
   1  -2   9 12751.8 1250.24  10
   2   2   9-346.028 921.075  10
   2  -2   9 45.1524 1041.53  10
   3   2   9 3366.69 943.418  10
   3  -2   9 1932.75 1097.40  10
   4  -2   9 839.041 984.729  10
   5  -2   9 1045.33 768.884  10
 -12   3   9-128.106 184.882  16
 -12   3   9-85.2992 146.661   9
 -11  -3   9 4392.56 455.974  10
 -11   3   9 4579.08 479.494  16
 -11   3   9 4306.83 440.580   9
 -10   3   9 669.641 243.279  16
 -10  -3   9 909.860 270.571  10
 -10   3   9 437.626 203.734   9
  -9   3   9 37.9828 217.016  16
  -9  -3   9 143.664 222.070  10
  -8   3   9 530.990 205.751  16
  -8  -3   9 459.078 258.673  10
  -7  -3   9 5030.90 601.115  10
  -6  -3   9 1059.12 309.115  10
  -6   3   9 1095.11 359.036  10
  -5  -3   9 6839.64 661.331   8
  -5   3   9 5133.03 1056.05   7
  -5  -3   9 6527.49 676.664  10
  -5   3   9 5401.54 604.942  10
  -4  -3   9 38977.3 1637.47  10
  -4   3   9 38438.9 1578.07  10
  -3   3   9 4368.86 1041.93   7
  -3  -3   9 4615.47 585.144  10
  -3   3   9 4524.90 535.554  10
  -2   3   9 6543.88 1214.98   7
  -2  -3   9 7694.36 763.321  10
  -1  -3   9 5383.67 736.599  10
   0  -3   9 393.138 223.875  14
   0  -3   9 1017.31 708.504  10
   1  -3   9 259.105 876.487  10
   2  -3   9-688.138 1039.34  10
   3  -3   9 1157.89 1076.08  10
   4  -3   9 682.292 907.450  10
   5  -3   9 199.492 667.585  10
 -12   4   9 862.738 222.469  16
 -12   4   9 650.596 166.890   9
 -11   4   9 12436.4 721.794  16
 -11   4   9 9884.23 604.781   9
 -10   4   9 12253.5 771.147  16
  -9  -4   9 4562.35 501.761  10
  -9   4   9 4056.36 480.249  16
  -8   4   9 869.255 272.919  16
  -8  -4   9 1215.16 321.342  10
  -7  -4   9 3594.01 494.270  10
  -7   4   9 3924.43 518.418  10
  -6  -4   9 462.199 275.431  10
  -6   4   9 656.150 313.299  10
  -5  -4   9 1473.11 354.537   8
  -5  -4   9 1179.21 320.121  10
  -4  -4   9 31407.3 1436.96  10
  -4  -4   9 32079.7 1417.48   8
  -3  -4   9 9924.07 810.434  10
  -3  -4   9 9995.96 780.328   8
  -2  -4   9 50.5616 359.606  10
  -1  -4   9 12547.7 1037.51  10
   0  -4   9 10466.6 1086.04  10
   0  -4   9 12852.4 887.843  14
   1  -4   9-960.104 919.318  10
   1  -4   9-23.0525 266.452  14
   2  -4   9 8435.85 1149.58  10
   2  -4   9 9134.92 745.596  14
   3  -4   9 4481.47 1030.14  10
   3  -4   9 4612.24 519.381  14
   4  -4   9 12796.2 1072.08  10
   5  -4   9 13117.1 877.024  10
 -12  -5   9 3899.92 344.294   8
 -12   5   9 3335.09 306.029  16
 -11   5   9 955.400 225.445  16
 -10   5   9 1521.32 311.364  16
  -9   5   9 233.066 196.694  16
  -8   5   9 1181.18 279.821  16
  -7  -5   9 435.805 274.533   8
  -6  -5   9 5495.98 597.259   8
  -5  -5   9 8047.22 734.556   8
  -4  -5   9 5108.48 572.303  10
  -4  -5   9 6423.73 652.039   8
  -3  -5   9 2874.77 473.716   8
  -3  -5   9 2448.82 486.594  10
  -2  -5   9 17891.4 1119.91  10
  -2  -5   9 17357.4 1036.62   8
  -1  -5   9 6676.93 857.370  10
   0  -5   9 5069.05 911.709  10
   0  -5   9 5302.19 603.785  14
   1  -5   9-1138.97 806.690  10
   1  -5   9 64.1795 260.645  14
   2  -5   9 13096.8 1198.19  10
   2  -5   9 14869.1 915.685  14
   3  -5   9 6873.28 917.805  10
   3  -5   9 5421.44 543.481  14
   4  -5   9 8587.32 804.589  10
 -11  -6   9 6414.63 464.826   8
 -11   6   9 5449.99 403.656  16
 -10  -6   9 8121.61 600.253   8
 -10   6   9 7475.23 539.904  16
  -9  -6   9 3606.48 452.477   8
  -9   6   9 2952.64 385.570  16
  -8  -6   9 2186.44 399.398   8
  -8   6   9 1912.97 325.599  16
  -7  -6   9 8554.53 740.237   8
  -6  -6   9 165.560 235.541   8
  -5  -6   9 18285.1 1091.72   8
  -4  -6   9 25075.7 1283.56   8
  -3  -6   9 18910.6 1122.21   8
  -2  -6   9 45029.3 1723.15   8
  -1  -6   9 5012.44 576.234   8
   0  -6   9 412.211 286.591  14
   0  -6   9-533.678 692.650  10
   1  -6   9-1025.62 720.152  10
   1  -6   9 763.947 351.925  14
   2  -6   9 3080.26 708.533  10
   2  -6   9 3847.93 492.579  14
   3  -6   9 4546.87 379.421  11
   3  -6   9 4234.26 637.593  10
   3  -6   9 5324.79 515.355  14
 -10  -7   9 822.324 227.254   8
 -10   7   9 1067.94 228.322  16
  -9  -7   9 2990.77 381.209   8
  -9   7   9 2694.94 331.541  16
  -8  -7   9-94.6346 207.473   8
  -8   7   9 337.522 169.616  16
  -7  -7   9 2452.92 420.661   8
  -6  -7   9 1625.98 361.250   8
  -5  -7   9 60.8301 230.176   8
  -4  -7   9 4066.53 522.384   8
  -3  -7   9 681.009 301.611   8
  -2  -7   9 996.108 317.167   8
  -1  -7   9 39523.1 1542.65  14
   0  -7   9 1154.36 348.322  14
   1  -7   9 2038.55 408.084  14
   2  -7   9 504.762 200.704  11
   2  -7   9 264.169 236.078  14
   3  -7   9 506.141 238.330  14
  -9  -8   9 858.558 230.540   8
  -9   8   9 557.337 168.743  16
  -8  -8   9 2075.76 323.891   8
  -7  -8   9 13353.1 808.110   8
  -6  -8   9 3261.58 445.415   8
  -5  -8   9 236.186 240.688   8
  -4  -8   9 2678.59 421.777   8
  -3  -8   9 964.570 300.675   8
  -2  -8   9 3023.17 380.535  12
  -2  -8   9 3135.68 469.614   8
  -1  -8   9 5182.37 511.236  14
   0  -8   9 14443.0 833.828  14
   1  -8   9 8679.79 615.774  14
   2  -8   9 411.184 225.172  14
  -8  -9   9 204.412 149.625   8
  -7  -9   9 1133.06 263.558   8
  -6  -9   9 25039.2 1036.13   8
  -5  -9   9 1932.41 338.854   8
  -4  -9   9 532.123 223.024   8
  -3  -9   9 729.482 262.316   8
  -2  -9   9 1166.18 302.952  14
  -2  -9   9 1325.69 261.104  12
  -1  -9   9 173.330 168.399  12
  -1  -9   9 46.3641 236.334  14
   0  -9   9 2685.26 367.321  14
   1  -9   9 5169.58 416.783  14
  -6 -10   9 432.501 175.252   8
  -5 -10   9-301.108 190.402  14
  -5 -10   9 68.5054 146.739   8
  -4 -10   9 411.912 188.024  14
  -3 -10   9 4666.12 389.155  14
  -2 -10   9 1162.44 237.450  14
 -12   0  10 572.072 225.372  10
 -11   0  10 946.834 286.657  10
 -10   0  10 266.570 244.141  10
  -9   0  10 144.384 262.059  10
  -8   0  10-21.5276 248.753  10
  -7   0  10 875.858 322.000  10
  -6   0  10 2402.06 482.859  10
  -5   0  10 4395.45 587.692  10
  -4   0  10 45527.7 1811.41  10
  -3   0  10 23671.6 1290.75  10
  -2   0  10 25580.9 1363.36  10
  -1   0  10 7358.29 859.370  10
   0   0  10 405.513 705.965  10
   1   0  10 18442.0 1335.70  10
   2   0  10 12654.5 1208.69  10
   3   0  10 6791.09 934.623  10
   4   0  10-559.554 584.263  10
 -12  -1  10 165.598 165.869  10
 -12   1  10 15.9365 163.752  10
 -11  -1  10 229.072 191.179  10
 -10  -1  10 1151.96 318.574  10
  -9  -1  10 6331.87 649.278  10
  -9   1  10 6385.80 648.382  10
  -8  -1  10 1958.74 424.350  10
  -8   1  10 2091.27 434.570  10
  -7  -1  10 11712.4 914.816  10
  -7   1  10 11772.8 903.093  10
  -6  -1  10 9155.07 825.006  10
  -6   1  10 9099.05 817.135  10
  -5  -1  10 20750.1 1203.95  10
  -5   1  10 20747.8 1206.99  10
  -4  -1  10 22754.7 1276.68  10
  -4   1  10 24355.5 1296.26  10
  -3  -1  10-191.893 319.771  10
  -3   1  10-92.1745 314.750  10
  -2  -1  10-74.3546 425.076  10
  -2   1  10 447.956 401.732  10
  -1   1  10 10517.7 942.406  10
  -1  -1  10 8567.46 955.986  10
   0   1  10 5622.16 911.987  10
   0  -1  10 5587.45 999.075  10
   1   1  10 1029.70 883.521  10
   1  -1  10 327.246 919.974  10
   2   1  10 1981.54 865.857  10
   2  -1  10 1785.82 1016.75  10
   3   1  10 610.713 707.317  10
   3  -1  10 1615.93 888.657  10
   4  -1  10 6411.40 758.587  10
 -12  -2  10-195.677 160.557  10
 -12   2  10 33.7716 171.534  10
 -11  -2  10 7026.10 550.789  10
 -11   2  10 6027.71 549.742  10
 -10  -2  10 2005.92 358.873  10
  -9   2  10 1231.65 275.906  16
  -9  -2  10 594.090 303.042  10
  -9   2  10 721.889 323.185  10
  -8  -2  10 4532.58 568.489  10
  -8   2  10 3189.69 485.271  10
  -7  -2  10 8196.69 770.727  10
  -7   2  10 7443.47 740.938  10
  -6  -2  10 622.174 271.265  10
  -6   2  10 897.983 338.501  10
  -5  -2  10 4926.85 627.934  10
  -5   2  10 3147.15 511.936  10
  -4  -2  10 3361.39 498.283  10
  -4   2  10 4661.43 574.411  10
  -3  -2  10 16140.1 1077.50  10
  -3   2  10 16531.9 1053.91  10
  -2   2  10 7852.19 757.682  10
  -2  -2  10 7289.01 811.489  10
  -1   2  10 1444.16 575.185  10
  -1  -2  10 1448.55 664.569  10
   0   2  10 4913.09 847.762  10
   0  -2  10 5677.37 1008.37  10
   1   2  10-349.026 761.470  10
   1  -2  10 245.738 921.520  10
   2  -2  10 1919.93 991.276  10
   3  -2  10 721.213 844.927  10
   4  -2  10 2098.75 649.003  10
 -11  -3  10 146.246 155.841  10
 -11   3  10-175.380 195.521  10
 -10   3  10 3482.88 387.561  16
 -10  -3  10 3185.13 393.814  10
 -10   3  10 3263.63 430.835  10
  -9   3  10 1419.16 292.688  16
  -9  -3  10 1130.28 342.565  10
  -9   3  10 1505.92 354.961  10
  -8  -3  10 1136.10 335.137  10
  -8   3  10 852.659 300.385  10
  -7  -3  10 11420.2 803.640   8
  -7  -3  10 11013.3 826.710  10
  -7   3  10 9224.42 786.101  10
  -6   3  10 4519.13 583.539  10
  -6  -3  10 4914.75 589.341  10
  -5  -3  10 975.915 330.302  10
  -5   3  10 1180.12 343.123  10
  -4  -3  10 167.187 283.151  10
  -4   3  10 296.669 232.036  10
  -3  -3  10 3616.14 591.470  10
  -3   3  10 4176.98 529.067  10
  -2  -3  10 13673.0 1060.16  10
  -2   3  10 14898.7 984.362  10
  -1  -3  10 1760.13 727.937  10
   0  -3  10 12881.6 1212.22  10
   1  -3  10 1193.96 942.925  10
   2  -3  10 3214.24 970.371  10
   3  -3  10 655.868 803.257  10
 -11  -4  10 135.787 176.465   8
 -11   4  10 184.570 147.558  16
 -11   4  10-110.895 163.857  10
 -10   4  10 2068.87 290.485  16
 -10   4  10 1593.63 303.620  10
  -9  -4  10 2688.49 399.202   8
  -9   4  10 2387.10 320.853  16
  -9  -4  10 2577.93 371.751  10
  -9   4  10 2277.34 381.299  10
  -8  -4  10 106.180 188.033   8
  -8  -4  10 247.090 212.528  10
  -8   4  10 25.5220 200.523  10
  -7  -4  10 4971.38 533.236   8
  -7  -4  10 4619.32 523.428  10
  -7   4  10 3294.83 454.118  10
  -6  -4  10 12225.3 847.478  10
  -6  -4  10 13823.1 881.979   8
  -5  -4  10 3813.25 485.558   8
  -5  -4  10 3838.67 506.279  10
  -4  -4  10 9462.30 818.844  10
  -3  -4  10 84.0679 417.871  10
  -2  -4  10 3033.99 666.437  10
  -1  -4  10 2839.12 432.038  14
  -1  -4  10 2603.11 803.127  10
   0  -4  10 8228.60 1048.87  10
   0  -4  10 9091.27 679.725  14
   1  -4  10 360.801 861.879  10
   2  -4  10 413.006 803.061  10
   3  -4  10 2167.79 701.380  10
 -11  -5  10 46.8601 125.866   8
 -10  -5  10 1002.49 256.869   8
 -10   5  10 708.818 188.514  16
  -9  -5  10 544.515 195.691   8
  -8  -5  10 806.989 259.336   8
  -7  -5  10 5120.97 544.584   8
  -6  -5  10 2139.74 389.674   8
  -5  -5  10 1512.17 330.746   8
  -5  -5  10 1668.60 375.424  10
  -4  -5  10 2122.11 377.652   8
  -4  -5  10 2839.21 529.341  10
  -3  -5  10 206.462 488.445  10
  -2  -5  10-396.767 605.893  10
  -1  -5  10 1150.31 305.675  14
  -1  -5  10 434.400 689.136  10
   0  -5  10-1060.40 782.671  10
   0  -5  10-69.6359 218.068  14
   1  -5  10-427.779 716.400  10
   1  -5  10 807.646 275.819  14
   2  -5  10-557.044 652.164  10
   2  -5  10 870.353 259.322  14
 -10  -6  10 1020.43 219.994   8
  -9  -6  10 113.749 172.605   8
  -8  -6  10 104.236 191.135   8
  -7  -6  10 291.397 223.949   8
  -6  -6  10 1000.88 292.434   8
  -5  -6  10 1259.59 334.063   8
  -4  -6  10 1022.42 307.735   8
  -3  -6  10 191.007 215.356   8
  -2  -6  10 381.672 226.560  14
  -1  -6  10 1945.39 345.540  14
   0  -6  10 3310.11 654.118  10
   0  -6  10 4527.48 473.822  14
   1  -6  10 546.161 508.588  10
   1  -6  10 801.670 260.712  14
  -9  -7  10 4786.33 395.338   8
  -8  -7  10 5645.61 477.781   8
  -7  -7  10 1959.74 338.613   8
  -6  -7  10 5506.11 525.344   8
  -5  -7  10 6277.93 579.299   8
  -4  -7  10 181.401 185.932   8
  -3  -7  10 643.809 239.525   8
  -2  -7  10 1171.94 287.913  14
  -1  -7  10-204.322 217.667  14
   0  -7  10 5.65020 211.526  14
   1  -7  10 86.7062 188.945  14
  -8  -8  10 4089.06 354.455   8
  -7  -8  10 12247.0 646.627   8
  -6  -8  10 10921.4 657.102   8
  -5  -8  10-28.7721 170.007   8
  -4  -8  10 138.377 178.451   8
  -3  -8  10 1631.32 308.655  14
  -2  -8  10 507.255 216.455  14
  -1  -8  10 13786.1 684.225  14
  -5  -9  10 635.679 187.431  14
  -4  -9  10 2862.45 314.679  14
  -3  -9  10 3576.47 338.159  14
 -11   0  11 116.380 172.147  10
 -10   0  11 290.086 249.955  10
  -9   0  11-240.084 259.383  10
  -8   0  11 58.8351 266.125  10
  -7   0  11-194.827 277.074  10
  -6   0  11 104.030 267.214  10
  -5   0  11-63.0168 289.230  10
  -4   0  11 59.5106 302.319  10
  -3   0  11-580.294 515.092  10
  -2   0  11 179.216 576.049  10
  -1   0  11-721.703 745.996  10
   0   0  11 180.330 747.639  10
   1   0  11 375.632 718.358  10
   2   0  11 114.973 571.351  10
 -11  -1  11 147.554 167.858  10
 -11   1  11 314.471 177.980  10
 -10   1  11 3177.38 415.420  10
 -10  -1  11 2801.27 371.656  10
  -9  -1  11 16.7899 227.753  10
  -9   1  11 162.780 220.573  10
  -8  -1  11 1305.48 334.397  10
  -8   1  11 1302.18 343.186  10
  -7  -1  11 239.629 253.778  10
  -7   1  11 121.358 225.647  10
  -6  -1  11 1348.29 380.841  10
  -6   1  11 802.620 296.574  10
  -5  -1  11 483.604 315.394  10
  -5   1  11 306.905 293.160  10
  -4  -1  11 1294.99 422.761  10
  -4   1  11 945.480 366.931  10
  -3  -1  11 28591.2 1405.37  10
  -3   1  11 28652.5 1346.44  10
  -2   1  11 10239.2 912.563  10
  -2  -1  11 9517.98 953.861  10
  -1   1  11 896.010 695.804  10
  -1  -1  11 1060.90 739.641  10
   0   1  11-320.339 697.250  10
   0  -1  11-137.843 763.639  10
   1   1  11 3738.34 724.996  10
   1  -1  11 1850.90 768.908  10
   2  -1  11 982.531 635.223  10
 -11   2  11 1114.83 218.228  10
 -10  -2  11 1357.41 288.188  10
 -10   2  11 1579.30 316.382  10
  -9  -2  11 3827.70 447.424  10
  -9   2  11 3001.24 410.267  10
  -8  -2  11 378.018 276.815  10
  -8   2  11-51.7307 211.148  10
  -7  -2  11 1800.75 362.326  10
  -7   2  11 1069.69 314.208  10
  -6  -2  11 288.781 263.087  10
  -6   2  11-17.4421 230.244  10
  -5  -2  11 769.240 330.560  10
  -5   2  11 787.316 278.591  10
  -4  -2  11-484.132 357.719  10
  -4   2  11 96.0770 327.497  10
  -3  -2  11 21812.2 1233.97  10
  -3   2  11 23531.5 1178.67  10
  -2   2  11 39160.3 1498.38  10
  -2  -2  11 38394.4 1601.17  10
  -1   2  11-508.337 635.811  10
  -1  -2  11 278.923 764.070  10
   0   2  11 2360.72 657.838  10
   0  -2  11 256.942 829.890  10
   1  -2  11-1376.19 789.411  10
   2  -2  11 7317.25 761.981  10
 -10  -3  11 800.841 196.374   8
 -10  -3  11 1472.11 257.155  10
 -10   3  11 846.203 239.101  10
  -9  -3  11 6.81812 141.071   8
  -9  -3  11 321.292 227.757  10
  -9   3  11 212.826 214.384  10
  -8  -3  11 792.147 283.138  10
  -8   3  11 541.765 207.384  10
  -7  -3  11-79.0568 290.766  10
  -7   3  11-133.081 207.947  10
  -6  -3  11 471.299 245.156  10
  -6   3  11 851.360 286.111  10
  -5   3  11 5129.06 542.104  10
  -5  -3  11 5382.89 608.574  10
  -4  -3  11 5083.20 628.552  10
  -4   3  11 5806.69 573.881  10
  -3  -3  11 2611.33 618.451  10
  -3   3  11 2059.32 495.850  10
  -2  -3  11 232.499 660.099  10
  -1  -3  11 11794.5 1030.08  10
   0  -3  11-30.1158 737.331  10
   1  -3  11 2004.31 750.575  10
  -9   4  11 2061.44 288.413  10
  -9  -4  11 2876.89 323.972   8
  -8  -4  11 439.200 214.154   8
  -8  -4  11 122.805 189.253  10
  -7  -4  11 37871.9 1279.69  10
  -7  -4  11 36809.6 1222.36   8
  -6  -4  11 8342.17 639.942  10
  -5  -4  11 5031.60 567.489  10
  -4  -4  11 1848.65 502.058  10
  -3  -4  11 337.901 543.005  10
  -2  -4  11-6.88819 647.268  10
  -1  -4  11 829.938 697.852  10
   0  -4  11 8142.30 844.142  10
   1  -4  11 2659.90 621.929  10
  -9  -5  11 1380.05 230.660   8
  -8  -5  11 1172.27 248.352   8
  -7  -5  11 41.5859 170.142   8
  -6  -5  11 759.550 225.889   8
  -5  -5  11-350.565 389.501  10
  -4  -5  11 2069.23 515.427  10
  -3  -5  11 6387.19 674.311  10
  -3  -5  11 4609.03 454.417  14
  -2  -5  11 21295.2 1073.78  10
  -2  -5  11 24634.5 944.355  14
  -1  -5  11 8149.76 767.462  10
   0  -5  11 1042.64 540.221  10
  -8  -6  11 3843.02 338.248   8
  -7  -6  11 11960.0 622.729   8
  -6  -6  11 16857.7 764.695   8
  -5  -6  11 1.91733 164.082   8
  -4  -6  11 3813.26 409.891  14
  -3  -6  11 867.815 230.703  14
  -2  -6  11-245.470 193.050  14
  -5  -7  11 2345.03 308.023  14
  -4  -7  11 421.739 202.773  14
  -3  -7  11 8214.94 486.815  14
  -9   0  12 3408.48 359.552  10
  -8   0  12 6923.93 536.562  10
  -7   0  12 2716.48 398.080  10
  -6   0  12 11867.8 768.560  10
  -5   0  12 31753.9 1253.49  10
  -4   0  12 9636.88 784.470  10
  -3   0  12 843.067 550.080  10
  -2   0  12-586.585 604.257  10
  -1   0  12 656.829 566.529  10
  -9  -1  12 4524.30 392.926  10
  -9   1  12 4141.37 381.902  10
  -8  -1  12 861.932 269.071  10
  -8   1  12 565.251 249.344  10
  -7  -1  12 2018.84 370.002  10
  -7   1  12 2321.79 365.073  10
  -6  -1  12 19082.2 954.104  10
  -6   1  12 20139.1 948.457  10
  -5  -1  12 3338.33 523.656  10
  -5   1  12 3747.93 495.043  10
  -4   1  12 7004.50 661.802  10
  -4  -1  12 6170.07 673.272  10
  -3   1  12 21780.7 1029.02  10
  -3  -1  12 20808.4 1084.48  10
  -2   1  12-671.145 530.672  10
  -2  -1  12-607.895 604.548  10
  -1  -1  12 924.255 596.981  10
  -9  -2  12 2221.34 278.523  10
  -9   2  12 1340.10 236.463  10
  -8  -2  12 758.124 242.742  10
  -8   2  12 617.542 225.117  10
  -7  -2  12 355.580 283.888  10
  -7   2  12 167.705 197.680  10
  -6  -2  12 1401.42 359.882  10
  -6   2  12 1922.98 349.508  10
  -5  -2  12 2348.31 494.398  10
  -5   2  12 1568.12 380.804  10
  -4   2  12 180.404 412.726  10
  -4  -2  12-86.6234 455.477  10
  -3   2  12 8862.16 666.070  10
  -3  -2  12 8406.58 795.836  10
  -2   2  12 3566.39 535.616  10
  -2  -2  12 3879.92 686.291  10
  -1  -2  12 4018.01 683.768  10
  -8  -3  12 816.508 232.817  10
  -7  -3  12 5727.56 485.661  10
  -7   3  12 3913.59 374.492  10
  -6   3  12 4853.12 437.434  10
  -6  -3  12 5472.84 526.393  10
  -5  -3  12 3979.98 527.029  10
  -4  -3  12-359.476 474.277  10
  -3  -3  12 955.022 575.019  10
  -2  -3  12 1761.50 598.757  10
  -6  -4  12-594.599 357.983  10
  -5  -4  12 1000.40 416.931  10
  -4  -4  12 3378.35 525.970  10
  -3  -4  12-421.470 486.312  10
   0   0   0    0.00    0.00   0
TITL dop_ben_smart in P2(1)/c
REM P2(1)/c (#14 in standard setting)
CELL 1.54184  11.763680  11.746040  10.331598  90.0000 111.3839  90.0000
ZERR    6.00   0.000624   0.000476   0.000536   0.0000   0.0061   0.0000
LATT  1
SYMM -x, y+1/2,-z+1/2
SFAC C H N O
UNIT 66.00 60.00 6.00 6.00
TREF
HKLF 4
END
;
_shelx_hkl_checksum     30270
_shelx_res_file
;
TITL dop_ben_needle in P 21/c
    shelx.res
    created by SHELXL-2018/3 at 16:03:39 on 08-Nov-2020
CELL  1.54180  11.7637  11.7460  10.3316   90.000  111.384   90.000
ZERR     4.00   0.0006   0.0005   0.0005    0.000    0.006    0.000
LATT   1
SYMM  - X, 1/2 + Y, 1/2 - Z
SFAC  O    N    C    H
UNIT  16 4 60 68
MERG   2
OMIT    -3.00 180.00
shel .5 5.5
EQIV $1 -x+1, y-1/2, -z+3/2
HTAB N1 O4_$1
HTAB N1 O3
EQIV $2 -x+1, -y, -z+1
HTAB N1 O3_$2
HTAB O1 O2
EQIV $3 x+1, y, z
HTAB O1 O3_$3
EQIV $4 x+1, -y+1/2, z+1/2
HTAB O2 O4_$4
FMAP   2
PLAN   25
ACTA   140.00
BOND   $H
CONF
L.S.   4
TEMP  -150.00
WGHT    0.088800    0.963100
FVAR       8.44388
O1    1    1.202550    0.043460    0.628204    11.00000    0.04009    0.04854 =
         0.03640   -0.01251    0.01260   -0.01399
O2    1    1.289791    0.190515    0.847791    11.00000    0.02594    0.02892 =
         0.02744   -0.00187    0.00898   -0.00539
O3    1    0.430210    0.112318    0.609158    11.00000    0.03265    0.02494 =
         0.02760   -0.00117    0.00812    0.00296
O4    1    0.409972    0.300292    0.621805    11.00000    0.03513    0.02496 =
         0.02438    0.00301    0.01088    0.00837
N1    2    0.621989   -0.053390    0.675946    11.00000    0.02494    0.02164 =
         0.02528    0.00058    0.00766   -0.00206
C1    3    0.737247    0.015002    0.724041    11.00000    0.03090    0.02938 =
         0.06458   -0.00305    0.02009   -0.00631
AFIX  23
H1A   4    0.728184    0.079754    0.659696    11.00000   -1.20000
H1B   4    0.750566    0.046542    0.817302    11.00000   -1.20000
AFIX   0
C2    3    0.845139   -0.052868    0.730886    11.00000    0.03355    0.03042 =
         0.05711   -0.00558    0.01313   -0.00417
AFIX  23
H2A   4    0.827626   -0.092126    0.640880    11.00000   -1.20000
H2B   4    0.860028   -0.111904    0.803610    11.00000   -1.20000
AFIX   0
C3    3    0.960032    0.018777    0.762821    11.00000    0.02911    0.02875 =
         0.04350   -0.00219    0.00617   -0.00058
C4    3    1.029470    0.004107    0.682237    11.00000    0.03086    0.03195 =
         0.03265   -0.00124    0.00196   -0.00262
AFIX  43
H4    4    1.003729   -0.048194    0.606940    11.00000   -1.20000
AFIX   0
C5    3    1.136967    0.064993    0.709751    11.00000    0.02762    0.02970 =
         0.02860    0.00611   -0.00129   -0.00157
C6    3    1.178306    0.140026    0.822137    11.00000    0.02263    0.02390 =
         0.03248    0.00570    0.00576    0.00058
C7    3    1.107462    0.157896    0.900884    11.00000    0.03362    0.03443 =
         0.04384   -0.00469    0.01605   -0.00152
AFIX  43
H7    4    1.132590    0.210908    0.975447    11.00000   -1.20000
AFIX   0
C8    3    0.997408    0.097089    0.870263    11.00000    0.03880    0.03682 =
         0.06084   -0.00387    0.02850   -0.00157
AFIX  43
H8    4    0.948218    0.110046    0.924125    11.00000   -1.20000
AFIX   0
C9    3    0.558599    0.206153    0.811917    11.00000    0.02697    0.02528 =
         0.01972   -0.00043    0.01020    0.00522
C10   3    0.570393    0.114306    0.901702    11.00000    0.03130    0.02607 =
         0.02667    0.00310    0.01387    0.00522
AFIX  43
H10   4    0.511138    0.055248    0.877067    11.00000   -1.20000
AFIX   0
C11   3    0.668646    0.109426    1.026781    11.00000    0.04104    0.03263 =
         0.02504    0.00688    0.01450    0.01202
AFIX  43
H11   4    0.674677    0.048533    1.089462    11.00000   -1.20000
AFIX   0
C12   3    0.757874    0.192462    1.060970    11.00000    0.03516    0.04614 =
         0.02331   -0.00023    0.00576    0.00961
AFIX  43
H12   4    0.826813    0.186991    1.145034    11.00000   -1.20000
AFIX   0
C13   3    0.746392    0.284348    0.971641    11.00000    0.03369    0.04002 =
         0.03024   -0.00587    0.00939   -0.00352
AFIX  43
H13   4    0.807283    0.341913    0.994916    11.00000   -1.20000
AFIX   0
C14   3    0.645833    0.291495    0.848700    11.00000    0.03397    0.02738 =
         0.02352    0.00132    0.01204    0.00071
AFIX  43
H14   4    0.636740    0.355359    0.789335    11.00000   -1.20000
AFIX   0
C15   3    0.458461    0.206790    0.670935    11.00000    0.02433    0.02537 =
         0.02282    0.00178    0.01293    0.00375
H1N   4    0.617621   -0.112362    0.740835    11.00000    0.04353
H2N   4    0.555081   -0.003045    0.659948    11.00000    0.04426
H3N   4    0.607005   -0.091150    0.598686    11.00000    0.03981
H1H   4    1.265977    0.084017    0.653673    11.00000    0.04902
H2H   4    1.323621    0.199915    0.934868    11.00000    0.04520
HKLF 4
REM  dop_ben_needle in P 21/c
REM wR2 = 0.1705, GooF = S = 1.023, Restrained GooF = 1.023 for all data
REM R1 = 0.0601 for 2033 Fo > 4sig(Fo) and 0.0766 for all 2614 data
REM 201 parameters refined using 0 restraints
END
WGHT      0.0888      0.9599
REM Highest difference peak  0.629,  deepest hole -0.265,  1-sigma level  0.066
Q1    1   1.0013  0.0583  0.7117  11.00000  0.05    0.63
Q2    1   0.8182  0.0526  0.7924  11.00000  0.05    0.60
Q3    1   0.7593 -0.0450  0.6796  11.00000  0.05    0.56
Q4    1   1.0082  0.1602  0.9186  11.00000  0.05    0.52
Q5    1   0.9330  0.0811  0.8024  11.00000  0.05    0.46
Q6    1   0.7368  0.0984  0.7260  11.00000  0.05    0.27
Q7    1   0.6754  0.2939  0.9419  11.00000  0.05    0.27
Q8    1   0.8302 -0.0395  0.8155  11.00000  0.05    0.27
Q9    1   1.1187  0.1180  0.7383  11.00000  0.05    0.27
Q10   1   1.1472  0.0927  0.6179  11.00000  0.05    0.26
Q11   1   0.6385  0.0995  0.9427  11.00000  0.05    0.25
Q12   1   0.7281  0.1354  1.0170  11.00000  0.05    0.24
Q13   1   0.5735  0.1530  0.8391  11.00000  0.05    0.23
Q14   1   0.4749  0.1000  0.5752  11.00000  0.05    0.22
Q15   1   0.3996  0.2616  0.6472  11.00000  0.05    0.22
Q16   1   0.5164  0.2008  0.7388  11.00000  0.05    0.22
Q17   1   0.7970 -0.0483  0.5928  11.00000  0.05    0.22
Q18   1   0.5890  0.2467  0.8410  11.00000  0.05    0.21
Q19   1   0.8504 -0.1368  0.7369  11.00000  0.05    0.21
Q20   1   0.5398  0.1790  0.8763  11.00000  0.05    0.21
Q21   1   0.4397  0.0812  0.6843  11.00000  0.05    0.20
Q22   1   0.7173  0.2445  1.0388  11.00000  0.05    0.20
Q23   1   0.4711  0.0485  0.6384  11.00000  0.05    0.20
Q24   1   1.1610  0.1355  0.8854  11.00000  0.05    0.19
Q25   1   0.6000  0.1234  0.9929  11.00000  0.05    0.19
;
_shelx_res_checksum     9122
data_II
_audit_creation_method     'SHELXL-2018/3'
_journal_date_recd_electronic     2023-06-28
_journal_date_accepted     2023-09-04
_journal_name_full     'Acta Crystallographica, Section C'
_journal_year     2023
_journal_volume     79
_journal_issue      1
_journal_page_first     0
_journal_page_last     0
_journal_paper_category     FA
_journal_paper_doi     10.1107/S2053229623007696
_journal_coeditor_code     OP3027
_chemical_name_systematic
;
2-(3,4-Dihydroxyphenyl)ethan-1-aminium 4-nitrobenzoate
;
_chemical_name_common
;
Dopamine 4-nitrobenzoate
;
_chemical_formula_moiety     'C8 H12 N1 O2 +, C7 H4 N1 O4 -'
_chemical_formula_sum     'C15 H16 N2 O6'
_chemical_formula_iupac     'C8 H12 N1 O2 +, C7 H4 N1 O4 -'
_chemical_formula_weight     320.30
_chemical_melting_point     ?
_space_group_crystal_system     monoclinic
_space_group_name_H-M_alt     'P 21/n'
_space_group_name_Hall     '-P 2yn'
loop_
    _space_group_symop_operation_xyz
    'x, y, z'
    '-x+1/2, y+1/2, -z+1/2'
    '-x, -y, -z'
    'x-1/2, -y-1/2, z-1/2'
_cell_length_a     7.4993(2)
_cell_length_b     18.5051(5)
_cell_length_c     10.7610(3)
_cell_angle_alpha     90
_cell_angle_beta     99.628(3)
_cell_angle_gamma     90
_cell_volume     1472.33(7)
_cell_formula_units_Z     4
_cell_measurement_reflns_used     2686
_cell_measurement_theta_min     3.2677
_cell_measurement_theta_max     29.4975
_cell_measurement_temperature     123(2)
_exptl_crystal_description     'fragment from sheet'
_exptl_crystal_colour     'light orange'
_exptl_crystal_size_max     0.35
_exptl_crystal_size_mid     0.25
_exptl_crystal_size_min     0.05
_exptl_crystal_density_diffrn     1.445
_exptl_crystal_density_meas     ?
_exptl_crystal_density_method     ?
_exptl_crystal_F_000     672
_exptl_absorpt_coefficient_mu     0.113
_exptl_absorpt_correction_type     multi-scan
_exptl_absorpt_process_details
;
(CrysAlis PRO; Rigaku OD, 2019)
;
_exptl_absorpt_correction_T_min     0.92793
_exptl_absorpt_correction_T_max     1.00000
_diffrn_ambient_temperature     123(2)
_diffrn_radiation_type     MoK\a
_diffrn_radiation_wavelength     0.71073
_diffrn_radiation_source     'fine-focus sealed tube'
_diffrn_measurement_device_type     'Oxford Diffraction Xcalibur E'
_diffrn_measurement_method     'omega scans'
_diffrn_detector_area_resol_mean     ?
_diffrn_reflns_number     7174
_diffrn_reflns_av_R_equivalents     0.0259
_diffrn_reflns_av_unetI/netI     0.0501
_diffrn_reflns_theta_min     3.274
_diffrn_reflns_theta_max     28.998
_diffrn_reflns_theta_full     27.000
_diffrn_measured_fraction_theta_max     0.913
_diffrn_measured_fraction_theta_full     0.998
_diffrn_reflns_limit_h_min     -9
_diffrn_reflns_limit_h_max     10
_diffrn_reflns_limit_k_min     -23
_diffrn_reflns_limit_k_max     22
_diffrn_reflns_limit_l_min     -14
_diffrn_reflns_limit_l_max     14
_diffrn_standards_number     0
_diffrn_standards_interval_count     0
_diffrn_standards_decay_%     0
_refine_special_details
;
All measurements were made with Oxford Diffraction instruments
using <i>Crysalis PRO</i> software for data collection and reduction
(Rigaku OD, 2019). Solution was by direct methods, <i>SIR92</i> or
<i>SHELXS</i> (Altomare <i>et al.</i>, 1994; Sheldrick, 2015<i>a</i>). All
structures were refined to convergence against <i>F</i>^2^ using all unique
reflections and the program <i>SHELXL2018</i> as implemented within
<i>WinGX</i> (Sheldrick, 2015<i>b</i>; Farrugia, 2012).
;
_reflns_number_total     3573
_reflns_number_gt     2620
_reflns_threshold_expression     'I > 2\s(I)'
_refine_ls_structure_factor_coef     Fsqd
_refine_ls_matrix_type     full
_refine_ls_R_factor_all     0.0734
_refine_ls_R_factor_gt     0.0476
_refine_ls_wR_factor_gt     0.0986
_refine_ls_wR_factor_ref     0.1120
_refine_ls_goodness_of_fit_ref     1.034
_refine_ls_restrained_S_all     1.034
_refine_ls_number_reflns     3573
_refine_ls_number_parameters     228
_refine_ls_number_restraints     0
_refine_ls_hydrogen_treatment     mixed
_refine_ls_weighting_scheme     calc
_refine_ls_weighting_details
              'w=1/[\s^2^(Fo^2^)+(0.0434P)^2^+0.3527P] where P=(Fo^2^+2Fc^2^)/3'
_atom_sites_solution_hydrogens     mixed
_atom_sites_solution_primary     ?
_atom_sites_solution_secondary     ?
_refine_ls_shift/su_max     0.000
_refine_ls_shift/su_mean     0.000
_refine_diff_density_max     0.337
_refine_diff_density_min     -0.232
_refine_ls_extinction_method     none
_refine_ls_extinction_coef     .
loop_
    _atom_type_symbol
    _atom_type_description
    _atom_type_scat_dispersion_real
    _atom_type_scat_dispersion_imag
    _atom_type_scat_source
    'O' 'O' 0.0106 0.0060
                         'International Tables Vol C Tables 4.2.6.8 and 6.1.1.4'
    'N' 'N' 0.0061 0.0033
                         'International Tables Vol C Tables 4.2.6.8 and 6.1.1.4'
    'C' 'C' 0.0033 0.0016
                         'International Tables Vol C Tables 4.2.6.8 and 6.1.1.4'
    'H' 'H' 0.0000 0.0000
                         'International Tables Vol C Tables 4.2.6.8 and 6.1.1.4'
_computing_data_collection
;
Crysalis PRO (Rigaku OD, 2019)
;
_computing_cell_refinement
;
Crysalis PRO (Rigaku OD, 2019)
;
_computing_data_reduction
;
Crysalis PRO (Rigaku OD, 2019)
;
_computing_structure_solution
;
SHELXS (Sheldrick, 2015<i>a</i>)
;
_computing_structure_refinement
;
SHELXL2018 (Sheldrick, 2015<i>b</i>)
;
_computing_molecular_graphics
;
Mercury (Macrae <i>et al.</i>,  2020)
;
_computing_publication_material
;
SHELXL2018 in WinGX (Farrugia, 2012)
;
loop_
    _atom_site_type_symbol
    _atom_site_label
    _atom_site_fract_x
    _atom_site_fract_y
    _atom_site_fract_z
    _atom_site_U_iso_or_equiv
    _atom_site_adp_type
    _atom_site_calc_flag
    _atom_site_occupancy
    _atom_site_disorder_assembly
    _atom_site_disorder_group
    O O1 -0.02468(17) 0.39442(7) 0.68207(11) 0.0229(3) Uani d 1 . .
    O O2 0.10642(16) 0.39286(6) 0.93533(11) 0.0184(3) Uani d 1 . .
    O O3 0.27783(16) 0.38212(6) 0.16312(11) 0.0238(3) Uani d 1 . .
    O O4 0.12298(16) 0.48019(6) 0.19981(11) 0.0211(3) Uani d 1 . .
    O O5 0.63600(17) 0.36449(7) 0.79848(11) 0.0290(3) Uani d 1 . .
    O O6 0.47314(17) 0.45641(7) 0.83201(11) 0.0255(3) Uani d 1 . .
    N N1 0.2961(2) 0.04959(8) 0.54829(14) 0.0169(3) Uani d 1 . .
    N N2 0.52353(19) 0.41058(8) 0.76138(13) 0.0205(3) Uani d 1 . .
    C C1 0.2126(2) 0.10833(8) 0.61416(16) 0.0196(4) Uani d 1 . .
    H H1A 0.210221 0.093736 0.702380 0.023 Uiso calc 1 . .
    H H1B 0.086304 0.116090 0.571975 0.023 Uiso calc 1 . .
    C C2 0.3181(2) 0.17811(8) 0.61303(15) 0.0188(4) Uani d 1 . .
    H H2A 0.448645 0.168180 0.639465 0.023 Uiso calc 1 . .
    H H2B 0.300404 0.197705 0.526225 0.023 Uiso calc 1 . .
    C C3 0.2576(2) 0.23360(8) 0.70057(15) 0.0166(3) Uani d 1 . .
    C C4 0.1396(2) 0.28844(9) 0.65451(15) 0.0162(3) Uani d 1 . .
    H H4 0.093867 0.290570 0.566768 0.019 Uiso calc 1 . .
    C C5 0.0869(2) 0.34033(8) 0.73371(15) 0.0157(3) Uani d 1 . .
    C C6 0.1551(2) 0.33782(8) 0.86302(15) 0.0151(3) Uani d 1 . .
    C C7 0.2698(2) 0.28231(9) 0.91013(15) 0.0193(4) Uani d 1 . .
    H H7 0.313978 0.279609 0.998056 0.023 Uiso calc 1 . .
    C C8 0.3211(2) 0.23034(9) 0.82974(16) 0.0198(4) Uani d 1 . .
    H H8 0.400042 0.192336 0.863103 0.024 Uiso calc 1 . .
    C C9 0.2296(2) 0.42853(9) 0.23546(15) 0.0164(3) Uani d 1 . .
    C C10 0.3042(2) 0.42168(9) 0.37466(15) 0.0157(3) Uani d 1 . .
    C C11 0.4354(2) 0.36997(9) 0.41723(15) 0.0190(4) Uani d 1 . .
    H H11 0.475185 0.337692 0.358919 0.023 Uiso calc 1 . .
    C C12 0.5082(2) 0.36536(9) 0.54460(16) 0.0196(4) Uani d 1 . .
    H H12 0.598230 0.330520 0.574636 0.023 Uiso calc 1 . .
    C C13 0.4454(2) 0.41318(9) 0.62609(15) 0.0171(3) Uani d 1 . .
    C C14 0.3140(2) 0.46390(9) 0.58735(15) 0.0187(4) Uani d 1 . .
    H H14 0.272637 0.495226 0.646414 0.022 Uiso calc 1 . .
    C C15 0.2434(2) 0.46829(9) 0.46006(15) 0.0185(4) Uani d 1 . .
    H H15 0.153088 0.503198 0.431017 0.022 Uiso calc 1 . .
    H H1H -0.044(3) 0.4259(13) 0.738(2) 0.053(7) Uiso d 1 . .
    H H2H 0.170(3) 0.3879(12) 1.018(2) 0.050(7) Uiso d 1 . .
    H H1N 0.416(3) 0.0382(11) 0.593(2) 0.047(7) Uiso d 1 . .
    H H2N 0.233(3) 0.0082(12) 0.5439(19) 0.033(6) Uiso d 1 . .
    H H3N 0.306(3) 0.0615(10) 0.470(2) 0.031(6) Uiso d 1 . .
loop_
    _atom_site_aniso_label
    _atom_site_aniso_U_11
    _atom_site_aniso_U_22
    _atom_site_aniso_U_33
    _atom_site_aniso_U_12
    _atom_site_aniso_U_13
    _atom_site_aniso_U_23
    O1 0.0292(7) 0.0225(7) 0.0167(6) 0.0109(5) 0.0025(5) 0.0010(5)
    O2 0.0255(6) 0.0160(6) 0.0142(6) 0.0048(5) 0.0047(5) -0.0013(5)
    O3 0.0249(7) 0.0277(7) 0.0175(6) 0.0075(6) 0.0001(5) -0.0057(5)
    O4 0.0248(6) 0.0190(6) 0.0178(6) 0.0053(5) -0.0015(5) -0.0009(5)
    O5 0.0284(7) 0.0360(8) 0.0210(6) 0.0088(6) -0.0004(5) 0.0066(6)
    O6 0.0296(7) 0.0300(7) 0.0166(6) 0.0003(6) 0.0031(5) -0.0052(5)
    N1 0.0180(7) 0.0145(7) 0.0185(7) -0.0010(6) 0.0039(6) -0.0038(6)
    N2 0.0188(7) 0.0241(8) 0.0183(7) -0.0037(6) 0.0021(6) 0.0031(6)
    C1 0.0209(8) 0.0166(8) 0.0228(8) -0.0001(7) 0.0084(7) -0.0063(7)
    C2 0.0214(9) 0.0161(8) 0.0201(8) -0.0002(7) 0.0067(7) -0.0038(7)
    C3 0.0170(8) 0.0136(8) 0.0197(8) -0.0024(7) 0.0047(7) -0.0029(7)
    C4 0.0166(8) 0.0177(8) 0.0143(7) -0.0020(7) 0.0027(6) -0.0014(7)
    C5 0.0136(8) 0.0145(8) 0.0191(8) 0.0008(6) 0.0030(6) 0.0019(7)
    C6 0.0163(8) 0.0126(7) 0.0171(8) -0.0022(6) 0.0044(6) -0.0031(7)
    C7 0.0217(9) 0.0188(8) 0.0165(8) 0.0014(7) 0.0007(7) -0.0018(7)
    C8 0.0199(9) 0.0154(8) 0.0228(9) 0.0043(7) 0.0001(7) -0.0003(7)
    C9 0.0136(8) 0.0181(8) 0.0173(8) -0.0014(7) 0.0024(6) -0.0007(7)
    C10 0.0150(8) 0.0153(8) 0.0167(8) -0.0025(7) 0.0023(6) -0.0006(7)
    C11 0.0197(8) 0.0185(8) 0.0188(8) 0.0014(7) 0.0035(7) -0.0020(7)
    C12 0.0176(8) 0.0189(8) 0.0217(8) 0.0024(7) 0.0021(7) 0.0036(7)
    C13 0.0176(8) 0.0196(8) 0.0137(8) -0.0043(7) 0.0009(6) 0.0019(7)
    C14 0.0213(9) 0.0181(8) 0.0173(8) -0.0013(7) 0.0045(7) -0.0021(7)
    C15 0.0178(8) 0.0180(8) 0.0192(8) 0.0015(7) 0.0017(7) -0.0003(7)
_geom_special_details
;
 All esds (except the esd in the dihedral angle between two l.s. planes)
 are estimated using the full covariance matrix.  The cell esds are taken
 into account individually in the estimation of esds in distances, angles
 and torsion angles; correlations between esds in cell parameters are only
 used when they are defined by crystal symmetry.  An approximate (isotropic)
 treatment of cell esds is used for estimating esds involving l.s. planes.
;
loop_
    _geom_bond_atom_site_label_1
    _geom_bond_atom_site_label_2
    _geom_bond_site_symmetry_2
    _geom_bond_distance
    _geom_bond_publ_flag
    O1 C5 . 1.3619(19) ?
    O1 H1H . 0.87(2) ?
    O2 C6 . 1.3681(18) ?
    O2 H2H . 0.94(2) ?
    O3 C9 . 1.2524(19) ?
    O4 C9 . 1.2641(19) ?
    O5 N2 . 1.2188(18) ?
    O6 N2 . 1.2392(18) ?
    N1 C1 . 1.491(2) ?
    N1 H1N . 0.97(2) ?
    N1 H2N . 0.90(2) ?
    N1 H3N . 0.88(2) ?
    N2 C13 . 1.477(2) ?
    C1 C2 . 1.515(2) ?
    C1 H1A . 0.9900 ?
    C1 H1B . 0.9900 ?
    C2 C3 . 1.513(2) ?
    C2 H2A . 0.9900 ?
    C2 H2B . 0.9900 ?
    C3 C4 . 1.383(2) ?
    C3 C8 . 1.393(2) ?
    C4 C5 . 1.385(2) ?
    C4 H4 . 0.9500 ?
    C5 C6 . 1.401(2) ?
    C6 C7 . 1.381(2) ?
    C7 C8 . 1.390(2) ?
    C7 H7 . 0.9500 ?
    C8 H8 . 0.9500 ?
    C9 C10 . 1.514(2) ?
    C10 C15 . 1.392(2) ?
    C10 C11 . 1.393(2) ?
    C11 C12 . 1.391(2) ?
    C11 H11 . 0.9500 ?
    C12 C13 . 1.383(2) ?
    C12 H12 . 0.9500 ?
    C13 C14 . 1.374(2) ?
    C14 C15 . 1.386(2) ?
    C14 H14 . 0.9500 ?
    C15 H15 . 0.9500 ?
loop_
    _geom_angle_atom_site_label_1
    _geom_angle_atom_site_label_2
    _geom_angle_atom_site_label_3
    _geom_angle_site_symmetry_1
    _geom_angle_site_symmetry_3
    _geom_angle
    _geom_angle_publ_flag
    C5 O1 H1H . . 111.8(16) ?
    C6 O2 H2H . . 108.8(14) ?
    C1 N1 H1N . . 110.5(13) ?
    C1 N1 H2N . . 112.9(13) ?
    H1N N1 H2N . . 106.0(18) ?
    C1 N1 H3N . . 112.2(13) ?
    H1N N1 H3N . . 108.0(18) ?
    H2N N1 H3N . . 106.9(18) ?
    O5 N2 O6 . . 122.91(14) ?
    O5 N2 C13 . . 118.99(14) ?
    O6 N2 C13 . . 118.09(14) ?
    N1 C1 C2 . . 110.85(13) ?
    N1 C1 H1A . . 109.5 ?
    C2 C1 H1A . . 109.5 ?
    N1 C1 H1B . . 109.5 ?
    C2 C1 H1B . . 109.5 ?
    H1A C1 H1B . . 108.1 ?
    C3 C2 C1 . . 111.22(13) ?
    C3 C2 H2A . . 109.4 ?
    C1 C2 H2A . . 109.4 ?
    C3 C2 H2B . . 109.4 ?
    C1 C2 H2B . . 109.4 ?
    H2A C2 H2B . . 108.0 ?
    C4 C3 C8 . . 118.75(15) ?
    C4 C3 C2 . . 121.02(14) ?
    C8 C3 C2 . . 120.23(15) ?
    C3 C4 C5 . . 121.33(15) ?
    C3 C4 H4 . . 119.3 ?
    C5 C4 H4 . . 119.3 ?
    O1 C5 C4 . . 118.54(14) ?
    O1 C5 C6 . . 121.82(14) ?
    C4 C5 C6 . . 119.58(15) ?
    O2 C6 C7 . . 123.66(14) ?
    O2 C6 C5 . . 116.89(14) ?
    C7 C6 C5 . . 119.42(14) ?
    C6 C7 C8 . . 120.43(15) ?
    C6 C7 H7 . . 119.8 ?
    C8 C7 H7 . . 119.8 ?
    C7 C8 C3 . . 120.45(15) ?
    C7 C8 H8 . . 119.8 ?
    C3 C8 H8 . . 119.8 ?
    O3 C9 O4 . . 124.31(15) ?
    O3 C9 C10 . . 117.40(14) ?
    O4 C9 C10 . . 118.29(14) ?
    C15 C10 C11 . . 119.99(15) ?
    C15 C10 C9 . . 119.58(14) ?
    C11 C10 C9 . . 120.42(14) ?
    C12 C11 C10 . . 120.37(15) ?
    C12 C11 H11 . . 119.8 ?
    C10 C11 H11 . . 119.8 ?
    C13 C12 C11 . . 117.78(15) ?
    C13 C12 H12 . . 121.1 ?
    C11 C12 H12 . . 121.1 ?
    C14 C13 C12 . . 123.22(15) ?
    C14 C13 N2 . . 117.89(14) ?
    C12 C13 N2 . . 118.89(15) ?
    C13 C14 C15 . . 118.44(15) ?
    C13 C14 H14 . . 120.8 ?
    C15 C14 H14 . . 120.8 ?
    C14 C15 C10 . . 120.18(15) ?
    C14 C15 H15 . . 119.9 ?
    C10 C15 H15 . . 119.9 ?
loop_
    _geom_torsion_atom_site_label_1
    _geom_torsion_atom_site_label_2
    _geom_torsion_atom_site_label_3
    _geom_torsion_atom_site_label_4
    _geom_torsion_site_symmetry_1
    _geom_torsion_site_symmetry_2
    _geom_torsion_site_symmetry_3
    _geom_torsion_site_symmetry_4
    _geom_torsion
    _geom_torsion_publ_flag
    N1 C1 C2 C3 . . . . -168.89(14) ?
    C1 C2 C3 C4 . . . . -99.97(18) ?
    C1 C2 C3 C8 . . . . 80.32(19) ?
    C8 C3 C4 C5 . . . . 1.2(2) ?
    C2 C3 C4 C5 . . . . -178.55(15) ?
    C3 C4 C5 O1 . . . . 177.74(14) ?
    C3 C4 C5 C6 . . . . 0.5(2) ?
    O1 C5 C6 O2 . . . . -0.8(2) ?
    C4 C5 C6 O2 . . . . 176.30(14) ?
    O1 C5 C6 C7 . . . . -179.07(15) ?
    C4 C5 C6 C7 . . . . -2.0(2) ?
    O2 C6 C7 C8 . . . . -176.47(15) ?
    C5 C6 C7 C8 . . . . 1.7(2) ?
    C6 C7 C8 C3 . . . . 0.0(3) ?
    C4 C3 C8 C7 . . . . -1.5(2) ?
    C2 C3 C8 C7 . . . . 178.26(15) ?
    O3 C9 C10 C15 . . . . -174.74(15) ?
    O4 C9 C10 C15 . . . . 5.0(2) ?
    O3 C9 C10 C11 . . . . 6.4(2) ?
    O4 C9 C10 C11 . . . . -173.84(15) ?
    C15 C10 C11 C12 . . . . -1.1(2) ?
    C9 C10 C11 C12 . . . . 177.81(15) ?
    C10 C11 C12 C13 . . . . 0.4(2) ?
    C11 C12 C13 C14 . . . . 0.8(2) ?
    C11 C12 C13 N2 . . . . -178.59(14) ?
    O5 N2 C13 C14 . . . . 177.64(14) ?
    O6 N2 C13 C14 . . . . -3.4(2) ?
    O5 N2 C13 C12 . . . . -2.9(2) ?
    O6 N2 C13 C12 . . . . 176.00(14) ?
    C12 C13 C14 C15 . . . . -1.2(2) ?
    N2 C13 C14 C15 . . . . 178.16(14) ?
    C13 C14 C15 C10 . . . . 0.5(2) ?
    C11 C10 C15 C14 . . . . 0.6(2) ?
    C9 C10 C15 C14 . . . . -178.26(15) ?
loop_
    _geom_hbond_atom_site_label_D
    _geom_hbond_atom_site_label_H
    _geom_hbond_atom_site_label_A
    _geom_hbond_site_symmetry_A
    _geom_hbond_distance_DH
    _geom_hbond_distance_HA
    _geom_hbond_distance_DA
    _geom_hbond_angle_DHA
    _geom_hbond_publ_flag
    O1 H1H O2 . 0.87(2) 2.31(2) 2.7384(17) 110.4(19) yes
    O1 H1H O4 3_566 0.87(2) 1.99(2) 2.8030(17) 156(2) yes
    O2 H2H O3 1_556 0.94(2) 1.64(2) 2.5780(16) 178(2) yes
    N1 H1N O4 4_666 0.97(2) 1.80(3) 2.763(2) 170(2) yes
    N1 H2N O2 2_546 0.90(2) 2.44(2) 2.9890(18) 119.7(16) yes
    N1 H2N O6 2_546 0.90(2) 2.41(2) 3.095(2) 133.8(17) yes
    N1 H3N O2 4_665 0.88(2) 2.50(2) 2.9956(19) 116.6(15) yes
    N1 H3N O4 2_545 0.88(2) 2.50(2) 3.1125(18) 127.5(16) yes
    N1 H3N O5 4_565 0.88(2) 2.48(2) 3.181(2) 137.3(16) yes
_shelx_space_group_comment
;
The symmetry employed for this shelxl refinement is uniquely defined
by the following loop, which should always be used as a source of
symmetry information in preference to the above space-group names.
They are only intended as comments.
;
_shelx_estimated_absorpt_T_min     ?
_shelx_estimated_absorpt_T_max     ?
_shelx_hkl_file
;
   0   0  -2 146960. 1827.31   1
   0   0   2 150572. 1820.77   1
   0   0   3 52.0592 89.2577   4
   0   0   3 24.7801 79.2479   1
   0   0  -3-29.8549 66.7788   1
   0   0  -4 95632.9 1643.00   2
   0   0   4 97855.8 1582.75   4
   0   0   4 95914.0 1542.29   1
   0   0  -5 274.513 158.156   2
   0   0   5 218.139 106.918   4
   0   0   6 12.2771 114.094   4
   0   0  -6 105.946 133.153   2
   0   0   7-59.7729 124.774   4
   0   0  -7-92.8706 128.088   2
   0   0   8 24800.9 969.297   4
   0   0  -8 24015.9 994.108   2
   0   0  -9 508.944 275.627   2
   0   0   9-24.9296 166.068   4
   0   0  10 2438.59 381.285   4
   0   0 -10 1995.44 354.408   2
   0   0  11-184.113 251.231   4
   0   0 -11-420.027 258.849   2
   0   0  12 53.8552 209.083   4
   0   0 -12-119.277 242.524   2
   0   0 -13 546.767 329.114   2
   0   0 -14 2475.15 531.120   2
   0  -1  -2 12878.9 336.715   4
   0  -1   2 12660.8 311.957   1
   0   1  -2 13336.7 404.227   2
   0   1   2 12681.8 374.180   1
   0   1   2 13169.4 341.768   4
   0   1   3 69258.2 1114.79   4
   0  -1   3 67708.2 1065.59   1
   0   1  -3 66309.6 1066.03   1
   0   1  -3 68506.2 1227.00   2
   0   1   3 68265.7 1156.46   1
   0   1   4 20378.8 597.425   4
   0   1   4 19670.5 605.073   1
   0   1  -4 19463.9 658.103   2
   0   1  -4 19020.1 558.794   1
   0  -1   4 19306.7 552.615   1
   0   1   5 61586.7 1271.65   4
   0  -1  -5 61045.6 1305.75   2
   0   1  -5 61523.3 1226.03   1
   0   1  -5 61286.1 1374.52   2
   0  -1   5 62441.9 1216.10   1
   0  -1  -6 1253.53 202.005   2
   0  -1   6 1001.43 198.203   4
   0   1  -6 990.818 202.116   2
   0   1   6 1028.34 190.977   4
   0  -1   7 10115.8 573.528   4
   0   1  -7 9202.67 585.866   2
   0   1   7 10183.3 559.616   4
   0  -1  -7 10150.2 591.707   2
   0   1   8 2802.04 337.059   4
   0  -1   8 2810.91 340.412   4
   0  -1  -8 2277.53 311.538   2
   0   1  -8 2720.47 367.621   2
   0  -1   9 628.746 211.429   4
   0   1  -9 929.844 268.993   2
   0   1   9 523.790 219.679   4
   0  -1  -9 792.431 246.746   2
   0  -1 -10 3914.74 465.396   2
   0  -1  10 3530.39 451.292   4
   0   1  10 4259.87 464.463   4
   0   1 -10 3515.52 451.250   2
   0  -1  11 109.282 203.830   4
   0  -1 -11-2.69837 222.224   2
   0   1 -11 271.276 200.856   2
   0  -1  12 345.606 232.053   4
   0  -1 -12 231.585 221.337   2
   0   1 -12 397.360 270.262   2
   0   1 -13 956.227 409.360   2
   0  -1  13 1004.48 345.093   4
   0  -1 -13 901.654 318.007   2
   0   1 -14 515.805 333.072   2
   0   2  -2 4118.59 241.826   2
   0  -2   2 3933.61 160.465   1
   0   2  -2 3751.63 159.413   1
   0   2  -3 39135.8 895.270   2
   0   2  -3 36418.4 687.715   1
   0  -2   3 39893.8 713.060   1
   0   2   3 39608.2 856.948   1
   0  -2  -3 36794.4 747.218   4
   0  -2   4 15889.7 482.577   1
   0   2   4 16663.3 536.242   4
   0   2   4 16635.5 579.901   1
   0   2  -4 16085.0 613.640   2
   0   2  -4 15086.5 476.328   1
   0   2   5 16839.5 621.146   4
   0  -2   5 18023.0 581.506   1
   0  -2  -5 18240.8 633.812   2
   0   2  -5 17254.3 573.532   1
   0   2  -5 17776.0 711.657   2
   0   2  -6 3734.75 367.401   2
   0   2  -6 2960.08 271.492   1
   0  -2  -6 3623.46 310.316   2
   0   2   6 2954.48 300.859   4
   0   2  -7 6117.16 500.737   2
   0   2   7 7297.02 483.388   4
   0  -2   7 7010.75 489.180   4
   0  -2  -7 6886.86 466.565   2
   0   2   8 4221.88 402.630   4
   0   2  -8 3927.85 428.758   2
   0  -2   8 3766.78 393.165   4
   0  -2  -8 3744.24 380.515   2
   0  -2  -9 716.564 237.348   2
   0   2  -9 1169.68 284.872   2
   0  -2   9 841.188 234.989   4
   0  -2  10 1758.71 345.942   4
   0   2 -10 1014.84 304.750   2
   0  -2 -10 1483.79 304.258   2
   0  -2 -11 2710.29 412.423   2
   0   2 -11 2649.57 438.983   2
   0  -2  11 2529.30 431.318   4
   0  -2  12 1623.06 402.292   4
   0  -2 -12 1838.95 397.105   2
   0   2 -12 885.836 293.020   2
   0  -2 -13 1950.21 433.754   2
   0  -2  13 981.495 353.996   4
   0   2 -13 1343.58 405.849   2
   0  -2  14 1041.30 390.723   4
   0   2 -14 2329.46 561.757   2
   0   3   0 20.5280 39.2355   2
   0  -3   1 16946.2 435.325   2
   0  -3  -1 17398.6 451.707   3
   0   3   1 17288.6 451.310   3
   0   3  -1 16988.9 434.654   2
   0  -3   2 27571.8 500.167   1
   0  -3   2 28930.3 690.630   2
   0   3  -2 27958.6 483.596   1
   0   3  -2 27370.7 677.754   2
   0  -3  -3 190.997 89.8974   4
   0  -3   3 114.920 53.3168   1
   0   3  -3 123.429 52.9526   1
   0   3  -3 84.4393 94.6473   2
   0   3   3 182.682 113.205   1
   0   3  -4 1704.22 222.812   2
   0  -3   4 1422.16 145.087   1
   0   3  -4 1418.22 146.711   1
   0  -3  -4 1599.46 174.589   4
   0   3  -5 45094.0 965.033   1
   0  -3   5 47761.9 1002.37   1
   0   3  -5 46073.1 1226.51   2
   0  -3  -6 2773.33 268.746   2
   0   3  -6 2551.03 307.463   2
   0   3  -6 2134.88 222.695   1
   0  -3   6 2319.02 231.555   1
   0   3  -7 2608.17 340.793   2
   0  -3  -7 2475.59 291.514   2
   0  -3   8 301.868 175.726   4
   0  -3  -8 213.327 174.660   2
   0   3  -8 298.689 197.145   2
   0  -3   9 7372.66 590.376   4
   0  -3  -9 6574.04 528.217   2
   0   3  -9 6409.56 585.264   2
   0   3 -10 49.7535 193.150   2
   0  -3 -10-186.293 203.756   2
   0  -3  11 159.631 193.334   4
   0  -3 -11-219.551 211.073   2
   0   3 -11-262.208 239.784   2
   0  -3 -12 2444.55 400.293   2
   0  -3  12 2158.49 439.192   4
   0   3 -12 2083.65 457.837   2
   0  -3  13 1984.29 454.102   4
   0   3 -13 1037.84 381.947   2
   0   3 -14 1167.41 463.121   2
   0  -3  14 516.826 328.831   4
   0  -4   0 243787. 2732.57   2
   0   4   0 240398. 2731.66   2
   0   4   1 2502.76 114.112   2
   0   4  -1 2722.74 181.397   2
   0  -4  -1 3146.64 213.021   3
   0  -4   1 2991.69 200.919   2
   0   4   1 3122.81 215.111   3
   0  -4   2 7337.95 369.109   2
   0   4  -2 6217.13 325.643   2
   0   4   2 6593.64 332.081   3
   0   4  -2 6924.01 225.541   1
   0   4  -3 424.623 136.689   2
   0  -4   3 268.859 67.0785   1
   0   4  -3 269.208 68.5030   1
   0  -4  -4 5858.85 313.886   4
   0   4  -4 5733.48 264.096   1
   0   4  -4 5749.71 391.467   2
   0  -4   4 5737.49 281.124   1
   0  -4   5 21153.8 614.996   1
   0   4  -5 20668.0 588.373   1
   0   4  -5 21348.2 825.294   2
   0  -4   6 10575.4 462.435   1
   0   4  -6 9981.75 611.576   2
   0   4  -6 9754.34 441.033   1
   0  -4  -6 11596.4 519.512   2
   0  -4  -7 206.540 148.515   2
   0   4  -7 79.5917 153.021   2
   0   4  -7-25.6198 78.5384   1
   0   4  -8 4753.08 487.849   2
   0  -4  -8 4829.05 408.506   2
   0   4  -9 7770.11 660.760   2
   0  -4   9 8150.46 630.455   4
   0  -4  -9 7367.22 549.963   2
   0   4 -10 2180.33 408.395   2
   0  -4 -10 2562.90 371.070   2
   0  -4  10 3245.98 448.285   4
   0   4 -11-0.96922 230.618   2
   0  -4  11 438.043 244.334   4
   0  -4 -11 334.246 201.242   2
   0  -4  12 202.161 217.707   4
   0   4 -12 146.862 293.492   2
   0  -4 -12 21.7826 256.185   2
   0  -4  13 4690.87 642.426   4
   0   4 -13 4811.31 699.100   2
   0  -4  14-109.653 303.718   4
   0   4 -14 402.518 379.702   2
   0   5   0 44.8318 63.7817   2
   0  -5   0 39.6698 84.3008   2
   0  -5   1 584.617 125.920   2
   0  -5  -1 557.201 127.229   3
   0  -5  -1 315.540 57.0862   2
   0   5   1 324.585 59.5076   2
   0   5  -1 286.212 84.1177   2
   0  -5  -2 95.6136 39.9451   2
   0   5   2 233.577 143.271   3
   0   5  -2 69.9703 94.2348   2
   0  -5   2 218.290 114.562   2
   0   5  -3 6355.67 242.521   1
   0   5  -3 5949.49 372.698   2
   0   5  -4 515.425 94.9412   1
   0   5  -4 495.466 142.502   2
   0  -5   4 376.401 92.7583   1
   0   5  -5 297.121 123.787   2
   0  -5   5 466.610 116.335   1
   0   5  -5 467.327 99.9214   1
   0   5  -6 9437.35 606.060   2
   0  -5  -6 9747.60 463.099   2
   0  -5   6 9756.03 435.205   1
   0   5  -6 8910.55 411.529   1
   0   5  -7 300.445 114.144   1
   0   5  -7 266.248 160.496   2
   0  -5  -8 21264.8 832.391   2
   0   5  -8 20319.4 1015.88   2
   0  -5  -9 8073.54 552.757   2
   0   5  -9 6539.19 619.640   2
   0  -5 -10 15.0079 177.968   2
   0   5 -10-61.3154 268.850   2
   0  -5  10 325.958 255.488   4
   0  -5  11 4271.24 569.116   4
   0  -5 -11 4543.84 485.868   2
   0   5 -11 4918.34 610.148   2
   0  -5  12 389.950 270.499   4
   0   5 -12 389.372 314.883   2
   0  -5  13 14832.3 1071.61   4
   0   5 -13 15390.8 1171.05   2
   0  -5  14 4181.11 635.442   4
   0   6   0 73792.2 1139.28   2
   0  -6   0 75595.8 1148.12   2
   0  -6  -1 24052.6 465.890   2
   0   6   1 23834.9 470.002   2
   0  -6  -1 24005.8 713.429   3
   0  -6   1 24168.9 639.061   2
   0   6  -1 23602.9 639.471   2
   0   6   2 13913.9 541.765   3
   0  -6  -2 12701.6 282.682   2
   0  -6  -2 12699.9 532.114   3
   0   6  -2 12539.3 507.737   2
   0  -6   2 13475.5 535.875   2
   0  -6  -3 39061.4 639.303   2
   0   6  -3 39878.0 731.522   1
   0   6  -3 37402.4 1021.42   2
   0   6  -4 673.209 99.3044   1
   0   6  -4 757.937 168.917   2
   0   6  -5 85635.3 1363.05   1
   0   6  -5 87707.4 1907.93   2
   0  -6  -6 400.676 151.732   2
   0   6  -6 37.2044 82.8606   1
   0  -6   6 10.2517 77.4222   1
   0   6  -6 117.652 164.169   2
   0  -6  -7 27467.2 851.957   2
   0  -6   7 28353.6 808.889   1
   0   6  -7 26109.2 1115.17   2
   0   6  -7 25171.5 753.320   1
   0   6  -8-57.2596 179.470   2
   0  -6  -8 46.3179 160.987   2
   0   6  -9-224.740 212.048   2
   0  -6  -9 76.2460 172.077   2
   0   6 -10 1568.68 360.874   2
   0  -6 -10 1480.20 291.487   2
   0  -6  11 10529.6 836.331   4
   0   6 -11 9650.42 868.993   2
   0  -6  12 2120.21 451.065   4
   0   6 -12 2028.51 459.146   2
   0   6 -13 16586.5 1235.38   2
   0  -6  13 15512.4 1110.65   4
   0  -7   0 75.3310 86.8530   2
   0   7   0 40.4340 61.2692   2
   0  -7   1 2363.08 221.224   2
   0   7   1 1739.28 132.484   2
   0  -7  -1 1773.70 129.125   2
   0   7  -1 1773.43 186.056   2
   0  -7  -1 1865.38 214.800   3
   0  -7  -2 1871.86 227.168   3
   0  -7  -2 1892.85 109.632   2
   0   7  -2 1532.73 195.539   2
   0  -7  -3 128486. 1581.89   2
   0   7  -3 131483. 2238.29   2
   0   7  -3 134204. 1776.16   1
   0   7  -4 86248.5 1300.33   1
   0   7  -4 82360.7 1795.00   2
   0   7  -5 2406.05 187.023   1
   0   7  -5 2622.00 327.335   2
   0   7  -6 10860.6 425.596   1
   0  -7  -6 11135.7 456.150   2
   0   7  -6 9443.41 639.904   2
   0  -7   7 34030.8 884.987   1
   0  -7  -7 33238.3 906.573   2
   0   7  -7 30966.5 1241.46   2
   0   7  -7 31276.7 824.824   1
   0   7  -8 37351.6 968.191   1
   0   7  -8 36235.6 1418.32   2
   0  -7  -8 38540.9 1069.63   2
   0   7  -9 252.308 201.581   2
   0  -7  -9 232.199 144.014   2
   0   7 -10-431.096 260.517   2
   0   7 -11 18.4039 222.174   2
   0  -7  11 643.603 300.982   4
   0   7 -12 2967.59 541.831   2
   0  -7  12 2604.10 485.784   4
   0  -7  13 3168.66 572.907   4
   0   7 -13 4203.66 681.994   2
   0  -8   0 35235.6 774.854   2
   0   8   0 33911.5 759.139   2
   0   8  -1 489.051 119.607   2
   0  -8  -1 630.004 92.1907   2
   0  -8  -1 839.009 183.416   3
   0  -8   1 632.516 143.346   2
   0   8   1 747.019 96.2243   2
   0  -8  -2 3540.97 165.015   2
   0   8   2 3336.87 173.202   2
   0  -8  -2 2978.13 292.586   3
   0   8  -2 3576.53 308.819   2
   0   8  -3 15614.9 679.473   2
   0   8  -3 16998.4 494.252   1
   0  -8  -3 14864.1 330.209   2
   0  -8  -4 349.577 67.9968   2
   0   8  -4 487.727 183.988   2
   0   8  -4 448.338 91.0508   1
   0   8  -5 22969.1 960.715   2
   0   8  -5 23283.3 594.451   1
   0   8  -6 5615.34 507.928   2
   0   8  -6 5578.05 298.490   1
   0  -8  -6 6762.54 335.040   2
   0  -8  -7 1692.77 204.099   2
   0   8  -7 1475.92 173.195   1
   0   8  -7 1453.40 314.838   2
   0   8  -8 46379.8 1071.44   1
   0   8  -8 47110.3 1664.25   2
   0  -8  -8 46494.9 1148.83   2
   0   8  -9 1025.42 331.705   2
   0  -8  -9 291.862 143.220   2
   0   8 -10 6293.30 704.618   2
   0   8 -11 515.769 311.762   2
   0  -8  12 271.760 285.588   4
   0   8 -12 437.222 365.867   2
   0   8 -13 470.359 409.672   2
   0  -8  13 187.681 286.032   4
   0  -9   0 52.2907 102.730   2
   0   9   0-24.5229 75.5363   2
   0  -9   0 135.012 120.677   3
   0   9  -1 118.530 106.848   2
   0   9   1-6.34317 63.7496   2
   0  -9  -1-189.392 136.059   3
   0  -9   1 196.330 181.378   2
   0  -9  -1-39.7281 71.6893   2
   0   9   2 4025.58 199.189   2
   0   9  -2 4221.66 334.752   2
   0  -9  -2 4166.23 364.940   3
   0  -9  -2 4237.77 199.118   2
   0   9  -3 9326.33 546.472   2
   0  -9  -3 9082.44 250.316   2
   0   9  -4 6932.22 315.051   1
   0   9  -4 6633.14 496.986   2
   0  -9  -4 6490.04 222.451   2
   0   9  -5 2359.27 189.124   1
   0  -9  -5 1934.53 146.706   2
   0   9  -5 1971.33 304.979   2
   0   9  -6 3621.30 239.659   1
   0   9  -6 2920.19 399.392   2
   0  -9  -6 3744.07 233.672   2
   0   9  -7 20501.3 615.981   1
   0  -9  -7 21159.9 651.774   2
   0   9  -7 20917.2 1055.36   2
   0  -9  -8 3479.17 288.012   2
   0   9  -8 3121.31 482.940   2
   0   9  -9 9135.07 796.084   2
   0   9 -10 136.741 262.813   2
   0   9 -11 1219.97 386.596   2
   0  -9  12 736.995 383.704   4
   0   9 -12 108.249 275.903   2
   0  -9  13 70.2856 291.697   4
   0  10   0 1722.83 184.163   2
   0 -10   0 1679.42 245.885   3
   0 -10   0 1590.18 198.605   2
   0  10   1 5330.61 272.299   2
   0 -10  -1 5563.76 428.446   3
   0  10  -1 5511.23 355.580   2
   0 -10  -1 5360.54 281.919   2
   0  10  -2 513.930 152.024   2
   0 -10  -2 638.823 187.911   3
   0 -10  -2 371.230 79.5956   2
   0  10   2 510.793 92.4774   2
   0 -10  -3 14153.4 334.409   2
   0  10  -3 13682.1 682.660   2
   0  10  -4 13370.2 464.541   1
   0  10  -4 13459.8 726.776   2
   0 -10  -4 11744.2 283.242   2
   0 -10  -5 408.023 66.4793   2
   0  10  -5 552.804 208.773   2
   0  10  -5 479.865 98.6039   1
   0  10  -6 24.1030 68.0049   1
   0  10  -6 79.3783 176.789   2
   0 -10  -6 167.488 71.7622   2
   0 -10  -6-11.8496 61.1028   2
   0 -10  -7 3681.56 244.877   2
   0  10  -7 3791.19 257.864   1
   0  10  -7 3896.07 509.109   2
   0  10  -8 1424.24 325.705   2
   0  10  -9 293.750 249.921   2
   0  10 -10 1120.35 370.886   2
   0  10 -11 6.79069 296.066   2
   0  10 -12 742.853 385.411   2
   0  11   0 180.826 100.462   2
   0 -11   0 171.349 118.628   3
   0 -11  -1 393.018 112.373   2
   0  11  -1 575.164 153.304   2
   0 -11  -1 758.489 190.344   3
   0  11   1 347.561 90.4943   2
   0  11  -2 31223.8 999.222   2
   0 -11  -2 32757.3 672.827   2
   0  11   2 32728.7 688.334   2
   0 -11  -2 32278.3 1122.61   3
   0 -11  -3 22502.9 953.605   3
   0 -11  -3 22502.4 458.797   2
   0  11  -3 21349.8 883.585   2
   0  11  -4 49753.7 1476.90   2
   0  11  -4 51801.8 1043.03   1
   0 -11  -5 10559.2 249.669   2
   0  11  -5 13293.9 793.683   2
   0  11  -5 14525.0 485.960   1
   0  11  -6 13638.2 859.586   2
   0 -11  -6 14001.6 359.340   2
   0  11  -6 13352.8 470.865   1
   0  11  -7 1011.75 300.068   2
   0  11  -8 6458.94 667.934   2
   0  11  -9 78.9653 253.547   2
   0  11 -10 1357.35 406.044   2
   0  11 -11 806.825 379.133   2
   0  11 -12 2395.86 587.898   2
   0  12   0 25021.1 752.644   2
   0 -12   0 23926.7 978.168   3
   0 -12  -1 210.891 156.039   3
   0  12   1-35.4516 74.1684   2
   0  12  -1-16.3937 93.7951   2
   0 -12  -1 19.9718 112.339   2
   0 -12  -2 38142.9 1277.06   3
   0 -12  -2 37937.9 774.341   2
   0  12   2 37361.5 779.483   2
   0  12  -2 36731.5 1124.26   2
   0 -12  -3 566.533 82.6621   2
   0  12  -3 846.793 231.758   2
   0 -12  -3 614.982 206.815   3
   0  12  -4 2143.83 328.457   2
   0  12  -4 2363.89 221.665   1
   0  12  -5 3051.17 232.775   1
   0  12  -5 2777.95 400.164   2
   0  12  -6 3928.99 259.954   1
   0  12  -6 4070.75 503.221   2
   0  12  -7 930.115 328.887   2
   0  12  -8 54155.3 1947.15   2
   0  12  -9 1890.55 476.767   2
   0  12 -10 149.806 302.421   2
   0  12 -11 5822.71 754.550   2
   0  13   0 91.4324 118.431   2
   0 -13   0-68.4995 129.354   3
   0  13   1 9581.36 425.515   2
   0  13  -1 9162.23 507.175   2
   0 -13  -1 9483.30 441.706   2
   0 -13  -1 9085.19 631.182   3
   0  13   2 14782.0 474.150   2
   0 -13  -2 15408.4 484.925   2
   0  13  -2 14313.8 701.198   2
   0 -13  -2 14767.6 818.815   3
   0  13  -3 6592.58 516.436   2
   0 -13  -3 7859.12 612.928   3
   0  13  -4 19241.6 952.281   2
   0  13  -4 21156.4 695.203   1
   0  13  -5 1703.96 354.573   2
   0  13  -5 1957.63 202.697   1
   0  13  -6 1220.45 330.987   2
   0  13  -7 8676.52 768.967   2
   0  13  -8 22372.8 1251.97   2
   0  13  -9 2780.30 497.916   2
   0  13 -10 1034.51 398.122   2
   0  13 -11 651.919 418.856   2
   0 -14   0 12724.6 769.768   3
   0  14   0 13491.8 579.028   2
   0  14  -1-1.98213 124.025   2
   0  14   1-4.83623 84.9109   2
   0 -14  -2 4271.79 473.651   3
   0  14   2 4249.39 267.070   2
   0  14  -2 3926.76 386.306   2
   0  14  -3 4646.44 460.712   2
   0 -14  -3 4909.47 503.047   3
   0  14  -4 5810.92 545.124   2
   0  14  -4 5578.10 369.241   1
   0  14  -5 3991.98 504.471   2
   0  14  -5 5184.98 333.017   1
   0  14  -6 621.007 302.996   2
   0  14  -7 19045.4 1109.78   2
   0  14  -8 6062.73 667.038   2
   0  14  -9 7563.17 792.947   2
   0  14 -10-43.4828 271.777   2
   0  14 -11 5330.85 749.715   2
   0  15   0 243.680 146.139   2
   0 -15   0-106.166 148.193   3
   0 -15   1 5838.57 555.575   3
   0 -15  -1 5944.25 569.578   3
   0  15  -1 6682.02 463.366   2
   0  15   1 6326.35 381.613   2
   0  15  -2 5939.69 485.412   2
   0  15   2 5575.88 316.063   2
   0 -15  -2 5008.54 526.503   3
   0  15  -3 51.4222 163.330   2
   0 -15  -3-88.6906 158.191   3
   0  15  -4 4000.52 462.316   2
   0  15  -5 12250.2 838.726   2
   0  15  -6 2276.99 392.840   2
   0  15  -7 839.131 315.769   2
   0  15  -8-118.901 228.823   2
   0  15  -9 101.993 246.254   2
   0  15 -10 133.776 275.420   2
   0 -16   0 24197.7 1150.67   3
   0  16   0 23841.5 840.828   2
   0 -16  -1 362.903 242.131   3
   0  16   1 28.4522 104.035   2
   0 -16   1 84.6519 187.116   3
   0  16  -1-43.3131 148.736   2
   0  16  -2 3170.73 388.342   2
   0 -16  -2 3008.34 436.503   3
   0  16  -3 409.296 206.451   2
   0 -16  -3 798.111 270.699   3
   0  16  -4 43.0918 170.357   2
   0  16  -5 118.004 187.041   2
   0  16  -6 61.7486 215.409   2
   0  16  -7 504.760 316.844   2
   0  16  -8 846.754 388.789   2
   0  16  -9 1370.89 436.885   2
   0  16 -10 451.647 332.120   2
   0  17   0-89.0347 128.600   2
   0 -17   0 369.048 197.567   3
   0 -17   1 21243.3 1132.93   3
   0  17  -1 22394.0 903.813   2
   0  17   1 24377.0 801.521   2
   0 -17  -1 24868.4 1224.09   3
   0 -17  -2-38.8965 163.698   3
   0 -17   2 84.4181 180.136   3
   0  17  -2-57.0470 146.446   2
   0 -17  -3 261.706 210.884   3
   0  17  -3 578.901 264.114   2
   0  17  -4-221.528 186.386   2
   0  17  -5 5552.46 596.671   2
   0  17  -6 937.585 334.256   2
   0  17  -7 1923.21 458.157   2
   0  17  -8 1902.59 444.050   2
   0  17  -9-46.1216 277.419   2
   0  18   0 3460.86 347.169   2
   0 -18   0 3877.56 527.935   3
   0 -18  -1 67388.0 2146.99   3
   0 -18   1 65499.6 2103.96   3
   0  18  -1 71962.5 1738.46   2
   0 -18   2 216.811 217.172   3
   0 -18  -2-236.625 239.819   3
   0  18  -2 107.793 173.799   2
   0 -18  -3-296.074 287.847   3
   0  18  -3 151.604 192.927   2
   0  18  -4 5931.91 601.669   2
   0  18  -5 3963.73 533.872   2
   0  18  -6 1957.76 423.643   2
   0  18  -7 1068.89 354.618   2
   0  18  -8 570.536 356.440   2
   0  18  -9 633.967 389.927   2
   0 -19   0 273.451 197.335   3
   0 -19  -1 22734.9 1256.10   3
   0 -19   1 23533.0 1275.81   3
   0  19  -1 23689.4 983.528   2
   0 -19   2-558.802 294.207   3
   0 -19  -2-101.588 240.752   3
   0  19  -2-4.04229 172.429   2
   0 -19  -3 7817.15 760.507   3
   0  19  -3 8273.05 682.189   2
   0  19  -4 11805.5 837.271   2
   0  19  -5 26087.2 1321.14   2
   0  19  -6 3526.63 542.960   2
   0  19  -7 1379.28 350.694   2
   0  19  -8-265.670 323.518   2
   0 -20   0 7544.44 754.675   3
   0 -20   1 614.284 345.992   3
   0 -20  -1 417.207 294.378   3
   0  20  -2 1323.77 301.759   2
   0 -20   2 1091.95 317.628   3
   0 -20  -2 791.302 329.825   3
   0 -20  -3 1643.04 382.931   3
   0  20  -3 1863.48 370.007   2
   0 -20   3 1990.09 436.472   3
   0  20  -4 1254.67 356.351   2
   0  20  -5 92.9582 283.725   2
   0  20  -6 724.862 340.869   2
   0  20  -7 315.912 317.242   2
   0  20  -8 143.299 290.552   2
   0 -21   0 105.153 216.805   3
   0 -21  -1 154.151 284.684   3
   0 -21   1 51.9645 219.556   3
   0 -21  -2 1043.89 327.231   3
   0 -21   2 1546.59 408.571   3
   0 -21   3 308.217 266.505   3
   0 -21   4 7420.49 819.335   3
   0  21  -4 7396.31 710.906   2
   0  21  -5 644.457 324.180   2
   0  21  -6 1065.90 336.962   2
   0  21  -7 662.146 387.051   2
   0 -22   0 672.237 320.834   3
   0 -22   1 735.507 339.415   3
   0 -22  -1 536.518 279.539   3
   0 -22  -2 1298.12 361.184   3
   0 -22   2 1568.89 393.039   3
   0 -22   3 188.856 230.112   3
   0 -22   4 549.031 373.404   3
   0  22  -5 110.033 261.376   2
   0  22  -6 307.901 268.753   2
   0  22  -7-480.115 417.235   2
   0 -23   0-17.7633 280.329   3
   0 -23  -1 1892.94 441.948   3
   0 -23   1 2086.04 458.563   3
   0 -23   2 442.722 306.989   3
   0 -23  -2 229.841 318.454   3
   0 -23   3-70.5360 241.601   3
   0 -23   4 2252.26 509.426   3
   1   0 -14 302.258 314.239   2
   1   0 -13 3980.37 619.774   2
   1   0 -12-308.579 255.995   2
   1   0 -11 1819.94 386.708   2
  -1   0  10 18.0646 213.040   4
   1   0 -10-145.727 191.188   2
  -1   0   9 4642.21 474.225   4
   1   0  -9 5045.39 521.758   2
  -1   0   8 212.931 174.145   4
   1   0  -8-114.694 126.207   1
   1   0  -7 1812.27 268.977   1
  -1   0   7 2579.46 319.618   4
  -1   0   6 48.6045 114.372   4
   1   0  -6 31.5859 90.4774   1
  -1   0   5 119121. 2057.98   4
   1   0  -5 117371. 2000.26   1
  -1   0   4-99.2294 115.244   4
   1   0  -4 29.1409 81.9966   1
  -1   0   4 86.4461 97.2401   1
   1   0  -3 19619.9 571.929   4
  -1   0   3 19636.0 579.591   4
   1   0  -3 19676.3 571.345   1
  -1   0   3 19931.2 578.232   1
  -1   0   2 75.2174 87.4527   4
  -1   0   2 64.8702 87.8962   1
   1   0  -2 0.43563 74.0159   1
   1   0  -2 62.2613 82.7374   4
  -1   0  -1 213634. 2497.33   2
   1   0   1 214109. 2499.79   2
   1   0   2-11.6718 83.7047   2
  -1   0  -2 87.1963 74.6324   2
   1   0   3 666607. 7337.26   2
  -1   0  -3 663926. 7341.18   2
   1   0   4 212.111 162.854   2
  -1   0  -4 284.902 147.165   2
   1   0   5 148159. 2210.16   1
  -1   0  -5 143330. 2354.06   2
  -1   0  -6-7.46870 107.276   2
  -1   0  -7 19669.2 855.265   2
   1   0   7 21508.6 800.787   4
   1   0   8 123.615 164.818   4
  -1   0  -8-98.4614 166.163   2
  -1   0  -9 212.301 196.943   2
   1   0   9 388.159 191.036   4
   1   0  10 95.8112 180.590   4
  -1   0 -10 95.1925 184.638   2
   1   0  11 7261.95 627.911   4
  -1   0 -11 8815.89 747.637   2
   1   0  12 11.2190 227.085   4
  -1   0 -12 502.165 326.235   2
  -1   0 -13 3056.02 533.759   2
   1   1 -14 10334.4 945.652   2
   1  -1 -14 10565.6 933.317   2
   1  -1 -13 4785.69 597.157   2
   1   1 -13 5162.78 684.103   2
   1  -1 -12 617.035 284.129   2
   1   1 -12 771.942 326.505   2
  -1  -1  12 1191.82 368.291   4
   1   1 -11 145.407 202.393   2
   1  -1 -11 762.552 296.689   2
  -1  -1  11 548.635 274.816   4
  -1  -1  10 336.868 226.347   4
   1  -1 -10 96.6335 228.493   2
   1   1 -10 574.167 272.500   2
  -1  -1   9 16167.4 876.263   4
   1  -1  -9 17316.1 898.960   2
   1   1  -9 15309.5 876.339   2
  -1  -1   8 25984.8 1048.14   4
   1   1  -8 29557.3 1142.43   2
  -1   1   8 27870.5 1073.38   4
   1   1  -8 27361.6 1012.00   1
   1   1  -7 2198.82 280.280   1
  -1  -1   7 2332.35 311.780   4
  -1   1   7 2313.20 301.197   4
   1  -1  -7 2079.66 296.995   1
   1  -1  -6 4518.27 385.099   1
  -1  -1   6 5018.31 404.884   4
   1   1  -6 4829.84 361.110   1
  -1   1   6 4873.25 392.258   4
   1  -1  -5 1600.19 222.154   1
  -1   1   5 1641.50 214.856   4
  -1  -1   5 1897.96 240.483   4
   1   1  -5 1583.51 200.233   1
  -1  -1   4 101213. 1669.76   1
   1   1  -4 97406.6 1629.16   1
  -1  -1   4 99119.0 1710.29   4
   1  -1  -4 96925.6 1690.58   1
  -1   1   4 99541.5 1701.79   4
   1  -1  -4 97107.4 1663.12   4
  -1   1   4 99945.7 1687.73   1
  -1  -1   3 11254.8 436.342   4
   1  -1  -3 11125.0 433.045   1
  -1   1   3 11082.2 438.859   1
   1  -1  -3 11060.5 422.664   4
  -1  -1   3 10915.7 426.088   1
   1   1  -3 10890.0 415.431   1
  -1   1   2 27131.4 627.996   1
  -1   1   2 27436.4 447.155   3
   1   1  -2 27378.5 618.001   1
  -1  -1   2 26538.1 625.285   1
   1  -1  -2 27374.2 625.422   1
  -1  -1   2 27380.3 619.976   4
   1   1  -1 2416.27 146.707   4
   1  -1  -1 2570.56 153.069   1
  -1  -1   1 2379.48 159.448   1
   1  -1   1 7023.68 271.077   2
  -1   1  -1 6964.07 269.205   2
   1   1   1 7373.08 233.283   2
   1  -1   2 16634.9 499.102   2
  -1  -1  -2 15925.4 412.323   2
   1   1   2 16287.5 423.306   2
  -1   1  -2 15796.5 481.883   2
   1  -1   3 783.785 178.012   2
  -1   1  -3 903.530 163.811   2
  -1  -1  -3 989.950 144.203   2
   1   1   3 897.018 125.912   2
   1   1   4 241427. 3197.76   2
  -1  -1  -4 241646. 3179.77   2
   1  -1   4 247429. 3007.44   1
  -1   1  -4 242539. 3323.37   2
  -1   1  -5 194.945 140.608   2
   1   1   5 334.117 119.194   4
  -1  -1  -5 525.696 160.756   2
   1  -1   5 187.487 91.3889   1
  -1   1  -6 830.328 185.178   2
   1   1   6 877.227 181.779   4
  -1  -1  -6 690.742 160.017   2
   1   1   7 2663.46 287.154   4
  -1   1  -7 2892.38 346.119   2
  -1  -1  -7 2110.08 290.249   2
   1   1   8 29.9120 150.023   4
  -1   1  -8 293.622 189.737   2
  -1  -1  -8 89.3818 158.041   2
   1  -1   8-33.4200 141.183   4
  -1  -1  -9 6213.30 550.099   2
  -1   1  -9 6477.13 572.822   2
   1  -1   9 6336.40 527.090   4
   1   1   9 6751.08 514.603   4
  -1  -1 -10 2950.93 423.724   2
   1   1  10 2990.66 397.367   4
  -1   1 -10 3645.34 493.403   2
   1  -1  10 3409.37 422.793   4
   1  -1  11 8633.68 687.528   4
   1   1  11 7638.58 652.977   4
  -1   1 -11 7815.47 731.766   2
  -1  -1 -11 7339.90 680.731   2
  -1   1 -12 986.799 377.002   2
  -1  -1 -12 445.884 261.684   2
   1  -1  12 674.005 249.844   4
  -1   1 -13 5686.67 689.167   2
  -1  -1 -13 5170.93 642.592   2
  -1   1 -14 3415.38 606.461   2
   1   2 -14 424.753 357.060   2
   1  -2 -13-501.332 360.528   2
  -1  -2  13 31.7767 337.215   4
   1   2 -13-230.596 277.517   2
  -1  -2  12 1162.51 287.582   4
   1  -2 -12 1301.00 371.721   2
   1   2 -12 994.473 346.127   2
   1  -2 -11 309.761 243.156   2
   1   2 -11 980.986 305.351   2
  -1  -2  11 594.241 271.346   4
  -1  -2  10 6158.98 587.506   4
   1  -2 -10 6128.23 581.870   2
   1   2 -10 5898.32 609.020   2
   1   2  -9 1705.09 277.140   1
  -1  -2   9 1500.78 293.037   4
   1  -2  -9 2000.99 344.363   2
   1   2  -9 1777.84 362.885   2
   1   2  -8 12227.7 659.989   1
   1   2  -8 14346.4 812.455   2
  -1  -2   8 13650.3 757.857   4
   1   2  -7 785.273 182.074   1
  -1  -2   7 1001.82 225.669   4
   1  -2  -6 13761.0 665.753   1
  -1  -2   6 14908.4 690.604   4
   1   2  -6 14284.5 614.946   1
   1  -2  -5 8641.34 484.407   1
  -1  -2   5 9502.78 503.942   4
   1   2  -5 9444.57 462.136   1
   1  -2  -4 69251.0 1389.91   1
   1   2  -4 67526.3 1277.74   1
  -1  -2   4 70349.2 1378.00   4
   1  -2  -4 68739.0 1329.93   4
  -1  -2   4 70897.6 1308.86   1
   1  -2  -3 15071.6 510.165   4
  -1  -2   3 15327.6 505.146   1
   1   2  -3 14811.8 478.461   1
   1  -2  -3 15104.5 526.065   1
  -1   2   3 15059.5 521.884   1
  -1  -2   2 19617.3 532.612   1
  -1   2   2 22269.7 443.831   3
  -1   2   2 21183.8 565.278   1
   1   2  -2 20303.1 525.767   1
   1  -2  -2 20513.5 561.009   1
  -1   2   1 346011. 3857.29   1
   1   2  -1 341135. 3904.77   1
   1  -2  -1 345256. 3863.16   2
   1  -2  -1 341776. 3859.05   1
   1  -2   0 102861. 1285.99   1
  -1   2   0 104994. 1427.91   2
   1  -2   1 140457. 1868.82   2
  -1   2  -1 135809. 1848.74   2
   1   2   1 139679. 1633.13   2
  -1  -2  -1 140131. 1636.90   2
  -1  -2  -2 10518.4 298.153   2
  -1   2  -2 10104.4 402.589   2
   1   2   2 11041.4 310.524   2
   1  -2   2 11088.5 431.078   2
   1   2   2 10120.8 228.560   4
  -1   2  -3 7767.83 395.096   2
   1  -2   3 7355.48 390.838   2
  -1  -2  -3 7985.89 311.082   2
   1   2   3 8166.05 313.100   2
   1  -2   3 7657.83 244.178   1
   1   2   3 8085.60 265.984   4
  -1   2  -4 198892. 2955.21   2
  -1  -2  -4 203375. 2704.60   2
   1   2   4 206607. 2572.79   4
   1  -2   4 206162. 2508.34   1
  -1   2  -5 5625.76 413.405   2
  -1  -2  -5 5944.29 354.517   2
   1   2   5 5200.88 306.286   4
   1  -2   5 5249.08 294.147   1
   1   2   6 10452.9 496.908   4
   1  -2   6 10642.2 452.938   1
  -1   2  -6 10128.4 595.084   2
  -1  -2  -6 9559.27 508.549   2
  -1  -2  -7 6301.00 449.544   2
   1   2   7 6090.13 410.021   4
  -1   2  -7 7251.13 542.056   2
   1   2   8 2646.52 313.154   4
  -1  -2  -8 3173.77 386.799   2
  -1   2  -8 3068.21 392.461   2
  -1  -2  -9 686.435 239.014   2
  -1   2  -9 910.359 265.564   2
   1   2   9 65.2546 147.652   4
   1  -2   9 601.684 220.522   4
  -1   2 -10 14710.2 943.224   2
   1  -2  10 15806.2 883.575   4
  -1  -2 -10 14645.5 861.953   2
   1  -2  11 1969.53 392.941   4
  -1   2 -11 2548.23 460.395   2
  -1  -2 -11 2570.87 416.644   2
  -1  -2 -12 10263.2 821.354   2
  -1   2 -12 10676.6 901.138   2
   1  -2  12 10873.8 831.322   4
  -1   2 -13 378.585 332.561   2
  -1   2 -14 11173.4 1018.71   2
  -1  -3  14-233.245 288.219   4
   1   3 -14-676.503 422.713   2
   1   3 -13 5319.13 687.709   2
  -1  -3  13 5200.93 682.718   4
   1  -3 -13 5680.12 630.160   2
   1  -3 -12 251.851 220.135   2
  -1  -3  12 497.830 298.570   4
   1   3 -12-77.4118 292.864   2
  -1  -3  11 378.669 272.159   4
   1   3 -11 818.075 332.344   2
   1  -3 -11 340.601 267.826   2
   1  -3 -10 5849.23 547.232   2
   1   3 -10 5798.54 609.078   2
  -1  -3  10 4954.30 538.267   4
  -1  -3   9 26992.1 1158.69   4
   1   3  -9 25143.6 988.094   1
   1   3  -9 24819.8 1155.55   2
   1  -3  -9 25911.7 1064.77   2
  -1  -3   8 50306.9 1511.02   4
   1   3  -8 47442.6 1318.17   1
   1   3  -8 48359.7 1548.81   2
   1   3  -7 1038.70 261.666   2
   1   3  -7 503.215 143.450   1
  -1  -3   7 1153.02 239.797   4
  -1  -3   6 47126.1 1285.11   4
   1   3  -6 46443.5 1139.81   1
   1  -3  -5 40094.6 1114.88   1
   1   3  -5 39397.4 962.665   1
  -1  -3   4 59198.2 1183.20   1
   1   3  -4 58947.5 1145.61   1
   1  -3  -4 57993.3 1291.71   1
   1  -3  -3 1138.42 157.460   1
  -1   3   3 1403.44 148.510   3
  -1  -3   3 1083.68 148.772   1
   1   3  -3 1317.37 146.918   1
  -1   3   3 1223.96 168.575   1
   1  -3  -2 69370.9 1072.50   3
  -1   3   2 71867.0 1079.24   3
  -1   3   2 70310.0 1209.17   1
   1   3  -2 67115.0 1141.62   1
   1  -3  -2 68495.0 1204.17   1
   1  -3  -1 151980. 1945.18   2
   1  -3  -1 150565. 1955.74   1
  -1   3   1 150855. 1954.50   1
  -1   3   1 149529. 1943.76   2
  -1  -3   1 150074. 1887.43   3
   1  -3   0 2807.54 188.685   2
   1  -3   0 3059.45 153.146   1
   1   3   0 2954.18 187.885   3
  -1  -3   0 2579.32 176.104   3
  -1   3   0 3042.48 155.170   1
  -1   3   0 2803.58 188.671   2
  -1   3  -1 19803.4 541.338   2
   1  -3   1 20849.3 562.425   2
   1   3   1 19715.6 350.266   2
  -1   3  -2 950.395 142.475   2
  -1  -3  -2 848.650 80.8671   2
  -1  -3  -2 706.922 63.5916   4
   1  -3   2 1170.33 173.494   2
  -1  -3  -3 56227.5 880.333   2
  -1   3  -3 55413.4 1168.59   2
   1   3   3 57721.8 897.358   2
  -1  -3  -4 918.278 139.918   2
  -1   3  -4 764.518 185.639   2
   1  -3   4 641.494 83.1136   1
  -1   3  -5 44869.4 1237.98   2
   1  -3   5 44740.1 858.377   1
  -1  -3  -5 45989.3 1019.57   2
  -1   3  -6 4089.65 397.243   2
  -1  -3  -6 3991.87 313.632   2
   1  -3   6 3764.98 255.012   1
  -1   3  -7 1145.12 255.793   2
  -1  -3  -7 1033.61 207.555   2
  -1   3  -8 8345.26 636.346   2
  -1  -3  -8 7797.44 532.280   2
  -1  -3  -9 1417.19 296.919   2
  -1   3  -9 1441.29 326.275   2
  -1  -3 -10 2096.26 359.286   2
   1  -3  10 2094.21 351.555   4
  -1   3 -10 3060.25 460.012   2
  -1   3 -11-4.13798 261.173   2
   1  -3  11 256.555 238.918   4
  -1  -3 -11 213.575 219.500   2
   1  -3  12 10324.9 813.305   4
  -1   3 -12 10474.9 908.768   2
  -1   3 -13 3174.06 550.059   2
   1  -3  13 2078.15 422.513   4
  -1   3 -14 806.246 390.824   2
  -1  -4  14 1107.77 422.191   4
   1   4 -14 297.770 334.649   2
   1   4 -13 8017.49 839.297   2
  -1  -4  13 8781.12 845.789   4
   1   4 -12 937.822 370.669   2
  -1  -4  12 1105.48 336.011   4
   1   4 -11 8115.74 758.408   2
   1  -4 -11 8437.17 680.665   2
  -1  -4  11 8779.24 751.515   4
   1   4 -10 6997.94 667.717   2
  -1  -4  10 6564.17 620.171   4
   1   4 -10 6388.56 534.895   1
   1  -4 -10 7575.57 632.094   2
   1   4  -9 27093.2 1228.24   2
  -1  -4   9 27675.2 1185.45   4
   1   4  -9 27711.7 1019.66   1
  -1  -4   8 3123.05 393.836   4
   1   4  -8 2979.92 331.041   1
   1   4  -8 3550.77 441.232   2
   1   4  -7 31897.5 974.575   1
   1   4  -7 31578.4 1190.65   2
   1   4  -6 9492.84 486.349   1
   1   4  -6 10515.3 628.516   2
   1   4  -5 141002. 2172.00   1
   1  -4  -4 23459.3 792.292   1
   1   4  -4 23976.0 682.636   1
  -1  -4   4 23313.2 704.179   1
  -1   4   4 23365.7 696.425   3
  -1   4   3 12823.5 462.086   3
   1  -4  -3 13993.3 549.615   1
   1   4  -3 14950.1 487.517   1
  -1  -4   3 14022.9 502.516   1
   1   4  -2 22132.0 588.839   1
  -1   4   2 23016.7 646.246   1
   1  -4  -2 23246.3 588.289   3
   1  -4  -2 22926.0 562.361   2
   1  -4  -2 23302.2 648.794   1
  -1  -4   1 305548. 3589.06   3
  -1   4   1 302793. 3563.42   2
   1  -4  -1 305122. 3602.70   1
  -1   4   1 305084. 3601.59   1
   1  -4  -1 308335. 3556.10   2
  -1   4   0 59614.8 1035.00   2
  -1  -4   0 59779.2 1065.17   3
  -1   4   0 58595.7 919.759   1
   1   4   0 61669.3 1066.54   3
   1  -4   0 59779.6 1032.52   2
  -1   4  -1 2658.37 210.963   2
   1   4   1 2274.93 203.305   3
  -1   4  -1 1829.55 101.053   1
   1  -4   1 2135.89 193.887   2
  -1   4  -2 7675.40 386.663   2
   1  -4   2 8255.55 402.033   2
  -1  -4  -3 49821.0 790.640   4
  -1   4  -3 49053.6 1151.93   2
  -1  -4  -3 49719.3 774.792   2
  -1  -4  -4 36370.2 733.143   2
  -1   4  -4 35548.7 1036.15   2
   1  -4   4 34320.0 594.244   1
  -1   4  -5 14731.6 704.126   2
  -1  -4  -5 15667.1 527.694   2
   1  -4   5 15615.3 428.455   1
  -1   4  -6 4707.39 434.870   2
  -1  -4  -6 4777.05 332.583   2
   1  -4   6 4825.06 267.724   1
  -1   4  -7 307.999 175.496   2
   1  -4   7 144.953 89.7708   1
  -1  -4  -7 367.904 147.041   2
  -1   4  -8 4535.60 511.723   2
  -1  -4  -8 3888.96 365.701   2
  -1  -4  -9 343.343 159.254   2
  -1   4  -9 595.514 310.916   2
  -1  -4 -10 119.189 155.382   2
   1  -4  10-110.192 177.761   4
  -1   4 -10 484.477 261.870   2
   1  -4  11 648.890 268.875   4
  -1  -4 -11 332.000 192.401   2
  -1   4 -11 132.327 246.985   2
   1  -4  12-4.60706 242.441   4
  -1   4 -12-48.7318 279.222   2
  -1   4 -13 1434.11 461.745   2
   1  -4  13 938.569 370.835   4
  -1  -5  14 521.732 352.370   4
  -1  -5  13-157.513 280.909   4
   1   5 -13 221.296 293.189   2
   1  -5 -12 3186.93 464.676   2
   1   5 -12 2939.83 534.248   2
  -1  -5  12 2474.21 479.605   4
   1  -5 -11 16701.8 935.207   2
   1   5 -11 16628.7 1086.39   2
  -1  -5  11 16223.2 1034.64   4
  -1  -5  10 1687.77 348.587   4
   1   5 -10 1824.62 376.302   2
   1   5 -10 1910.09 304.813   1
   1  -5 -10 2087.09 344.740   2
   1   5  -9 13994.8 890.684   2
   1   5  -9 13652.0 701.110   1
  -1  -5   9 12704.2 810.367   4
   1   5  -8 12619.3 805.624   2
   1   5  -8 12892.6 635.797   1
   1   5  -7 3396.64 416.456   2
   1   5  -7 3152.40 303.901   1
   1   5  -6 5036.81 456.703   2
   1   5  -6 5204.64 351.998   1
  -1  -5   5 10193.9 491.921   1
   1   5  -5 11922.2 642.937   2
   1   5  -5 10916.8 479.497   1
  -1   5   4 1105.48 171.042   3
   1   5  -4 941.425 141.895   1
  -1  -5   4 991.549 171.974   1
   1   5  -3 12059.7 448.706   1
  -1   5   3 12370.3 488.058   3
  -1   5   2 9591.44 423.969   1
   1  -5  -2 8834.16 347.214   2
   1  -5  -2 8292.06 373.233   3
  -1  -5   1 291130. 3567.79   3
   1  -5  -1 288950. 3461.36   2
  -1   5   1 286923. 3468.37   2
  -1   5   1 298294. 3542.43   1
  -1  -5   0 108813. 1706.76   3
   1  -5   0 107432. 1627.28   2
  -1   5   0 109073. 1512.66   1
  -1   5   0 109422. 1630.60   2
   1   5   0 111729. 1701.13   3
  -1   5  -1 8713.19 254.252   1
   1   5   1 9265.53 416.185   3
   1  -5   1 9139.05 403.986   2
  -1   5  -1 8605.68 387.406   2
  -1   5  -2 32852.9 876.056   2
   1  -5   2 33859.5 891.302   2
  -1  -5  -3 9119.74 235.692   2
  -1   5  -3 9159.65 486.244   2
  -1   5  -4 2760.27 304.751   2
  -1  -5  -4 2435.07 181.864   4
  -1  -5  -4 3009.10 178.889   2
   1  -5   5 636.301 84.0092   1
  -1  -5  -5 756.560 118.729   2
  -1   5  -5 432.360 168.820   2
   1  -5   6 242.607 79.0270   1
  -1   5  -6 355.071 166.518   2
  -1  -5  -6 370.747 120.262   2
   1  -5   7 5515.08 304.002   1
  -1   5  -7 4629.82 482.287   2
  -1  -5  -7 5176.94 365.656   2
  -1  -5  -8 15316.5 693.850   2
  -1   5  -8 14595.3 881.022   2
  -1   5  -9 6060.94 610.894   2
  -1  -5  -9 6873.68 494.459   2
  -1  -5 -10 189.342 192.818   2
  -1   5 -10 106.472 206.084   2
   1  -5  11 439.457 242.048   4
  -1   5 -11 320.584 256.793   2
  -1   5 -12 1535.71 399.582   2
   1  -5  12 1503.34 370.283   4
  -1   5 -13 5469.48 727.796   2
   1  -5  13 6025.30 678.612   4
   1   6 -13 160.327 333.999   2
  -1  -6  13 1048.95 376.379   4
   1   6 -12 1319.91 391.086   2
  -1  -6  12 744.853 330.878   4
   1   6 -11 4788.90 645.969   2
  -1  -6  11 4955.44 582.404   4
   1  -6 -11 4823.87 500.042   2
   1  -6 -10 7212.59 586.067   2
  -1  -6  10 5245.74 568.399   4
   1   6 -10 6685.00 691.157   2
   1   6 -10 6223.16 495.046   1
  -1  -6   9 25394.5 1160.66   4
   1   6  -9 22978.6 1184.68   2
   1   6  -9 25035.6 939.184   1
   1   6  -8 4495.59 381.889   1
   1   6  -8 4656.35 524.804   2
   1   6  -7 24964.8 836.335   1
   1   6  -7 25952.8 1107.05   2
   1   6  -6 6522.84 528.510   2
   1   6  -6 6545.03 396.085   1
   1   6  -5 23180.0 932.328   2
   1   6  -5 25330.0 746.330   1
   1   6  -4 5636.94 421.990   2
   1   6  -4 6073.30 333.740   1
   1   6  -3 13993.3 501.971   1
   1  -6  -3 14686.9 472.148   2
   1  -6  -3 15753.2 582.540   3
  -1   6   2 49052.0 1094.83   1
   1  -6  -2 49001.9 1059.31   3
   1  -6  -2 47123.5 928.282   2
   1  -6  -1 3094.13 217.691   2
  -1   6   1 3131.22 219.525   2
  -1   6   1 3188.05 231.469   1
  -1  -6   1 3016.32 252.884   3
  -1  -6   0 12706.4 513.510   3
  -1   6   0 12205.6 451.430   2
  -1   6   0 12546.5 415.190   1
   1  -6   0 12486.5 457.347   2
  -1  -6  -1 3737.44 298.800   3
   1  -6   1 3541.31 276.541   2
  -1   6  -1 3454.95 261.637   2
  -1   6  -1 3548.45 185.083   1
  -1   6  -2 3723.35 135.095   1
  -1   6  -2 7573.52 416.972   2
  -1   6  -3 23609.6 822.945   2
  -1  -6  -4 2548.78 141.720   2
  -1  -6  -4 2866.56 205.994   4
  -1   6  -4 2622.26 300.541   2
  -1  -6  -5 973.254 121.187   2
  -1  -6  -5 958.388 146.985   4
  -1   6  -5 1003.91 220.041   2
   1  -6   6 2662.82 172.725   1
  -1  -6  -6 2934.73 230.201   2
  -1   6  -6 2745.36 359.328   2
   1  -6   7 19718.9 558.426   1
  -1  -6  -7 19345.0 670.751   2
  -1   6  -7 18104.3 948.286   2
  -1   6  -8 19422.3 1028.60   2
  -1  -6  -8 18709.4 733.449   2
  -1   6  -9 9756.03 787.871   2
  -1  -6  -9 8761.46 547.780   2
  -1   6 -10 6720.34 684.004   2
  -1   6 -11 560.341 327.413   2
   1  -6  12 2393.01 464.616   4
  -1   6 -12 3479.74 583.892   2
  -1   6 -13 239.367 329.738   2
   1  -6  13-397.962 308.695   4
  -1  -7  13 4256.07 625.905   4
   1   7 -13 3524.38 583.525   2
   1   7 -12 2282.41 477.008   2
  -1  -7  12 2577.57 484.124   4
  -1  -7  11 1037.13 369.040   4
   1   7 -11 987.740 340.288   2
   1   7 -10-394.038 256.818   2
   1  -7 -10 153.022 163.153   2
   1   7 -10 179.487 151.350   1
  -1  -7  10 213.695 236.569   4
   1   7  -9 69407.3 2106.53   2
   1   7  -9 70327.9 1641.65   1
   1   7  -8 1712.48 246.722   1
   1   7  -8 1820.97 343.708   2
   1   7  -7 10552.5 725.410   2
   1   7  -7 11155.5 542.249   1
   1   7  -6 4176.87 443.500   2
   1   7  -6 3660.46 300.668   1
   1   7  -5 10556.3 474.520   1
   1   7  -5 11051.6 649.310   2
   1  -7  -4 3179.85 237.988   2
   1   7  -4 3155.80 252.482   1
   1   7  -4 3854.37 364.064   2
   1  -7  -3 107511. 1933.04   3
   1   7  -3 111536. 1785.94   1
   1   7  -3 105833. 1971.68   2
   1  -7  -3 110584. 1656.16   2
  -1   7   2 2343.87 197.171   2
   1  -7  -2 2706.13 265.007   3
   1  -7  -2 2439.34 202.025   2
   1   7  -2 2403.55 252.751   2
   1  -7  -1 179993. 2420.43   2
  -1  -7   1 175676. 2638.46   3
  -1   7   1 182621. 2444.48   2
   1   7  -1 182091. 2462.35   2
  -1   7   1 185953. 2575.16   1
  -1   7   0 523.834 112.193   1
   1  -7   0 547.002 142.507   2
  -1   7   0 350.562 104.562   2
   1   7   0 366.053 85.8948   2
  -1  -7   0 512.408 148.481   3
  -1  -7  -1 4202.67 331.237   3
   1   7   1 3942.19 148.922   2
  -1   7  -1 3781.58 276.244   2
  -1   7  -2 56446.4 1280.01   2
  -1   7  -3 860.220 193.730   2
  -1   7  -4 1802.78 269.793   2
  -1  -7  -5 65.6371 59.7760   2
  -1  -7  -5 103.673 97.1028   4
  -1   7  -5 245.725 161.507   2
  -1  -7  -6 12047.6 427.328   2
  -1   7  -6 10589.9 695.414   2
  -1   7  -7 22692.9 1074.11   2
  -1  -7  -7 21524.7 672.828   2
  -1  -7  -8 32320.1 933.047   2
  -1   7  -8 30230.6 1320.44   2
  -1  -7  -9 130.623 162.777   2
  -1   7  -9 233.615 229.792   2
  -1   7 -10 451.940 295.196   2
  -1   7 -11 122.355 234.895   2
   1  -7  12 5341.88 637.522   4
  -1   7 -12 5169.47 699.374   2
  -1   7 -13 56.9409 322.433   2
   1  -7  13 240.211 302.333   4
  -1  -8  13 3784.25 589.284   4
   1   8 -13 2677.78 564.464   2
  -1  -8  12 117.380 263.213   4
   1   8 -12-248.769 287.226   2
  -1  -8  11-44.6030 205.508   4
   1   8 -11-33.7862 250.298   2
   1   8 -10 2322.85 447.388   2
   1   8  -9 5207.45 590.728   2
   1   8  -9 5658.31 437.706   1
   1   8  -8 347.903 157.017   1
   1   8  -8 241.177 240.298   2
   1   8  -7 913.539 266.375   2
   1   8  -7 889.794 181.016   1
   1   8  -6 365.747 192.195   2
   1   8  -6 468.375 122.495   1
   1   8  -5 5548.36 485.677   2
   1   8  -5 5385.90 342.562   1
   1  -8  -5 5878.69 330.192   2
   1  -8  -4 9060.10 386.814   2
   1   8  -4 8314.69 532.990   2
   1   8  -4 9095.68 436.053   1
   1   8  -3 26276.7 889.791   2
   1  -8  -3 26200.3 671.626   2
   1  -8  -3 28281.8 893.139   3
   1   8  -3 27855.7 791.954   1
  -1   8   2 58204.5 1103.66   2
   1  -8  -2 57280.1 1073.28   2
   1   8  -2 55147.8 1237.39   2
   1  -8  -2 57095.0 1305.81   3
   1  -8  -1 23548.4 656.717   2
  -1   8   1 23646.3 664.857   2
  -1  -8   1 22651.0 787.909   3
   1   8  -1 23172.9 667.874   2
   1  -8   0 2035.14 212.099   2
  -1  -8   0 1942.61 248.702   3
  -1   8   0 1782.93 196.679   2
   1   8   0 1739.46 152.993   2
   1   8   1 2216.77 124.184   2
  -1  -8  -1 2570.34 289.911   3
  -1   8  -1 2089.17 230.797   2
  -1   8  -2 435.290 150.560   2
  -1   8  -3 464.780 57.8121   1
  -1   8  -3 727.970 169.695   2
  -1   8  -4 1672.58 268.462   2
  -1  -8  -5 1518.09 180.135   4
  -1   8  -5 1766.95 299.074   2
  -1  -8  -5 1194.61 88.3905   2
  -1  -8  -6 5312.93 249.728   2
  -1   8  -6 4868.10 488.613   2
  -1   8  -7 20298.4 1041.03   2
  -1  -8  -7 19058.5 587.359   2
  -1  -8  -8 2772.03 260.832   2
  -1   8  -8 2924.35 449.774   2
  -1   8  -9 1013.71 295.200   2
  -1   8 -10 936.016 318.472   2
  -1   8 -11-249.775 254.506   2
   1  -8  12 593.369 302.075   4
  -1   8 -12 762.658 380.679   2
   1  -8  13 1173.77 414.737   4
  -1  -9  13 50.9104 286.607   4
  -1  -9  12 724.969 349.297   4
   1   9 -12 797.411 326.840   2
  -1  -9  11 949.677 354.914   4
   1   9 -11 325.100 287.369   2
   1   9 -10 31.0844 262.756   2
   1   9  -9 6079.49 443.313   1
   1   9  -9 5391.51 610.736   2
   1   9  -8 2085.22 254.526   1
   1   9  -8 1785.10 366.747   2
   1   9  -7 337.299 195.526   2
   1   9  -7 467.595 141.414   1
   1  -9  -6 6708.67 385.409   2
   1   9  -6 6643.59 568.405   2
   1   9  -6 6467.71 397.039   1
   1   9  -5 274.255 107.645   1
   1   9  -5 255.456 162.032   2
   1  -9  -5 249.040 106.164   2
   1  -9  -4 43121.6 928.944   2
   1   9  -4 39306.7 1231.02   2
   1   9  -4 42523.2 1027.91   1
   1  -9  -3 27580.9 929.613   3
   1   9  -3 24699.7 884.241   2
   1  -9  -3 26888.8 688.730   2
   1   9  -2 5326.37 367.650   2
  -1   9   2 5313.75 303.289   2
   1  -9  -2 5237.20 396.666   3
   1  -9  -2 5834.25 314.509   2
  -1  -9   1 15369.0 678.115   3
   1   9  -1 16517.6 573.707   2
  -1   9   1 16104.2 563.572   2
   1  -9  -1 16075.4 556.930   2
  -1   9   0 5762.55 351.770   2
  -1  -9   0 6449.09 448.345   3
   1   9   0 5880.40 290.471   2
   1   9   1 3316.95 165.164   2
  -1   9  -1 3179.83 279.994   2
  -1  -9  -1 3159.19 336.372   3
  -1   9  -2 17297.3 711.764   2
  -1   9  -3 21635.4 867.659   2
  -1   9  -4 7396.33 535.837   2
  -1   9  -5 3410.62 405.431   2
  -1   9  -6 29512.3 1205.54   2
  -1  -9  -6 21929.6 455.761   2
  -1   9  -7 104047. 2536.85   2
  -1  -9  -7 101129. 1505.83   2
  -1   9  -8 99455.8 2598.58   2
  -1   9  -9 4773.17 592.335   2
  -1   9 -10-147.090 236.592   2
  -1   9 -11-99.5172 241.577   2
  -1   9 -12 4349.06 691.602   2
   1  -9  13 726.004 291.043   4
  -1 -10  12 910.239 384.654   4
   1  10 -12 1163.85 371.286   2
   1  10 -11 101.388 329.478   2
   1  10 -10 1348.07 369.421   2
   1  10  -9 331.134 252.172   2
   1  10  -8 4251.18 521.487   2
   1  10  -8 4258.29 347.693   1
   1  10  -7 1269.17 209.816   1
   1  10  -7 1647.13 352.124   2
   1  10  -6 124.226 87.9807   1
   1  10  -6 324.842 197.062   2
   1  10  -5 174.767 106.100   1
   1  10  -5-72.1114 159.468   2
   1 -10  -5-11.6734 88.7451   2
   1  10  -4 4574.31 328.362   1
   1  10  -4 4801.72 439.117   2
   1 -10  -4 5199.79 301.303   2
   1 -10  -3 6465.57 329.849   2
   1 -10  -3 6452.27 474.771   3
   1  10  -3 5713.18 435.060   2
   1 -10  -2 11245.1 611.075   3
   1  10  -2 10105.0 523.367   2
   1 -10  -2 11113.8 450.874   2
  -1  10   2 10174.4 443.732   2
   1  10  -1-17.6754 105.806   2
  -1 -10   1 299.998 144.893   3
  -1  10   1 269.412 117.007   2
   1 -10  -1 67.2586 94.8591   2
  -1  10   0 4302.86 323.337   2
   1  10   0 4587.71 269.438   2
  -1 -10   0 4076.94 377.367   3
  -1  10  -1 4173.17 340.502   2
  -1 -10  -1 4949.59 414.571   3
   1  10   1 4475.20 207.245   2
  -1  10  -2 60562.6 1460.11   2
  -1  10  -3 2279.99 305.337   2
  -1  10  -4 26616.8 1040.71   2
  -1  10  -4 15675.6 336.549   1
  -1  10  -5 523.603 183.778   2
  -1  10  -6 733.575 268.563   2
  -1  10  -7 4193.36 499.587   2
  -1  10  -8 6109.94 630.764   2
  -1  10  -9-84.1444 205.918   2
  -1  10 -10 1537.98 402.798   2
  -1  10 -11-90.5761 265.365   2
  -1  10 -12 9466.03 961.054   2
  -1 -11  12 501.617 331.225   4
   1  11 -12-585.035 316.245   2
   1  11 -11-653.657 320.382   2
   1  11 -10 2051.56 444.597   2
   1  11  -9 1407.62 356.615   2
   1  11  -8 17447.3 1046.85   2
   1  11  -7 146.492 123.929   1
   1  11  -7 169.645 209.583   2
   1  11  -6 14140.1 872.035   2
   1  11  -6 15732.0 641.861   1
   1 -11  -5 1639.49 184.124   2
   1  11  -5 2406.03 250.242   1
   1  11  -5 2059.05 329.083   2
   1 -11  -4 2679.90 225.356   2
   1 -11  -4 2620.66 331.426   3
   1  11  -4 2901.88 280.273   1
   1  11  -4 2583.25 340.220   2
   1 -11  -3 1655.76 266.807   3
   1 -11  -3 1556.92 183.682   2
   1  11  -3 1705.12 263.465   2
   1 -11  -2 2312.28 213.943   2
  -1  11   2 2145.60 223.731   2
   1  11  -2 2207.59 257.656   2
   1 -11  -2 2262.98 291.488   3
  -1  11   1 1276.07 181.601   2
   1  11  -1 1518.39 200.430   2
   1 -11  -1 1282.56 242.680   3
  -1 -11   1 1503.68 254.635   3
  -1  11   0 23364.7 786.766   2
  -1 -11   0 25184.9 976.185   3
   1  11   0 24204.7 665.367   2
  -1  11  -1 185.444 108.754   2
   1  11   1 226.759 74.5862   2
  -1 -11  -1 33.2606 114.292   3
  -1  11  -2 13110.2 658.463   2
  -1  11  -3 22185.0 923.932   2
  -1  11  -4 11495.6 707.036   2
  -1  11  -4 9664.84 291.192   1
  -1  11  -5 5032.02 502.589   2
  -1  11  -6 3888.38 474.943   2
  -1  11  -7 7230.28 688.146   2
  -1  11  -8 14392.5 982.396   2
  -1  11  -9 187.882 239.107   2
  -1  11 -10 513.191 346.999   2
  -1  11 -11 5097.20 719.032   2
  -1 -12  12 7203.97 824.015   4
   1  12 -11 343.192 300.161   2
   1  12 -10-342.844 326.268   2
   1  12  -9 1190.78 358.594   2
   1  12  -8 40037.1 1633.68   2
   1  12  -7 6532.65 637.739   2
   1  12  -7 5509.40 392.327   1
   1  12  -6 2652.70 438.039   2
   1  12  -6 2725.34 276.747   1
   1  12  -5 6969.15 435.456   1
   1  12  -5 6910.33 600.685   2
   1  12  -4 34485.9 1226.11   2
   1 -12  -4 33504.6 1230.78   3
   1 -12  -4 35419.1 843.772   2
   1  12  -4 37047.5 1050.07   1
   1 -12  -3 11364.5 681.015   3
   1 -12  -3 11853.3 472.552   2
   1  12  -3 10908.6 629.658   2
  -1  12   2 33.1123 95.6931   2
   1  12  -2 93.3858 127.781   2
   1 -12  -2 189.069 135.281   3
   1 -12  -2 5.99606 105.161   2
  -1 -12   1 21.0227 119.298   3
  -1  12   1 61.2204 116.468   2
   1 -12  -1 32.0332 132.194   3
   1  12  -1-91.1001 91.5697   2
   1  12   0 10544.3 444.143   2
  -1 -12   0 10416.4 652.274   3
  -1  12   0 10139.0 521.677   2
   1  12   1 2785.02 187.192   2
  -1  12  -1 3516.49 327.302   2
  -1 -12  -1 3074.97 374.068   3
  -1  12  -2 218.904 132.647   2
  -1 -12  -2 419.651 207.410   3
  -1  12  -3 64799.4 1696.31   2
  -1  12  -4 1127.83 112.873   1
  -1  12  -4 1229.47 275.690   2
  -1  12  -5 2843.67 426.407   2
  -1  12  -6 14464.2 914.742   2
  -1  12  -7 37627.1 1563.89   2
  -1  12  -8 16529.5 1087.69   2
  -1  12  -9 150.054 327.376   2
  -1  12 -10 544.502 296.382   2
  -1  12 -11 1751.53 468.990   2
   1  13 -11 730.655 371.696   2
   1  13 -10 596.301 355.412   2
   1  13  -9 5089.54 665.302   2
   1  13  -8 182.259 274.540   2
   1  13  -7 4514.44 544.276   2
   1  13  -6 10148.9 527.159   1
   1  13  -6 9167.18 741.742   2
   1  13  -5 9246.72 689.471   2
   1  13  -5 10319.8 544.502   1
   1 -13  -4 3509.50 402.993   3
   1  13  -4 3337.74 327.430   1
   1  13  -4 2590.82 366.021   2
   1 -13  -3 200.299 151.715   3
   1 -13  -3 201.727 110.059   2
   1  13  -3 6.81440 148.551   2
   1 -13  -2 3961.94 429.918   3
   1  13  -2 4431.84 390.798   2
  -1  13   2 3906.73 307.092   2
  -1 -13   2 4319.75 443.547   3
  -1 -13   1 403.022 183.968   3
  -1  13   1 233.624 111.691   2
   1 -13  -1 379.727 206.066   3
   1  13  -1 104.450 108.250   2
  -1  13   0-53.4630 101.614   2
   1  13   0 29.3854 90.7024   2
  -1 -13  -1 128.037 137.480   3
  -1  13  -1 318.465 156.385   2
   1  13   1 207.558 89.2751   2
  -1  13  -2 797.752 204.097   2
  -1 -13  -2 701.869 206.086   3
   1  13   2 257.505 47.8187   2
  -1  13  -3 870.984 239.614   2
  -1  13  -4 6196.02 547.244   2
  -1  13  -4 5428.05 261.361   1
  -1  13  -5 3508.36 442.996   2
  -1  13  -6 1757.81 361.020   2
  -1  13  -7 14382.9 973.690   2
  -1  13  -8 123.615 215.607   2
  -1  13  -9 3126.69 534.726   2
  -1  13 -10 374.481 334.719   2
  -1  13 -11 154.607 290.858   2
   1  14 -11 3314.00 633.504   2
   1  14 -10 2604.10 531.919   2
   1  14  -9 2509.85 488.545   2
   1  14  -8 6582.10 723.248   2
   1  14  -7 2812.20 453.903   2
   1  14  -6 17695.0 727.427   1
   1  14  -6 15768.9 977.066   2
   1  14  -5 10170.3 555.549   1
   1  14  -5 9517.87 742.248   2
   1 -14  -4 853.413 241.445   3
   1  14  -4 1292.38 217.748   1
   1  14  -4 1512.57 311.095   2
   1 -14  -3-72.8663 172.178   3
   1  14  -3 93.7256 154.175   2
  -1 -14   2 11832.6 759.404   3
   1  14  -2 13069.1 667.217   2
   1 -14  -2 12600.8 779.139   3
  -1  14   2 14008.7 590.568   2
  -1 -14   1 5147.88 501.080   3
   1 -14  -1 5409.32 518.214   3
  -1  14   1 6166.24 412.133   2
   1  14  -1 5875.39 403.515   2
  -1  14   0 5319.72 406.351   2
  -1 -14   0 5336.75 506.980   3
   1  14   0 4699.66 321.371   2
   1  14   1 7681.34 340.624   2
  -1 -14  -1 7790.24 617.862   3
  -1  14  -1 7841.55 526.089   2
  -1 -14  -2-98.4367 155.111   3
  -1  14  -2 108.642 148.849   2
   1  14   2 48.5745 40.8278   2
  -1  14  -3 7150.48 581.319   2
  -1  14  -4 65.2743 171.299   2
  -1  14  -5 92.8478 216.624   2
  -1  14  -6 1000.11 327.021   2
  -1  14  -7 18603.1 1134.45   2
  -1  14  -8 46.6995 241.739   2
  -1  14  -9-263.349 266.056   2
  -1  14 -10 1120.67 407.665   2
   1  15 -10 1546.08 489.952   2
   1  15  -9 7306.35 794.563   2
   1  15  -8 7512.55 797.218   2
   1  15  -7 5720.88 655.860   2
   1  15  -6 2414.55 439.272   2
   1  15  -5 8013.36 509.419   1
   1  15  -5 8065.25 680.090   2
   1 -15  -4 1470.45 317.512   3
   1  15  -4 1273.00 222.626   1
   1  15  -4 1587.21 344.133   2
   1 -15  -3 3827.79 456.490   3
   1  15  -3 3053.86 384.052   2
  -1  15   2 6081.91 403.007   2
  -1 -15   2 4890.57 512.101   3
   1  15  -2 5479.43 453.670   2
   1 -15  -2 5733.03 554.069   3
   1 -15  -1 264.256 185.458   3
  -1  15   1-10.6125 120.087   2
  -1 -15   1 195.891 167.936   3
   1  15  -1 39.4356 129.684   2
  -1 -15   0 19641.5 1016.04   3
   1 -15   0 19706.2 1003.90   3
   1  15   0 20095.6 687.048   2
  -1  15   0 20191.8 821.240   2
   1  15   1 7585.33 353.445   2
  -1  15  -1 7592.43 535.959   2
  -1 -15  -1 7505.31 644.550   3
  -1 -15  -2 6144.16 582.303   3
  -1  15  -2 6404.93 523.302   2
  -1  15  -3 605.871 233.896   2
  -1  15  -4 703.839 223.736   2
  -1  15  -5-45.3862 183.812   2
  -1  15  -6 1260.52 320.210   2
  -1  15  -7 5011.83 617.283   2
  -1  15  -8 3329.19 528.447   2
  -1  15  -9-191.715 285.328   2
  -1  15 -10 2058.37 512.852   2
   1  16 -10 1573.76 539.075   2
   1  16  -9 1263.22 449.496   2
   1  16  -8 7922.29 788.008   2
   1  16  -7 5264.53 643.570   2
   1  16  -6 342.354 261.466   2
   1  16  -5 329.561 149.195   1
   1  16  -5 462.827 260.893   2
   1 -16  -4 2442.36 399.636   3
   1  16  -4 2770.87 404.524   2
   1  16  -3 488.920 221.343   2
  -1 -16   3 430.813 226.267   3
   1 -16  -3 642.749 239.253   3
  -1 -16   2 3714.27 484.709   3
   1 -16  -2 3591.18 462.820   3
  -1  16   2 3743.89 324.802   2
   1  16  -2 3714.68 397.787   2
  -1 -16   1 20928.1 1080.34   3
  -1  16   1 23630.2 856.313   2
   1  16  -1 21707.3 826.719   2
   1 -16  -1 21495.4 1084.10   3
   1  16   0 19795.5 700.661   2
   1 -16   0 19762.5 1047.58   3
  -1 -16   0 20202.1 1073.26   3
  -1  16   0 20004.8 840.277   2
  -1  16  -1 8571.06 589.554   2
  -1 -16  -1 9290.28 733.674   3
  -1 -16  -2 523.107 234.774   3
  -1  16  -2 589.610 231.996   2
  -1  16  -3-178.614 218.037   2
  -1  16  -4 494.341 250.728   2
  -1  16  -5 5321.89 582.132   2
  -1  16  -6 278.430 231.140   2
  -1  16  -7-45.9629 250.562   2
  -1  16  -8 979.879 348.500   2
  -1  16  -9-41.5292 295.769   2
   1  17  -9 190.707 277.174   2
   1  17  -8 8544.70 839.483   2
   1  17  -7 5154.93 635.314   2
   1  17  -6 913.379 323.384   2
   1  17  -5 812.710 295.037   2
   1  17  -4 518.908 230.518   2
   1 -17  -4 314.790 228.909   3
   1  17  -3 3508.03 438.257   2
   1 -17  -3 3804.12 488.162   3
  -1 -17   3 3862.83 514.766   3
  -1  17   2 3140.21 305.594   2
   1  17  -2 3028.25 375.773   2
  -1 -17   2 2549.83 430.082   3
   1 -17  -2 2360.00 408.415   3
  -1  17   1 13136.1 653.599   2
   1 -17  -1 13250.2 885.364   3
  -1 -17   1 13792.7 913.141   3
   1  17  -1 11969.1 627.001   2
   1 -17   0 6665.89 644.915   3
  -1 -17   0 7884.46 707.187   3
   1  17   0 7505.96 438.219   2
  -1  17   0 7628.65 527.869   2
  -1  17  -1 3163.44 392.832   2
  -1 -17  -1 2851.26 440.705   3
  -1  17  -2 1759.83 306.794   2
  -1 -17  -2 1442.00 336.282   3
  -1  17  -3 199.942 212.551   2
  -1  17  -4-165.157 193.817   2
  -1  17  -5 4308.89 546.660   2
  -1  17  -6 867.101 322.316   2
  -1  17  -7 94.5573 238.668   2
  -1  17  -8 2125.87 491.845   2
  -1  17  -9 732.813 308.519   2
   1  18  -9 37.9975 302.566   2
   1  18  -8 6253.97 746.002   2
   1  18  -7 782.912 329.394   2
   1  18  -6 497.625 264.356   2
   1  18  -5 1881.06 391.624   2
   1  18  -4 185.660 210.746   2
   1 -18  -4 52.8011 177.716   3
  -1 -18   4 91.1100 230.966   3
   1  18  -3-174.606 177.370   2
  -1 -18   3 238.232 210.473   3
   1 -18  -3-69.6597 207.547   3
   1  18  -2 52.5125 158.757   2
   1 -18  -2-39.4371 232.766   3
   1 -18  -1 28456.4 1354.70   3
   1  18  -1 29150.6 1019.48   2
  -1  18   1 30719.4 1040.92   2
  -1 -18   1 28784.2 1369.30   3
  -1 -18   0 3858.56 544.259   3
  -1  18   0 3600.43 378.556   2
   1 -18   0 3672.64 500.309   3
  -1  18  -1 6463.27 546.329   2
   1 -18   1 6244.46 644.439   3
  -1 -18  -1 6002.24 650.315   3
  -1 -18  -2-365.609 271.803   3
  -1  18  -2 36.5800 201.738   2
  -1  18  -3 13350.3 858.274   2
  -1  18  -4 10841.3 804.174   2
  -1  18  -5 552.389 268.942   2
  -1  18  -6 1203.17 366.263   2
  -1  18  -7 79.7791 262.200   2
  -1  18  -8 2131.38 532.862   2
   1  19  -9-492.095 347.746   2
   1  19  -8 247.200 312.046   2
   1  19  -7 1336.52 408.203   2
   1  19  -6 4246.35 600.868   2
   1  19  -5 771.742 313.142   2
  -1 -19   4-6.62896 233.422   3
   1 -19  -4 514.604 271.299   3
   1  19  -4 176.506 201.298   2
   1  19  -3 355.774 213.151   2
  -1 -19   3 218.946 200.257   3
   1 -19  -3 510.638 284.412   3
   1  19  -2 812.126 253.361   2
  -1 -19   2 1206.50 334.504   3
   1 -19  -2 806.797 346.127   3
   1 -19  -1 18867.3 1145.74   3
  -1 -19   1 21086.0 1210.50   3
  -1  19   0 20958.4 922.196   2
  -1 -19   0 20516.4 1198.60   3
   1 -19   0 19161.9 1142.77   3
  -1  19  -1 251.145 236.617   2
   1 -19   1 661.920 306.328   3
  -1 -19  -1-82.6865 232.167   3
  -1 -19  -2 3615.64 537.416   3
  -1  19  -2 2999.25 427.013   2
  -1  19  -3 3228.55 464.484   2
  -1  19  -4 255.077 229.023   2
  -1  19  -5 442.206 282.359   2
  -1  19  -6-157.465 264.010   2
  -1  19  -7-86.4553 252.577   2
  -1  19  -8 1427.39 450.235   2
   1  20  -8 2785.16 593.773   2
   1  20  -7 545.217 309.595   2
   1  20  -6 1313.49 410.540   2
   1  20  -5 3409.71 498.731   2
  -1 -20   5 3195.31 552.973   3
   1  20  -4 927.651 315.563   2
  -1 -20   4 798.310 331.081   3
  -1 -20   3 1591.34 374.121   3
   1 -20  -3 1950.98 431.168   3
   1  20  -3 2062.38 368.209   2
  -1 -20   2 9656.62 876.484   3
   1 -20  -2 9863.06 852.072   3
  -1 -20   1 8024.42 791.992   3
   1 -20  -1 8528.18 814.082   3
  -1 -20   0 10365.0 874.877   3
   1 -20   0 8589.39 802.023   3
   1 -20   1 533.667 275.279   3
  -1 -20  -1 380.169 232.477   3
  -1  20  -1 805.649 301.426   2
   1 -20   2 5690.78 685.447   3
  -1  20  -2 7119.52 638.071   2
  -1  20  -3 5491.27 606.146   2
  -1  20  -4 63.4976 208.730   2
  -1  20  -5 1028.79 308.097   2
  -1  20  -6 1944.75 444.303   2
  -1  20  -7 1298.25 377.104   2
   1  21  -8 1346.44 418.963   2
   1  21  -7 508.178 355.208   2
   1  21  -6 6366.22 743.945   2
  -1 -21   6 6560.40 791.273   3
   1  21  -5 187.181 274.431   2
  -1 -21   5 527.880 341.840   3
  -1 -21   4 1359.03 427.325   3
   1 -21  -3 8.36591 254.408   3
  -1 -21   3 75.2030 265.505   3
  -1 -21   2 1988.91 417.151   3
   1 -21  -2 2410.60 486.562   3
   1 -21  -1 30039.6 1548.13   3
  -1 -21   1 30441.7 1551.63   3
  -1 -21   0 6259.95 731.912   3
   1 -21   0 5499.96 681.254   3
  -1 -21  -1 2175.36 447.752   3
   1 -21   1 2448.75 511.009   3
   1 -21   2 3170.37 538.884   3
  -1  21  -3 1531.10 344.419   2
  -1  21  -4 3998.65 563.629   2
  -1  21  -5 294.220 283.942   2
  -1  21  -6 3302.43 552.221   2
  -1  21  -7 2355.18 550.386   2
   1  22  -7 1213.56 443.861   2
  -1 -22   6 504.052 365.601   3
   1  22  -6 410.481 319.695   2
  -1 -22   5 2217.50 526.821   3
  -1 -22   4 5675.75 726.673   3
  -1 -22   3 786.119 349.166   3
   1 -22  -3 625.765 307.597   3
  -1 -22   2 362.012 257.087   3
   1 -22  -2-25.9142 255.509   3
  -1 -22   1 1000.74 402.915   3
   1 -22  -1 441.830 351.523   3
  -1 -22   0 22244.6 1386.08   3
   1 -22   0 22086.0 1371.54   3
  -1 -22  -1 4964.05 666.026   3
   1 -22   1 3841.30 593.373   3
   1 -22   2 268.397 296.416   3
   1 -22   3 899.752 430.809   3
  -1  22  -4 125.814 239.917   2
  -1  22  -5 745.932 330.853   2
  -1  22  -6-304.691 309.238   2
  -1 -23   4 117.217 269.296   3
  -1 -23   3 429.894 273.923   3
   1 -23  -3 525.230 268.212   3
  -1 -23   2 771.441 355.239   3
   1 -23  -2 1256.84 399.660   3
  -1 -23   1 2611.59 536.510   3
   1 -23  -1 1676.12 429.039   3
  -1 -23   0 20540.1 1357.60   3
   1 -23   0 17716.2 1280.14   3
  -1 -23  -1 4965.40 743.282   3
   1 -23   1 4534.28 669.415   3
   1 -23   2 735.250 385.628   3
   1 -23   3 683.243 404.663   3
  -1  23  -6 525.213 370.070   2
   2   0 -14 6229.51 759.156   2
   2   0 -13 20.4727 295.908   2
   2   0 -12 4681.07 613.322   2
   2   0 -11 539.132 288.477   2
   2   0 -10 1703.32 325.494   1
   2   0  -9 41.6808 178.500   1
  -2   0   8 1043.25 272.498   4
   2   0  -8 997.126 240.115   1
  -2   0   7 21.6909 149.465   4
   2   0  -7-72.2304 111.310   1
  -2   0   6 128.941 132.944   4
   2   0  -6 56.9056 142.604   1
  -2   0   5 164.794 146.004   4
   2   0  -5 276.118 141.770   1
   2   0  -4 2429.00 252.961   1
   2   0  -3 89.4338 102.066   4
  -2   0   3 98.3021 98.6709   1
   2   0  -3-30.7566 75.7739   1
  -2   0   2 57980.4 1165.97   1
   2   0  -2 56439.2 1102.49   4
   2   0  -2 59779.6 1157.10   1
   2   0  -1 827.057 155.143   2
  -2   0   1 553.065 139.395   1
   2   0   0 120435. 1730.25   1
  -2   0   0 116924. 1759.63   2
   2   0   0 117166. 1767.85   2
  -2   0  -1-10.7306 87.7387   2
   2   0   1 60.8574 78.3489   2
   2   0   2 7083.24 350.895   2
  -2   0  -2 6919.35 353.569   2
  -2   0  -3 119.171 121.749   2
   2   0   3 384.514 144.521   2
  -2   0  -4 80451.8 1566.95   2
  -2   0  -5-5.50145 103.178   2
  -2   0  -6 917.032 198.579   2
  -2   0  -7 6.66012 127.933   2
  -2   0  -8 1240.69 272.533   2
   2   0   8 1498.05 264.716   4
  -2   0  -9-46.7824 161.232   2
   2   0   9 36.3016 148.571   4
  -2   0 -10 692.802 280.526   2
   2   0  10 1021.05 251.616   4
  -2   0 -11-66.0947 199.067   2
  -2   0 -12 1655.37 401.086   2
   2  -1 -14 5360.91 691.401   2
   2   1 -14 4789.04 679.179   2
   2  -1 -13 4603.91 602.782   2
   2   1 -13 5095.69 655.372   2
   2  -1 -12 1762.78 419.317   2
   2   1 -12 2296.11 455.847   2
   2  -1 -11 5982.10 642.153   2
   2   1 -11 6367.47 674.146   2
   2   1 -11 5567.22 578.012   1
   2   1 -10 2646.93 395.557   1
   2  -1 -10 2827.73 403.809   1
  -2  -1  10 3492.21 490.199   4
   2  -1  -9 4274.22 463.232   1
   2   1  -9 5165.77 505.615   1
  -2  -1   9 4838.91 508.099   4
   2  -1  -8 2088.53 327.284   1
  -2  -1   8 2023.87 340.543   4
   2   1  -8 2119.58 325.496   1
  -2  -1   7 862.860 222.880   4
   2  -1  -7 848.618 210.729   1
   2   1  -7 1001.91 219.237   1
  -2  -1   6 1278.15 236.891   4
   2  -1  -6 1387.87 242.178   1
   2   1  -6 1423.55 246.829   1
   2  -1  -5 12131.5 594.995   1
  -2  -1   5 11630.7 590.503   4
   2   1  -5 12330.6 579.929   1
  -2   1   4 4820.22 196.025   3
  -2  -1   4 5219.41 376.391   4
   2  -1  -4 5576.02 370.291   1
   2   1  -4 6396.84 413.192   1
   2  -1  -3 1823.68 206.462   1
  -2  -1   3 2034.79 215.885   4
  -2  -1   3 2212.70 244.944   1
   2   1  -3 2745.27 256.113   4
   2   1  -3 2267.47 244.806   1
   2  -1  -3 1909.30 213.016   4
  -2   1   2 11676.1 468.120   1
   2  -1  -2 10285.8 434.871   1
   2   1  -2 12638.6 496.482   1
   2   1  -2 11238.6 452.699   4
  -2  -1   2 10096.1 446.518   1
  -2   1   1 53808.1 1044.00   1
   2  -1  -1 51945.2 1065.25   2
  -2  -1   1 54868.6 1096.36   1
   2  -1  -1 52664.0 1041.43   1
   2  -1   0 13262.4 429.569   1
  -2   1   0 14029.1 460.386   1
   2  -1   0 12904.8 475.868   2
  -2   1   0 13535.9 489.394   2
   2  -1   1 8971.36 396.464   2
   2   1   1 8975.33 380.322   2
  -2   1  -1 7790.71 371.162   2
  -2  -1  -1 8077.47 363.856   2
  -2   1  -2 21537.7 664.243   2
   2  -1   2 21742.0 664.141   2
   2   1   2 21632.6 614.386   2
  -2  -1  -2 21168.8 604.829   2
  -2   1  -3 34156.6 902.286   2
   2   1   3 35243.4 851.186   2
  -2  -1  -3 33084.2 832.106   2
  -2   1  -4 31707.6 936.573   2
  -2  -1  -4 31074.6 855.793   2
  -2   1  -5 3039.22 311.240   2
  -2  -1  -5 2862.81 286.038   2
  -2  -1  -6 1416.48 231.234   2
  -2   1  -6 1510.77 250.495   2
  -2   1  -7-126.342 171.299   2
  -2  -1  -7-18.5815 167.373   2
  -2  -1  -8 222.399 164.214   2
   2   1   8 176.950 155.353   4
  -2   1  -8 668.209 244.869   2
  -2  -1  -9 1076.83 279.344   2
  -2   1  -9 1489.65 321.989   2
   2  -1   9 1700.84 285.691   4
   2   1   9 1083.66 233.659   4
  -2   1 -10 1912.12 377.617   2
  -2  -1 -10 1659.64 341.714   2
   2   1  10 2015.61 327.057   4
   2  -1  10 1612.84 322.378   4
  -2   1 -11 816.182 315.666   2
   2  -1  11 1387.74 309.253   4
  -2  -1 -11 1390.29 338.507   2
  -2  -1 -12 216.761 214.289   2
  -2   1 -12 254.963 273.794   2
  -2   1 -13-67.7068 264.470   2
   2  -2 -14 3702.05 621.667   2
   2   2 -14 4112.53 680.545   2
   2   2 -13 451.587 315.873   2
   2  -2 -13 70.0428 315.039   2
  -2  -2  12 11530.3 922.413   4
   2  -2 -12 12893.1 931.378   2
   2   2 -12 11901.6 965.738   2
   2   2 -11 471.650 220.773   1
  -2  -2  11 93.3186 240.469   4
   2   2 -11 210.221 238.098   2
  -2  -2  10 15486.5 950.265   4
   2   2 -10 16432.0 901.817   1
  -2  -2   9 19460.1 995.992   4
   2   2  -9 19068.5 915.774   1
   2  -2  -9 18192.1 962.419   1
   2   2  -8 5918.78 488.105   1
  -2  -2   8 6248.62 545.596   4
   2  -2  -8 5722.56 517.968   1
  -2  -2   7 343.809 180.960   4
   2  -2  -7 385.196 172.563   1
   2   2  -7 342.568 132.531   1
  -2  -2   6 17031.0 765.685   4
   2   2  -6 16074.8 705.715   1
   2  -2  -6 16839.4 766.024   1
  -2  -2   5 1399.92 221.812   4
   2  -2  -5 1558.06 233.020   1
   2   2  -5 1500.90 221.096   1
  -2  -2   4 79780.3 1562.14   4
   2  -2  -4 79373.9 1585.42   1
   2   2  -4 81833.6 1561.64   1
   2   2  -3 37558.3 942.992   1
  -2  -2   3 37372.5 962.139   1
  -2  -2   3 37043.9 917.196   4
   2  -2  -3 36792.5 939.470   1
  -2  -2   2 132227. 2052.68   1
   2   2  -2 132874. 2028.82   1
  -2  -2   2 128732. 1912.98   4
   2  -2  -2 132354. 1999.53   1
   2   2  -2 131135. 1908.66   4
  -2   2   2 133654. 2034.46   1
  -2   2   1 775359. 8386.37   1
  -2  -2   1 747454. 8246.78   4
  -2   2   1 771055. 8500.93   2
   2  -2  -1 776511. 8498.85   2
   2  -2  -1 765585. 8391.49   1
   2   2  -1 774071. 8246.65   4
   2   2  -1 746237. 8495.90   1
   2  -2   0 12074.5 392.498   1
   2   2   0 12540.3 328.911   4
  -2   2   0 12725.1 480.930   2
  -2   2   0 13092.1 406.900   1
   2   2   0 12118.1 435.663   2
   2  -2   0 12791.8 477.521   2
   2   2   1 116642. 1691.39   2
  -2   2  -1 116201. 1846.64   2
  -2  -2  -1 117149. 1678.63   2
   2  -2   1 118232. 1846.07   2
   2  -2   1 120762. 1609.05   1
  -2   2  -2 27704.7 788.000   2
   2  -2   2 28961.7 812.889   2
   2   2   2 28599.7 680.391   2
  -2  -2  -2 27943.4 681.884   2
  -2   2  -3 13497.1 573.830   2
   2   2   3 15503.3 514.872   2
  -2  -2  -3 14058.1 490.753   2
  -2   2  -4 1186.80 211.183   2
  -2  -2  -4 1240.32 173.599   2
   2   2   4 1254.73 168.130   2
  -2  -2  -5 1143.52 195.215   2
   2   2   5 1109.42 146.341   4
  -2   2  -5 811.952 186.643   2
   2   2   6 8132.34 403.534   4
   2  -2   6 7584.37 383.905   1
  -2  -2  -6 7045.32 448.850   2
  -2   2  -6 7657.08 528.675   2
   2   2   7 27320.0 832.093   4
  -2   2  -7 25581.0 1047.95   2
  -2  -2  -7 25605.7 933.078   2
  -2   2  -8 591.469 269.196   2
   2   2   8 576.775 183.132   4
  -2  -2  -8 392.521 191.219   2
   2   2   9 4305.38 398.397   4
  -2  -2  -9 4367.84 461.912   2
  -2   2  -9 4592.48 525.705   2
  -2   2 -10 108.681 218.184   2
  -2  -2 -10 230.382 184.055   2
   2  -2  10 195.102 209.368   4
   2   2  10 255.970 188.374   4
  -2   2 -11 390.406 271.551   2
  -2  -2 -11 422.042 218.307   2
   2  -2  11 570.631 231.216   4
  -2   2 -12-306.268 287.293   2
  -2   2 -13 1080.26 371.262   2
   2   3 -14 20366.3 1366.00   2
  -2  -3  13 1500.68 413.322   4
   2  -3 -13 2084.49 464.937   2
   2   3 -13 2333.47 500.702   2
   2  -3 -12 5005.92 633.965   2
  -2  -3  12 5803.06 670.353   4
   2   3 -12 4402.46 614.079   2
  -2  -3  11 632.051 275.655   4
   2   3 -11 770.500 267.644   1
   2   3 -11 877.055 368.809   2
   2   3 -10 1144.72 335.562   2
   2   3 -10 730.742 229.441   1
  -2  -3  10 1463.29 353.728   4
  -2  -3   9 3101.18 450.505   4
   2  -3  -9 3305.12 425.867   1
   2   3  -9 3268.47 407.108   1
  -2  -3   8 9357.40 654.600   4
   2  -3  -8 8742.01 644.885   1
   2   3  -8 9304.91 595.746   1
   2  -3  -7 224.290 136.873   1
  -2  -3   7 319.305 178.571   4
   2   3  -7 230.947 133.145   1
   2  -3  -6 6505.59 488.724   1
   2   3  -6 6620.69 456.577   1
  -2  -3   6 6092.65 477.073   4
  -2   3   6 6449.30 364.775   3
   2   3  -5 1922.29 233.215   1
  -2   3   5 2409.82 202.506   3
   2  -3  -5 2478.64 289.917   1
  -2  -3   5 2453.63 287.214   4
  -2   3   4 65656.0 1059.11   3
   2  -3  -4 61956.7 1408.24   1
  -2  -3   4 62479.3 1387.14   4
   2   3  -4 63091.2 1360.14   1
   2   3  -3 41211.5 1011.36   1
  -2  -3   3 42061.3 1002.77   4
   2  -3  -3 41542.3 1028.96   1
   2  -3  -3 41590.1 748.896   3
   2  -3  -2 2538.62 230.059   2
   2  -3  -2 2818.32 229.358   1
  -2  -3   2 2855.54 226.630   4
   2   3  -2 2794.34 238.335   1
  -2  -3   2 2689.37 160.154   3
  -2   3   2 2921.07 242.864   1
  -2  -3   1 959978. 10454.2   4
   2   3  -1 992966. 10435.7   3
   2  -3  -1 991304. 10608.5   1
   2  -3  -1 995475. 10748.0   2
  -2   3   1 989756. 10757.8   2
  -2   3   1 999999. 10634.2   1
  -2   3   0 3061.42 199.390   1
  -2  -3   0 2839.07 155.124   4
   2  -3   0 3205.09 255.343   2
  -2   3   0 2679.41 230.498   2
   2  -3   0 3040.48 193.293   1
  -2   3  -1 24780.7 733.855   2
   2   3   1 24735.2 597.418   2
   2  -3   1 24651.2 718.926   2
   2  -3   1 26009.6 534.563   1
   2  -3   2 33986.7 600.451   1
   2   3   2 34538.4 713.679   2
  -2   3  -2 32830.4 893.449   2
  -2  -3  -2 33859.5 720.350   2
  -2   3  -3 41840.5 1091.24   2
  -2  -3  -3 42719.3 883.165   2
   2   3   3 45044.2 898.605   2
   2   3   4 9989.17 430.498   2
   2   3   4 10242.3 308.392   4
  -2   3  -4 9981.41 541.212   2
  -2  -3  -4 10248.8 425.887   2
   2   3   5 119.414 76.9747   4
  -2   3  -5 81.7582 107.584   2
  -2  -3  -5 73.6333 94.0104   2
   2  -3   5 53.2574 63.4636   1
  -2   3  -6 2942.68 344.716   2
   2  -3   6 3316.86 231.785   1
  -2  -3  -6 2895.23 284.808   2
   2   3   6 3275.49 257.009   4
  -2   3  -7 1020.99 260.696   2
  -2  -3  -7 888.137 202.813   2
   2   3   7 788.619 162.876   4
  -2   3  -8 473.765 221.876   2
  -2  -3  -8 362.296 151.305   2
  -2   3  -9 915.768 293.152   2
  -2  -3  -9 469.235 212.847   2
   2  -3  10 8647.66 657.155   4
  -2   3 -10 8880.74 764.232   2
  -2  -3 -10 7972.72 617.893   2
  -2   3 -11 702.373 277.277   2
  -2  -3 -11 649.892 264.191   2
   2  -3  11 1022.48 314.103   4
  -2   3 -12 2132.77 461.250   2
  -2   3 -13 59.7045 290.619   2
  -2  -4  14 1031.74 399.318   4
   2   4 -14 1078.87 445.024   2
   2   4 -13 45.4461 305.628   2
   2  -4 -13 259.754 288.257   2
  -2  -4  13 328.814 256.779   4
   2  -4 -12 143.192 310.472   2
  -2  -4  12-369.705 253.903   4
   2   4 -12 85.2147 183.282   1
   2   4 -12 226.914 302.972   2
   2   4 -11 2376.78 403.304   1
   2   4 -11 2307.04 447.377   2
  -2  -4  11 2600.82 468.150   4
   2   4 -10 2160.86 414.909   2
   2   4 -10 1895.15 325.522   1
  -2  -4  10 2458.73 413.974   4
  -2  -4   9 31240.6 1294.12   4
   2   4  -9 30333.2 1143.82   1
   2  -4  -8 26315.1 1138.35   1
   2   4  -8 28254.3 1037.19   1
  -2  -4   8 29076.6 1181.51   4
   2  -4  -7 1068.02 246.792   1
   2   4  -7 1119.25 210.474   1
  -2  -4   7 832.474 236.539   4
   2  -4  -6 51083.6 1449.11   1
  -2   4   6 53234.1 1151.11   3
  -2  -4   6 52462.8 1441.21   4
   2   4  -6 52029.2 1318.64   1
  -2  -4   5 7531.39 494.061   4
   2  -4  -5 6860.17 480.499   1
  -2   4   5 8215.63 380.057   3
   2   4  -5 7285.89 454.714   1
   2   4  -4 196907. 2894.83   1
   2  -4  -4 197441. 3024.52   1
  -2  -4   4 198598. 2964.42   4
   2   4  -3 2079.76 229.293   1
  -2  -4   3 2348.50 242.108   4
   2  -4  -3 2294.59 177.720   3
   2  -4  -3 2217.58 231.770   2
   2  -4  -3 2101.97 232.229   1
   2   4  -2 28797.5 821.198   1
  -2  -4   2 29095.9 656.186   3
   2  -4  -2 28760.8 796.629   1
   2  -4  -2 29095.3 790.359   2
  -2   4   2 29874.0 799.913   1
   2   4  -1 308131. 3663.27   3
   2  -4  -1 310220. 3886.42   2
   2  -4  -1 308318. 3749.09   1
  -2   4   1 305958. 3874.13   2
  -2   4   1 309045. 3756.56   1
   2   4   0 157645. 2213.58   3
  -2  -4   0 156772. 1916.79   4
  -2   4   0 153527. 2313.54   2
   2  -4   0 157007. 2057.43   1
   2  -4   0 158036. 2334.57   2
  -2   4   0 159299. 2065.11   1
  -2   4  -1 43494.5 722.120   1
   2   4   1 40274.7 789.094   2
  -2   4  -1 42113.5 1019.39   2
   2  -4   1 41324.8 709.530   1
   2   4   2 119328. 1575.38   2
  -2   4  -2 118170. 1979.39   2
  -2  -4  -2 118654. 1596.04   2
   2   4   3 19519.1 508.955   2
  -2   4  -3 18047.2 705.091   2
  -2  -4  -3 18685.0 502.683   2
   2   4   4 19418.6 559.625   2
  -2  -4  -4 18312.0 544.846   2
  -2   4  -4 17310.5 737.678   2
  -2   4  -5 3455.59 365.432   2
   2   4   5 3583.95 280.198   2
  -2  -4  -5 3662.19 269.877   2
   2  -4   5 3113.19 172.720   1
  -2  -4  -6 152.876 104.340   2
  -2   4  -6 184.590 123.560   2
   2  -4   6 81.5427 65.6372   1
  -2   4  -7 3514.10 415.297   2
  -2  -4  -7 3890.39 340.807   2
   2  -4   7 3860.29 244.799   1
  -2   4  -8 3074.19 432.379   2
  -2  -4  -8 2748.81 320.844   2
  -2   4  -9 183.135 228.472   2
  -2  -4  -9 210.745 156.522   2
  -2   4 -10 788.721 269.150   2
  -2  -4 -10 1509.38 306.714   2
  -2   4 -11 173.288 215.400   2
   2  -4  11 1525.70 373.204   4
  -2   4 -12-1.87782 342.144   2
   2  -4  12 422.450 261.599   4
  -2   4 -13 201.553 280.497   2
  -2  -5  13 2269.25 488.238   4
   2   5 -13 2329.55 545.443   2
   2  -5 -12 578.451 309.003   2
  -2  -5  12 1065.07 390.945   4
   2   5 -12 219.734 267.614   2
   2   5 -11 268.760 187.155   1
  -2  -5  11 748.182 316.360   4
   2   5 -11 7.76203 276.589   2
  -2  -5  10 774.341 278.882   4
   2   5 -10 1043.56 349.189   2
   2   5 -10 916.245 251.916   1
   2   5  -9 43977.4 1621.48   2
   2   5  -9 45366.6 1394.05   1
  -2  -5   9 45135.8 1599.53   4
  -2  -5   8 398.573 228.490   4
   2   5  -8 84.9947 157.048   1
   2  -5  -7 11663.9 723.695   1
   2   5  -7 10683.8 599.013   1
  -2  -5   7 11788.3 712.306   4
   2   5  -6 32572.8 1020.39   1
   2  -5  -6 33901.2 1172.99   1
  -2  -5   6 35260.4 1160.15   4
  -2   5   5 78236.6 1431.74   3
   2  -5  -5 73113.0 1723.70   1
   2   5  -5 75510.1 1593.95   1
   2   5  -4 7099.35 425.832   1
   2  -5  -4 6644.81 449.477   1
   2   5  -3 39926.7 1027.66   1
   2  -5  -3 40683.7 991.695   2
   2  -5  -3 38989.4 873.213   3
   2  -5  -3 39677.4 1056.95   1
  -2  -5   2 1550.58 165.976   3
   2  -5  -2 1542.13 192.950   1
   2   5  -2 2021.19 224.301   1
   2  -5  -2 1497.58 201.557   2
   2   5  -1 32588.9 784.822   3
   2  -5  -1 31723.2 846.611   2
   2  -5  -1 31164.5 774.483   1
  -2   5   1 32739.7 860.021   2
  -2   5   1 32566.0 789.480   1
  -2  -5   1 30631.4 773.439   3
   2   5   0 99394.0 1651.04   3
   2  -5   0 97332.5 1458.70   1
  -2   5   0 97419.7 1707.34   2
   2  -5   0 94773.0 1686.86   2
  -2   5   0 98161.2 1464.48   1
  -2   5  -1 15555.7 390.965   1
   2   5   1 14173.6 411.024   2
   2  -5   1 14744.5 380.102   1
  -2   5  -1 15192.7 603.478   2
   2  -5   2 21.9956 23.1525   1
   2   5   2 69.2859 66.1698   2
   2   5   3 30330.8 622.478   2
  -2   5  -3 28164.0 928.074   2
  -2  -5  -3 28450.8 613.018   2
   2   5   4 8673.49 351.128   2
  -2   5  -4 8426.40 531.799   2
  -2  -5  -4 8659.86 348.217   2
  -2   5  -5 4048.32 399.666   2
  -2  -5  -5 4206.29 266.951   2
  -2   5  -6 19541.2 916.472   2
  -2  -5  -6 18519.5 634.842   2
   2  -5   6 17167.2 421.979   1
  -2   5  -7-177.367 224.292   2
  -2  -5  -7-19.8053 110.385   2
  -2   5  -8 198.088 169.330   2
  -2  -5  -8-80.6564 152.287   2
  -2  -5  -9 3.88592 166.953   2
  -2   5  -9 569.812 266.498   2
  -2   5 -10 820.031 333.940   2
  -2   5 -11 896.431 339.181   2
  -2   5 -12 4062.51 600.680   2
   2  -5  12 2907.36 477.433   4
  -2   5 -13 164.584 272.753   2
  -2  -6  13 230.867 337.636   4
   2   6 -13 508.829 310.059   2
   2   6 -12 1384.28 454.905   2
  -2  -6  12 785.106 385.628   4
   2  -6 -12 1437.12 365.666   2
   2   6 -11 460.036 311.699   2
   2   6 -11 342.418 197.946   1
  -2  -6  11 1070.26 336.094   4
   2   6 -10 277.624 299.362   2
   2   6 -10 178.530 172.855   1
  -2  -6  10 411.147 237.957   4
  -2  -6   9 6429.51 605.607   4
   2   6  -9 6490.98 646.109   2
   2   6  -9 6213.41 508.100   1
   2   6  -8 2892.36 332.189   1
  -2  -6   8 2844.89 385.011   4
  -2  -6   7 12107.9 723.631   4
   2   6  -7 10726.6 609.051   1
   2  -6  -6 22446.3 970.527   1
   2   6  -6 22010.7 822.588   1
   2  -6  -5 9991.26 601.206   1
   2   6  -5 9540.55 523.856   1
   2  -6  -4 1531.82 239.460   1
   2   6  -4 1744.56 222.358   1
   2  -6  -3 3172.38 255.104   3
   2  -6  -3 3129.97 303.683   1
   2   6  -3 2502.20 252.025   1
  -2  -6   2 6056.09 345.465   3
   2  -6  -2 6038.94 370.413   2
  -2   6   2 6264.37 379.172   2
   2  -6  -2 6501.75 387.792   1
   2  -6  -1 84293.9 1468.86   1
  -2  -6   1 83507.5 1516.87   3
  -2   6   1 83516.5 1555.22   2
  -2   6   1 83601.3 1462.96   1
   2  -6   0 3047.83 213.855   1
  -2   6   0 3012.39 266.601   2
  -2   6   0 3117.75 221.184   1
  -2   6  -1 40021.7 1059.27   2
   2  -6   1 40975.2 743.135   1
   2   6   1 41104.7 753.471   2
   2   6   2 1319.95 110.767   2
  -2   6  -2 1343.13 213.320   2
   2   6   3 5052.63 205.132   2
  -2   6  -3 4951.46 401.488   2
  -2  -6  -3 4415.59 201.393   2
  -2   6  -4 24.8489 113.474   2
  -2  -6  -4-21.5049 59.9634   2
  -2   6  -5 268.461 170.497   2
  -2  -6  -5 584.418 114.040   2
  -2   6  -6 17560.1 890.302   2
  -2  -6  -6 17719.5 584.431   2
  -2   6  -7 262.886 212.516   2
  -2  -6  -7 351.379 121.584   2
  -2   6  -8 980.131 280.922   2
  -2  -6  -8 514.279 144.676   2
  -2   6  -9 150.816 230.277   2
  -2   6 -10 803.474 299.073   2
  -2   6 -11-180.298 236.816   2
  -2   6 -12 733.098 355.704   2
   2  -6  12 732.851 309.646   4
  -2   6 -13 892.753 407.990   2
  -2  -7  13 458.543 341.705   4
   2   7 -13 230.387 335.663   2
   2   7 -12 837.498 302.270   2
  -2  -7  12 1593.14 430.217   4
   2   7 -11 535.070 288.644   2
  -2  -7  11 433.817 312.721   4
   2   7 -11 138.140 146.474   1
  -2  -7  10 4064.04 550.608   4
   2   7 -10 3321.77 404.856   1
   2   7 -10 3982.83 576.641   2
  -2  -7   9 4635.00 524.179   4
   2   7  -9 4167.10 419.193   1
   2   7  -9 4314.47 535.792   2
   2   7  -8 4520.58 531.343   2
   2   7  -8 4633.77 420.689   1
  -2  -7   8 4885.46 505.920   4
   2   7  -7 153.904 121.496   1
   2   7  -6 12586.4 631.707   1
   2   7  -5 3984.63 334.281   1
   2   7  -4 315.130 124.822   1
   2  -7  -4 243.067 107.051   3
   2  -7  -3 13179.5 546.033   3
   2   7  -3 13906.8 614.861   1
   2  -7  -3 13004.5 622.836   1
   2  -7  -2 18097.9 679.674   1
  -2   7   2 18350.9 656.486   2
  -2  -7   2 17328.3 635.568   3
  -2  -7   1 5069.21 350.855   3
  -2   7   1 5377.18 361.024   2
  -2   7   1 5600.32 336.981   1
  -2   7   0 946.124 176.087   2
  -2   7   0 969.069 143.797   1
  -2   7  -1 147.272 76.9516   1
   2   7   1-40.0989 55.0320   2
  -2   7  -1 40.2109 136.617   2
  -2   7  -2 75157.5 973.437   1
   2   7   2 74576.3 1006.44   2
   2   7   3 1949.71 105.824   2
  -2   7  -3 2237.55 279.555   2
  -2   7  -4 1724.04 286.134   2
  -2  -7  -4 1092.77 103.572   2
  -2   7  -5 865.370 217.916   2
  -2  -7  -5 937.538 116.097   2
  -2   7  -6 16316.3 884.318   2
  -2  -7  -6 17033.3 537.869   2
  -2  -7  -7 13097.8 514.909   2
  -2   7  -7 13313.7 846.685   2
  -2   7  -8 34.6474 201.425   2
  -2  -7  -8-113.958 114.286   2
  -2   7  -9 864.193 303.842   2
  -2   7 -10 3411.09 560.186   2
  -2   7 -11 893.592 350.369   2
  -2   7 -12 2043.27 454.644   2
   2   8 -13-201.315 380.045   2
  -2  -8  13 405.465 370.033   4
   2   8 -12 132.928 258.662   2
  -2  -8  12 472.552 344.205   4
  -2  -8  11 923.404 327.525   4
   2   8 -11 1076.99 361.586   2
  -2  -8  10 588.090 304.379   4
   2   8 -10 189.013 183.139   1
   2   8 -10-82.1780 234.049   2
  -2  -8   9 203.369 195.397   4
   2   8  -9 264.037 160.077   1
   2   8  -9 232.615 246.567   2
   2   8  -8 604.589 317.656   2
   2   8  -8 500.242 145.737   1
   2   8  -7 9735.47 737.194   2
   2   8  -7 9797.21 566.555   1
   2   8  -6 37884.6 1124.81   1
   2   8  -5 29288.5 956.349   1
   2  -8  -4 25416.6 851.543   3
   2   8  -4 25018.9 861.263   1
   2   8  -3 1049.87 178.794   1
   2  -8  -3 1029.81 187.116   3
  -2  -8   2 29869.1 908.026   3
  -2   8   2 31102.5 896.569   2
  -2  -8   1 84251.2 1677.03   3
  -2   8   1 81154.0 1600.85   2
  -2   8   0 2172.96 204.716   1
  -2   8   0 2534.34 261.899   2
  -2  -8   0 2149.17 268.251   3
  -2   8  -1 31711.1 986.354   2
  -2   8  -1 34539.2 717.893   1
  -2   8  -2 25334.0 896.736   2
  -2   8  -2 23865.1 460.970   1
  -2   8  -3 23494.5 924.513   2
  -2   8  -4 482.292 174.716   2
  -2  -8  -4 247.412 69.5701   4
  -2  -8  -5 823.273 86.7721   2
  -2   8  -5 1413.09 273.767   2
  -2  -8  -6 5369.98 259.460   2
  -2   8  -6 6084.95 557.396   2
  -2   8  -7 4176.42 487.877   2
  -2  -8  -7 4946.79 292.799   2
  -2   8  -8 1062.39 297.888   2
  -2   8  -9 239.696 251.058   2
  -2   8 -10 1666.42 424.800   2
  -2   8 -11 2570.25 490.424   2
  -2   8 -12 4175.09 700.501   2
   2  -8  13 236.274 261.664   4
  -2  -9  12 4795.78 677.986   4
   2   9 -12 3364.96 591.933   2
  -2  -9  11 388.950 296.957   4
   2   9 -11 735.298 320.595   2
   2   9 -10 722.103 322.411   2
   2   9 -10 475.698 196.468   1
  -2  -9  10 575.387 313.170   4
  -2  -9   9 4937.32 565.558   4
   2   9  -9 5169.81 609.080   2
   2   9  -9 5208.22 456.119   1
   2   9  -8 329.664 250.567   2
   2   9  -8 181.228 131.884   1
   2   9  -7 8745.78 704.462   2
   2   9  -7 8590.52 539.403   1
   2   9  -6 2612.84 394.163   2
   2   9  -6 2675.64 306.090   1
   2   9  -5 786.376 174.208   1
   2  -9  -4 2226.84 275.195   3
   2   9  -4 1700.26 241.936   1
  -2  -9   3 26091.6 898.329   3
   2  -9  -3 25795.7 895.785   3
   2   9  -3 26375.5 914.316   1
  -2  -9   2-8.46497 114.112   3
  -2   9   2 276.298 141.100   2
  -2  -9   1 10223.6 559.804   3
  -2   9   1 10241.3 519.013   2
  -2   9   0 7435.13 384.180   1
  -2  -9   0 7489.39 485.280   3
  -2   9   0 7475.37 460.316   2
  -2   9  -1 25772.9 639.978   1
  -2   9  -1 23698.7 870.369   2
  -2   9  -2 50748.1 1357.37   2
  -2   9  -2 50908.4 823.665   1
  -2   9  -3 36629.9 1199.39   2
  -2   9  -4 4720.25 449.011   2
  -2   9  -5 382.002 203.276   2
  -2  -9  -5 466.698 95.4600   4
  -2   9  -6 18160.6 969.673   2
  -2   9  -7 4305.47 511.713   2
  -2   9  -8 2171.33 417.427   2
  -2   9  -9 246.909 226.805   2
  -2   9 -10 19959.9 1264.04   2
  -2   9 -11 39891.8 1855.29   2
  -2   9 -12 24717.1 1527.63   2
  -2 -10  12 604.491 359.375   4
   2  10 -12 396.647 298.776   2
  -2 -10  11 5741.33 688.260   4
   2  10 -11 5509.38 735.258   2
  -2 -10  10 899.154 357.988   4
   2  10 -10 375.666 307.528   2
   2  10  -9 315.446 241.607   2
   2  10  -9 512.584 188.474   1
   2  10  -8 801.065 194.652   1
   2  10  -8 1063.13 297.059   2
   2  10  -7 6945.87 635.639   2
   2  10  -7 7625.54 517.994   1
   2  10  -6 4247.91 376.220   1
   2  10  -6 3584.75 454.538   2
   2  10  -5 488.511 222.140   2
   2  10  -5 268.615 140.094   1
   2 -10  -4 4457.70 385.563   3
   2  10  -4 3463.36 391.041   2
   2  10  -4 3918.47 355.560   1
   2 -10  -3 854.458 187.402   3
  -2 -10   3 833.662 198.440   3
   2  10  -3 1065.11 227.214   2
   2 -10  -2-66.8596 109.574   3
   2  10  -2 35.6330 124.431   2
  -2 -10   2 20.5162 113.408   3
  -2  10   2 56.1147 121.254   2
  -2 -10   1 3298.29 350.155   3
   2  10  -1 3378.36 288.847   2
  -2  10   1 3815.19 328.140   2
  -2 -10   0 3286.70 351.918   3
  -2  10   0 3980.32 351.449   2
   2  10   0 3723.60 257.852   2
   2  10   1 8178.40 294.092   2
  -2  10  -1 8289.47 374.465   1
  -2  10  -1 8041.97 519.173   2
  -2  10  -2 2271.76 160.553   1
  -2  10  -2 2583.62 318.996   2
  -2  10  -3 648.174 191.555   2
  -2  10  -4 14207.7 801.904   2
  -2  10  -5 15927.2 887.669   2
  -2  10  -6 411.474 226.849   2
  -2  10  -7 132221. 3056.17   2
  -2  10  -8 1802.42 383.249   2
  -2  10  -9 738.725 317.315   2
  -2  10 -10 938.912 367.564   2
  -2  10 -11 8702.89 886.961   2
  -2 -11  12 6687.83 780.843   4
   2  11 -12 6288.17 806.398   2
   2  11 -11 1411.35 423.985   2
  -2 -11  11 1038.22 390.855   4
   2  11 -10 109.161 303.464   2
   2  11  -9 52.5215 247.592   2
   2  11  -8 1425.68 256.550   1
   2  11  -8 1035.49 330.919   2
   2  11  -7 834.758 204.757   1
   2  11  -7 519.179 261.719   2
   2  11  -6 10249.6 579.193   1
   2  11  -6 9129.45 698.619   2
   2  11  -5 628.555 206.793   1
   2  11  -5 213.019 173.526   2
   2  11  -4 909.532 185.522   1
   2 -11  -4 524.074 164.932   3
   2  11  -4 701.667 226.212   2
  -2 -11   3 4398.44 411.241   3
   2  11  -3 3485.58 368.171   2
   2 -11  -3 4840.25 420.583   3
   2  11  -2 14135.6 656.784   2
  -2 -11   2 14308.8 720.443   3
   2 -11  -2 14470.9 722.442   3
  -2  11   2 14647.1 642.753   2
   2  11  -1 7984.55 443.800   2
  -2 -11   1 7844.81 549.572   3
  -2  11   1 9131.66 514.501   2
   2  11   0 6086.09 333.772   2
  -2  11   0 6232.39 450.990   2
  -2 -11   0 6818.12 509.483   3
   2  11   1 2854.98 177.695   2
  -2  11  -1 3307.21 348.918   2
  -2  11  -1 2628.22 230.350   1
  -2  11  -2 900.603 118.493   1
  -2  11  -2 747.220 215.338   2
  -2  11  -3 26558.1 1034.35   2
  -2  11  -3 5129.96 166.810   1
  -2  11  -4 372.784 183.461   2
  -2  11  -5 187.022 195.147   2
  -2  11  -6 19746.6 1073.70   2
  -2  11  -7 34339.8 1487.14   2
  -2  11  -8 4321.83 574.596   2
  -2  11  -9 771.198 374.233   2
  -2  11 -10-106.594 243.063   2
  -2  11 -11 2775.38 547.391   2
  -2 -12  11 4.14107 331.582   4
   2  12 -11 151.647 317.996   2
   2  12 -10 548.529 361.757   2
   2  12  -9 896.905 335.514   2
   2  12  -8 628.342 181.323   1
   2  12  -8 823.749 282.317   2
   2  12  -7 8043.18 715.322   2
   2  12  -7 9251.93 582.962   1
   2  12  -6 5030.36 426.265   1
   2  12  -6 3689.48 493.272   2
   2  12  -5 1984.80 271.893   1
   2  12  -5 1999.25 354.971   2
   2  12  -4 1199.65 233.255   1
   2 -12  -4 1197.43 257.693   3
   2  12  -4 1082.25 265.158   2
  -2 -12   3 13054.6 720.489   3
   2 -12  -3 13222.9 728.961   3
   2  12  -3 12997.6 707.411   2
   2 -12  -2 624.322 179.806   3
  -2 -12   2 1007.54 251.878   3
  -2  12   2 925.047 197.755   2
   2  12  -2 688.215 183.142   2
  -2 -12   1 12324.5 720.951   3
  -2  12   1 13291.5 644.425   2
   2  12  -1 12104.6 557.988   2
   2  12   0 2993.18 242.457   2
  -2  12   0 3473.03 342.847   2
  -2 -12   0 3375.08 383.769   3
  -2  12  -1 1280.14 246.910   2
  -2  12  -1 957.974 160.147   1
   2  12   1 1205.66 125.226   2
  -2  12  -2 4105.87 413.440   2
  -2  12  -2 3697.75 242.887   1
  -2  12  -3 1359.65 107.553   1
  -2  12  -3 2809.78 372.178   2
  -2  12  -4 445.530 203.963   2
  -2  12  -5 3448.44 449.480   2
  -2  12  -6 20804.4 1125.36   2
  -2  12  -7 2892.46 481.373   2
  -2  12  -8 2969.11 505.982   2
  -2  12  -9 278.100 264.152   2
  -2  12 -10-145.613 242.111   2
  -2 -13  11 64.6347 277.071   4
   2  13 -11-124.566 277.326   2
   2  13 -10 257.058 284.956   2
   2  13  -9 1099.95 356.662   2
   2  13  -8 9944.05 823.317   2
   2  13  -7 6553.14 653.133   2
   2  13  -7 8136.50 548.416   1
   2  13  -6 6085.45 481.471   1
   2  13  -6 5256.94 550.597   2
   2  13  -5 1388.11 310.996   2
   2  13  -5 2324.16 310.982   1
   2  13  -4 11268.9 730.614   2
   2 -13  -4 11503.1 720.343   3
  -2 -13   4 10682.1 701.700   3
   2  13  -4 12376.1 686.607   1
   2 -13  -3 219.457 190.146   3
  -2 -13   3 234.134 162.846   3
   2  13  -3 29.8112 154.127   2
  -2 -13   2 361.434 212.178   3
  -2  13   2 110.543 129.422   2
   2 -13  -2 421.396 206.475   3
   2  13  -2 183.908 140.282   2
  -2 -13   1 6625.57 552.814   3
   2  13  -1 6026.11 396.121   2
  -2  13   1 5530.58 425.442   2
  -2 -13   0 4399.47 453.114   3
   2  13   0 4319.08 292.740   2
  -2  13   0 4067.75 393.625   2
   2  13   1 6032.77 268.329   2
  -2  13  -1 5963.69 487.799   2
  -2  13  -2 3685.42 406.494   2
  -2  13  -3 9794.08 679.736   2
  -2  13  -4-190.807 176.168   2
  -2  13  -5 5869.42 594.839   2
  -2  13  -6 1858.00 396.061   2
  -2  13  -7 1961.49 403.054   2
  -2  13  -8 549.332 308.446   2
  -2  13  -9 540.293 378.335   2
  -2  13 -10 826.597 376.784   2
   2  14 -11-227.375 356.110   2
   2  14 -10 1135.37 377.021   2
   2  14  -9 3005.68 526.420   2
   2  14  -8 607.635 295.121   2
   2  14  -7 236.742 161.236   1
   2  14  -7 663.079 286.059   2
   2  14  -6 2480.22 403.570   2
   2  14  -6 2714.28 337.742   1
   2  14  -5 2055.05 299.241   1
   2  14  -5 1801.81 337.013   2
   2 -14  -4 5229.64 523.544   3
  -2 -14   4 4890.83 509.491   3
   2  14  -4 4196.06 482.782   2
   2  14  -4 5461.77 485.641   1
   2  14  -3 28885.8 1097.30   2
  -2 -14   3 28509.9 1176.92   3
   2 -14  -3 29664.0 1209.41   3
  -2 -14   2 60910.5 1781.19   3
   2 -14  -2 58376.2 1713.97   3
   2  14  -2 58452.9 1482.77   2
  -2  14   2 62067.2 1496.13   2
  -2 -14   1 20568.3 1000.82   3
   2  14  -1 21104.6 771.600   2
  -2  14   1 22176.8 880.797   2
  -2  14   0 108.016 146.046   2
  -2 -14   0 234.234 172.473   3
   2  14   0 172.757 102.064   2
   2  14   1 8.63495 63.4377   2
  -2  14  -1 35.1121 157.222   2
  -2  14  -2-94.9638 180.001   2
  -2  14  -3 179.582 187.214   2
  -2  14  -4 8880.50 705.213   2
  -2  14  -5 49.6830 193.864   2
  -2  14  -6 243.798 216.299   2
  -2  14  -7 18442.9 1165.47   2
  -2  14  -8-246.183 253.766   2
  -2  14  -9 481.294 324.950   2
  -2  14 -10 577.023 287.029   2
   2  15 -10 657.251 343.949   2
   2  15  -9 13482.7 1037.88   2
   2  15  -8 2000.51 428.148   2
   2  15  -7 1127.22 386.491   2
   2  15  -6 8618.68 598.414   1
   2  15  -6 7345.14 678.103   2
   2  15  -5 420.461 183.412   1
   2  15  -5 189.274 199.957   2
  -2 -15   4 544.868 239.467   3
   2 -15  -4 480.046 235.552   3
   2  15  -4 873.713 232.591   1
   2  15  -4 335.400 221.958   2
  -2 -15   3 9318.99 706.047   3
   2 -15  -3 9997.45 723.789   3
   2  15  -3 9875.71 664.173   2
   2 -15  -2 71956.2 1991.12   3
   2  15  -2 71636.1 1711.23   2
  -2  15   2 75363.3 1709.00   2
  -2 -15   2 72212.9 2039.64   3
  -2 -15   1 4038.82 488.213   3
   2 -15  -1 3788.32 447.310   3
   2  15  -1 3899.60 351.105   2
  -2  15   1 4349.76 409.857   2
  -2 -15   0 13371.7 852.675   3
   2  15   0 14507.2 565.833   2
  -2  15   0 13631.1 735.323   2
  -2  15  -1 1767.32 297.309   2
  -2  15  -2 7465.22 600.453   2
  -2  15  -3 4992.43 525.212   2
  -2  15  -4 4717.10 518.510   2
  -2  15  -5 290.923 222.284   2
  -2  15  -6 92.4834 206.299   2
  -2  15  -7 3841.70 574.026   2
  -2  15  -8-366.034 312.382   2
  -2  15  -9 0.84674 324.090   2
   2  16 -10 131.296 302.952   2
   2  16  -9 18766.0 1244.63   2
   2  16  -8 3596.87 568.445   2
   2  16  -7 13474.3 973.033   2
   2  16  -6 4942.00 462.882   1
   2  16  -6 3775.15 526.916   2
   2  16  -5 12539.8 847.985   2
   2  16  -5 13151.9 758.185   1
  -2 -16   5 11047.0 819.558   3
  -2 -16   4 1396.43 331.941   3
   2  16  -4 1826.48 296.282   1
   2 -16  -4 1137.94 282.627   3
   2  16  -4 1620.56 346.843   2
  -2 -16   3 3473.81 471.172   3
   2 -16  -3 4650.96 520.065   3
   2  16  -3 3976.60 446.485   2
  -2 -16   2 15436.4 943.543   3
   2  16  -2 15856.9 779.860   2
  -2  16   2 17670.6 793.482   2
   2 -16  -2 16201.4 951.265   3
  -2 -16   1 8610.29 719.494   3
  -2  16   1 7863.58 548.678   2
   2 -16  -1 9351.87 727.943   3
   2  16  -1 9234.82 524.949   2
   2  16   0 677.254 169.409   2
  -2  16   0 760.265 213.428   2
  -2 -16   0 252.619 199.384   3
  -2  16  -1 8027.88 624.424   2
  -2  16  -2 18354.5 962.630   2
  -2  16  -3 475.553 241.866   2
  -2  16  -4 12011.8 840.858   2
  -2  16  -5 268.969 237.501   2
  -2  16  -6-120.641 242.699   2
  -2  16  -7 4209.95 594.419   2
  -2  16  -8 788.812 326.538   2
  -2  16  -9 364.497 357.804   2
   2  17  -9 1390.15 438.795   2
   2  17  -8 16224.9 1154.93   2
   2  17  -7-540.010 326.447   2
   2  17  -6 3544.91 510.429   2
  -2 -17   5 897.544 317.949   3
   2  17  -5 894.570 234.961   1
   2  17  -5 115.707 236.408   2
   2  17  -4 48.4522 153.333   1
  -2 -17   4 47.8318 199.444   3
   2 -17  -4 281.108 208.494   3
   2  17  -4 337.144 229.352   2
  -2 -17   3 535.430 249.094   3
   2 -17  -3 277.637 214.346   3
   2  17  -3 306.762 202.400   2
  -2 -17   2 3537.99 497.768   3
   2 -17  -2 3611.31 491.120   3
   2  17  -2 4615.14 448.576   2
  -2  17   2 4733.76 429.659   2
   2 -17  -1 11993.9 846.013   3
  -2  17   1 12936.4 721.475   2
  -2 -17   1 12232.5 866.961   3
   2  17  -1 12803.3 636.907   2
  -2 -17   0 481.560 229.645   3
  -2  17   0 1025.51 263.825   2
  -2  17  -1 2443.14 370.149   2
  -2  17  -2 1063.47 291.960   2
  -2  17  -3 9279.65 730.476   2
  -2  17  -4 7282.59 671.132   2
  -2  17  -5 698.125 294.766   2
  -2  17  -6 1819.35 396.723   2
  -2  17  -7 1798.02 440.861   2
  -2  17  -8 640.800 386.121   2
   2  18  -9 1146.42 449.970   2
   2  18  -8 2386.55 543.069   2
   2  18  -7 2073.69 442.582   2
  -2 -18   6 333.236 290.244   3
   2  18  -6-118.588 260.482   2
  -2 -18   5 1461.87 380.738   3
   2  18  -5 2124.79 392.302   2
   2  18  -4 208.474 199.893   1
  -2 -18   4-33.7035 191.187   3
   2  18  -4 103.602 214.627   2
   2 -18  -4-62.0753 206.851   3
   2 -18  -3 1845.82 383.563   3
  -2 -18   3 1881.98 407.219   3
   2  18  -3 2021.79 358.864   2
   2  18  -2 1670.85 299.443   2
   2 -18  -2 1582.57 348.945   3
  -2  18   2 2131.24 299.590   2
  -2 -18   2 2261.50 426.610   3
  -2  18   1 1535.64 289.077   2
  -2 -18   1 1027.22 328.233   3
   2 -18  -1 1973.63 402.040   3
   2 -18   0 7195.08 694.698   3
  -2  18   0 5937.72 527.535   2
  -2 -18   0 6900.54 680.137   3
  -2  18  -1 715.076 270.938   2
  -2  18  -2 276.959 200.182   2
  -2  18  -3 2335.15 411.928   2
  -2  18  -4 5719.54 622.028   2
  -2  18  -5 7193.09 729.480   2
  -2  18  -6 553.993 313.644   2
  -2  18  -7 393.446 301.050   2
  -2  18  -8 27.5577 281.667   2
   2  19  -9 2784.45 584.008   2
   2  19  -8 228.179 313.108   2
  -2 -19   7 1496.70 414.761   3
   2  19  -7 1993.52 451.141   2
  -2 -19   6 523.611 340.748   3
   2  19  -6 174.409 217.708   2
  -2 -19   5 587.113 298.204   3
   2  19  -5 532.438 303.581   2
  -2 -19   4 500.323 275.539   3
   2  19  -4 226.242 226.739   1
   2 -19  -4 61.0197 225.221   3
   2  19  -4 23.9017 208.995   2
   2  19  -3 201.076 182.872   2
  -2 -19   3 407.307 254.468   3
   2 -19  -3 506.843 255.217   3
  -2 -19   2 546.870 337.969   3
   2 -19  -2 712.137 300.813   3
   2 -19  -1 3776.03 519.507   3
  -2 -19   1 4654.37 590.248   3
  -2  19   1 3806.25 410.935   2
  -2 -19   0 1153.72 330.185   3
   2 -19   0 700.816 263.136   3
  -2  19   0 1153.27 288.298   2
  -2  19  -1 390.762 222.655   2
  -2  19  -2-79.2695 230.405   2
  -2  19  -3 150.822 276.086   2
  -2  19  -4-106.144 226.900   2
  -2  19  -5 3030.27 503.915   2
  -2  19  -6 137.377 267.888   2
  -2  19  -7 322.249 286.452   2
  -2 -20   8 323.464 329.191   3
   2  20  -8-128.617 303.105   2
  -2 -20   7 641.276 310.976   3
   2  20  -7 598.904 313.465   2
  -2 -20   6 77.3587 228.551   3
   2  20  -6 536.910 303.119   2
  -2 -20   5-189.361 281.557   3
   2  20  -5 78.2670 252.317   2
   2 -20  -4 618.904 291.737   3
  -2 -20   4 1202.25 369.994   3
  -2 -20   3 264.595 225.431   3
   2 -20  -3 354.620 263.157   3
  -2 -20   2 10994.9 926.829   3
   2 -20  -2 12475.4 954.945   3
   2 -20  -1 1486.58 394.760   3
  -2 -20   1 1013.13 326.722   3
  -2 -20   0 11127.3 918.877   3
  -2  20   0 12734.5 801.932   2
   2 -20   0 12088.5 960.891   3
  -2  20  -1 1143.51 271.809   2
  -2  20  -2 2166.56 391.185   2
  -2  20  -3 1963.86 421.095   2
  -2  20  -4 386.036 314.306   2
  -2  20  -5 4.75792 260.658   2
  -2  20  -6 5163.90 697.271   2
  -2  20  -7 610.439 343.153   2
   2  21  -8 5823.34 810.123   2
  -2 -21   8 4813.96 719.286   3
   2  21  -7 159.196 279.230   2
  -2 -21   7 181.509 255.198   3
   2  21  -6 3319.94 561.838   2
  -2 -21   6 3265.15 555.382   3
  -2 -21   5 5350.83 700.709   3
  -2 -21   4 613.448 325.549   3
   2 -21  -4 689.734 319.658   3
  -2 -21   3 272.566 238.814   3
   2 -21  -3 729.792 323.692   3
   2 -21  -2 784.107 355.993   3
  -2 -21   2 879.603 340.147   3
  -2 -21   1 256.982 271.718   3
   2 -21  -1-127.612 242.209   3
  -2 -21   0 21528.4 1333.54   3
   2 -21   0 18667.7 1215.75   3
   2 -21   1 460.612 349.774   3
  -2  21  -2 340.380 262.781   2
  -2  21  -3 6097.77 649.462   2
  -2  21  -4 16249.6 1104.57   2
  -2  21  -5 2541.11 491.654   2
  -2  21  -6-38.8882 359.417   2
  -2 -22   7-16.8820 254.892   3
  -2 -22   6 196.021 267.133   3
  -2 -22   5 780.707 402.629   3
  -2 -22   4 126.301 237.339   3
   2 -22  -4 277.370 282.416   3
   2 -22  -3 9.63139 250.034   3
  -2 -22   3 37.5740 261.824   3
   2 -22  -2 357.991 286.331   3
  -2 -22   2 412.401 295.657   3
  -2 -22   1 2156.05 483.309   3
   2 -22  -1 1673.64 446.594   3
  -2 -22   0 2417.79 506.022   3
   2 -22   0 1479.85 441.351   3
   2 -22   1-480.176 286.637   3
  -2  22  -3 2157.30 441.669   2
  -2  22  -4 878.910 341.599   2
  -2  22  -5 441.384 311.218   2
  -2 -23   5 4540.03 677.740   3
   2 -23  -4 585.765 304.081   3
  -2 -23   4 1084.86 356.171   3
   2 -23  -3 2367.95 502.624   3
  -2 -23   3 2673.82 522.762   3
  -2 -23   2 730.555 352.105   3
   2 -23  -2 805.684 300.785   3
  -2 -23   1 4043.71 628.873   3
   2 -23  -1 3719.38 638.831   3
   2 -23   0 1933.15 491.948   3
   2 -23   1 471.049 326.391   3
  -2  23  -5 2511.02 540.113   2
   3   0 -14 503.040 324.914   2
   3   0 -13 1237.38 415.968   2
   3   0 -12-204.864 192.267   1
   3   0 -11 17659.6 1040.48   1
   3   0 -10 300.722 282.362   1
   3   0  -9 63718.9 1863.58   1
   3   0  -8-229.194 168.744   1
   3   0  -7 2296.06 319.659   1
  -3   0   6 6.17039 32.4436   3
   3   0  -6 93.6565 122.855   1
   3   0  -5 4674.31 401.529   1
   3   0  -4 29.1322 126.744   1
   3   0  -3 2922.48 298.317   1
   3   0  -2 41.2741 89.4532   1
   3   0  -1 9085.68 459.212   1
  -3   0   0 157.419 125.722   2
   3   0   0 53.7418 79.5244   1
  -3   0  -1 16684.9 637.728   2
  -3   0  -2 103.125 127.717   2
  -3   0  -3 8072.41 478.439   2
  -3   0  -4 7.57847 115.104   2
  -3   0  -5 1756.61 258.601   2
  -3   0  -6-101.618 126.457   2
  -3   0  -7 2112.75 328.161   2
  -3   0  -8 68.7622 151.289   2
   3   0   9 20944.2 875.570   4
  -3   0  -9 20964.1 1045.96   2
  -3   0 -10-202.687 223.445   2
  -3   0 -11 6580.97 674.380   2
  -3   0 -12 80.2065 233.671   2
   3  -1 -14 6395.40 782.931   2
   3   1 -14 5833.45 770.834   2
   3  -1 -13 2336.88 500.724   2
   3   1 -13 1820.71 459.269   2
   3   1 -12 3068.00 494.739   1
   3  -1 -12 3348.79 531.403   1
   3   1 -11 1716.05 353.846   1
   3  -1 -11 1966.00 389.773   1
   3  -1 -10 68767.7 2051.56   1
   3   1 -10 67753.2 2005.70   1
   3   1  -9 28320.3 1197.17   1
   3  -1  -9 28257.9 1222.60   1
   3  -1  -8 380.479 179.024   1
   3   1  -8 609.066 202.846   1
   3  -1  -7 757.360 203.312   1
   3   1  -7 615.988 203.290   1
  -3   1   7 308.157 82.8322   3
  -3   1   6 3003.04 166.108   3
   3  -1  -6 4041.00 402.061   1
   3   1  -6 3785.15 382.917   1
   3  -1  -5 2457.86 292.837   1
   3   1  -5 3151.80 333.870   1
   3  -1  -4 15472.5 684.702   1
   3   1  -4 15173.9 682.391   1
   3  -1  -3 238.661 135.266   1
   3   1  -3 153.196 96.8804   1
   3  -1  -2 497.509 140.980   1
   3   1  -2 751.198 164.885   1
   3   1  -1 187.863 111.814   1
   3  -1  -1 197.605 85.4202   1
   3  -1   0 49268.5 1103.40   1
   3   1   0 48785.6 1154.61   1
  -3   1   0 50289.9 1179.60   2
   3  -1   1 293.207 106.783   1
  -3   1  -1 532.255 162.210   2
  -3  -1  -1 342.887 147.155   2
  -3   1  -2 1021.82 189.546   2
  -3  -1  -2 822.666 169.530   2
  -3   1  -3 18874.8 737.044   2
  -3  -1  -3 17767.6 680.697   2
  -3   1  -4 7914.34 498.987   2
  -3  -1  -4 8581.52 489.474   2
  -3   1  -5 411.046 161.798   2
  -3  -1  -5 126.098 129.746   2
  -3  -1  -6 162.248 164.592   2
  -3   1  -6 56.0228 152.191   2
  -3  -1  -7 811.025 221.670   2
  -3   1  -7 892.983 244.169   2
  -3   1  -8 436.404 212.587   2
   3   1   8 533.541 160.827   4
  -3  -1  -8 468.875 167.912   2
   3  -1   9 10134.9 628.083   4
  -3   1  -9 9661.39 741.799   2
  -3  -1  -9 9646.05 706.610   2
  -3   1 -10 582.040 261.034   2
  -3  -1 -10 1150.31 313.968   2
  -3   1 -11 3218.13 525.814   2
  -3  -1 -11 2532.22 430.846   2
  -3   1 -12 139.258 236.000   2
   3  -2 -14 796.618 380.023   2
   3   2 -14 679.866 360.736   2
   3  -2 -13 3147.87 563.319   2
   3   2 -13 2229.45 443.079   1
   3   2 -13 2572.63 546.991   2
   3   2 -12 324.469 249.158   1
   3  -2 -11 3298.97 483.359   1
   3   2 -11 2390.21 409.260   1
   3   2 -10 10462.4 754.909   1
   3  -2 -10 10688.7 792.560   1
  -3  -2   9 9319.11 728.636   4
   3  -2  -9 8984.01 697.603   1
   3   2  -9 7816.51 637.035   1
   3  -2  -8 464.442 219.655   1
   3   2  -8 900.242 264.625   1
  -3  -2   8 454.300 207.224   4
  -3   2   7 2886.95 213.494   3
  -3  -2   7 2981.14 352.631   4
   3  -2  -7 3084.84 370.520   1
   3   2  -7 3194.33 376.530   1
   3  -2  -6 5986.37 486.658   1
  -3  -2   6 5325.08 474.995   4
   3   2  -6 5346.92 450.630   1
  -3  -2   5 14744.6 698.616   4
   3  -2  -5 15095.7 712.694   1
   3   2  -5 15818.2 715.046   1
  -3  -2   4 554.183 153.989   4
   3   2  -4 601.005 169.087   1
   3  -2  -4 441.672 135.670   1
   3   2  -3 12073.5 579.790   1
   3  -2  -3 11949.8 571.568   1
   3   2  -2 6438.02 413.345   1
   3   2  -2 6540.80 247.669   3
   3   2  -2 6959.05 379.990   4
   3  -2  -2 6493.32 402.847   1
  -3   2   1 81751.1 1539.12   1
   3   2  -1 82354.1 1378.03   4
   3   2  -1 82154.8 1614.83   1
  -3   2   1 82595.8 1626.13   2
   3  -2  -1 83132.6 1540.57   1
   3  -2   0 4244.34 289.675   1
   3   2   0 4220.83 238.439   4
   3   2   0 4402.61 318.302   2
  -3   2   0 4911.89 308.136   1
  -3   2   0 4629.89 351.879   2
   3  -2   1 23921.7 683.349   1
   3   2   1 23520.0 736.847   2
  -3   2  -1 24285.1 815.741   2
  -3  -2  -1 23740.6 737.028   2
  -3   2  -2 46359.5 1200.90   2
  -3  -2  -2 46776.0 1103.49   2
  -3   2  -3 59916.7 1433.22   2
  -3  -2  -3 59058.5 1286.31   2
  -3  -2  -4 24037.2 800.327   2
  -3   2  -4 22035.8 861.701   2
  -3   2  -5 10461.9 618.350   2
  -3  -2  -5 10667.2 554.830   2
   3   2   6 16852.2 555.565   4
  -3   2  -6 14616.0 766.926   2
  -3  -2  -6 14888.2 700.363   2
  -3   2  -7 2076.56 340.063   2
  -3  -2  -7 1660.36 271.248   2
   3   2   7 1659.29 215.766   4
  -3  -2  -8 1073.83 242.048   2
  -3   2  -8 1237.93 295.247   2
   3   2   8 832.235 175.205   4
  -3   2  -9 3392.35 461.047   2
  -3  -2  -9 3425.35 424.667   2
  -3   2 -10 7486.16 703.732   2
  -3  -2 -10 6706.31 599.247   2
  -3   2 -11 339.710 229.101   2
  -3   2 -12 916.226 336.272   2
  -3   2 -13 1162.63 433.731   2
   3  -3 -14 303.706 334.593   2
   3   3 -14 1556.37 461.273   2
   3   3 -13 1415.05 372.171   1
   3   3 -13 1768.19 464.787   2
   3   3 -12 179.547 188.920   1
   3   3 -12 190.231 295.706   2
  -3  -3  11 2023.42 421.172   4
   3   3 -11 1397.08 326.338   1
   3  -3 -11 1446.00 358.461   1
  -3  -3  10 11285.7 854.509   4
   3  -3 -10 10255.3 792.946   1
   3   3 -10 11020.9 771.376   1
  -3  -3   9 33387.1 1387.03   4
   3  -3  -9 33724.3 1369.99   1
   3   3  -9 32560.5 1263.38   1
  -3  -3   8 42481.6 1482.20   4
   3  -3  -8 43549.5 1504.37   1
   3   3  -8 42019.0 1388.73   1
  -3  -3   7 3047.98 383.826   4
  -3   3   7 2965.52 225.058   3
   3  -3  -7 2776.73 367.101   1
   3   3  -7 2456.71 347.278   1
   3   3  -6 109.995 118.879   1
  -3  -3   6 66.2483 132.951   4
   3  -3  -6 102.354 156.417   1
  -3  -3   5 628.807 196.533   4
   3  -3  -5 478.445 153.447   1
   3   3  -5 245.717 153.807   1
  -3  -3   4 1346.34 108.796   3
  -3  -3   4 1304.92 220.963   4
   3   3  -4 1655.16 243.706   1
   3  -3  -4 1598.62 242.943   1
  -3  -3   3-33.8075 112.256   4
   3   3  -3 86.9413 106.076   1
   3  -3  -3-17.5691 96.2359   1
   3   3  -2 49356.1 1248.06   1
   3  -3  -2 51888.7 1207.54   1
   3   3  -2 53171.2 910.812   3
  -3   3   1 4808.39 327.024   1
   3   3  -1 4491.68 270.097   4
   3   3  -1 4665.83 357.213   1
  -3   3   1 4926.38 387.767   2
   3  -3  -1 5007.07 330.860   1
   3   3   0 136.364 88.0074   4
  -3   3   0 44.6699 129.528   2
   3   3   0 170.844 119.485   2
   3  -3   0-60.8995 83.9894   1
  -3   3   0-7.13784 89.0951   1
   3  -3   1 88357.0 1459.74   1
   3   3   1 87336.1 1179.48   4
   3   3   1 89589.8 1570.72   2
  -3   3  -1 87658.1 1738.00   2
   3  -3   2 13355.6 457.806   1
   3   3   2 13073.7 515.860   2
  -3   3  -2 12417.7 607.031   2
  -3  -3  -2 12529.5 512.926   2
   3  -3   3 27905.6 680.951   1
  -3   3  -3 26202.8 926.085   2
  -3  -3  -3 25593.9 776.690   2
  -3   3  -4 33642.3 1097.34   2
  -3  -3  -4 34140.9 928.638   2
  -3   3  -5 16364.6 790.603   2
  -3  -3  -5 16992.5 675.289   2
   3   3   5 16317.3 425.773   4
   3   3   6 19980.2 560.072   4
   3  -3   6 19406.3 614.394   1
  -3   3  -6 19890.6 927.039   2
  -3  -3  -6 19292.2 767.132   2
  -3   3  -7 4760.92 497.959   2
   3   3   7 5459.87 334.591   4
  -3  -3  -7 5274.16 438.324   2
  -3   3  -8 24.8749 169.303   2
  -3  -3  -8 543.344 218.733   2
  -3  -3  -9 53.8250 161.394   2
  -3   3  -9-203.795 225.161   2
  -3   3 -10 496.213 265.645   2
  -3  -3 -10-40.5461 175.884   2
  -3   3 -11-49.5417 236.031   2
  -3   3 -12-95.8757 264.605   2
  -3   3 -13 546.940 372.042   2
   3   4 -13 362.578 244.707   1
   3   4 -13-187.264 324.284   2
  -3  -4  12 2941.28 540.915   4
   3   4 -12 2621.38 449.962   1
   3   4 -12 3047.20 536.706   2
   3   4 -11 1189.92 296.919   1
  -3  -4  11 1479.11 372.182   4
  -3  -4  10 11546.0 868.153   4
   3   4 -10 10883.6 755.412   1
   3  -4 -10 11506.8 859.441   1
   3  -4  -9 1027.41 300.949   1
   3   4  -9 1181.09 263.450   1
  -3  -4   9 1687.90 359.924   4
  -3  -4   8 2438.83 358.053   4
   3  -4  -8 2441.01 374.361   1
   3   4  -8 2460.53 339.314   1
  -3  -4   7 9916.07 675.585   4
   3  -4  -7 8892.29 632.804   1
   3   4  -7 8921.65 613.968   1
  -3   4   7 9503.77 425.039   3
  -3  -4   6 149.336 156.904   4
   3  -4  -6 260.767 154.984   1
   3   4  -6 84.0920 138.785   1
  -3  -4   5 710.776 187.065   4
   3   4  -5 877.264 203.686   1
   3  -4  -5 795.405 202.700   1
   3   4  -4 4813.68 388.611   1
  -3  -4   4 5374.84 405.238   4
  -3  -4   4 5622.23 252.146   3
   3  -4  -4 5425.63 265.097   3
   3  -4  -4 5919.17 434.734   1
   3   4  -3 43.1357 92.4496   1
  -3  -4   3 22.0242 114.447   4
   3  -4  -3 44.8597 96.9727   1
  -3  -4   2 1357.30 184.096   4
   3   4  -2 1298.28 207.370   1
   3  -4  -2 1623.74 213.531   1
   3   4  -2 1565.22 157.732   3
  -3   4   1 7643.59 403.854   1
  -3  -4   1 6671.13 333.845   4
   3   4  -1 6829.87 342.762   3
  -3   4   1 6816.47 437.648   2
   3  -4  -1 6458.75 374.799   1
  -3   4   0 3873.65 271.164   1
  -3   4   0 3555.80 320.541   2
   3   4   0 3077.85 267.323   2
   3  -4   0 3835.73 263.460   1
  -3   4  -1 40717.7 1135.06   2
   3   4   1 41711.1 968.810   2
   3  -4   1 43568.1 903.891   1
   3  -4   2 52018.4 943.292   1
   3   4   2 50788.0 1073.74   2
  -3   4  -2 50602.1 1314.95   2
  -3  -4  -2 51114.6 1081.79   2
   3   4   3 30.9081 116.632   2
  -3  -4  -3 99.5382 96.2086   2
   3  -4   3 103.617 64.0165   1
  -3   4  -3 14.5435 106.961   2
   3  -4   4 16435.1 467.761   1
  -3   4  -4 16583.9 781.068   2
  -3  -4  -4 17024.3 617.034   2
  -3  -4  -5 832.369 161.183   2
  -3   4  -5 1010.52 237.170   2
   3  -4   6 2239.14 184.673   1
  -3  -4  -6 2461.18 277.147   2
  -3   4  -7 3977.06 461.497   2
  -3  -4  -7 3732.20 365.805   2
  -3   4  -8 7176.88 649.465   2
  -3  -4  -8 7136.56 519.346   2
  -3  -4  -9 9.91424 183.452   2
  -3   4  -9-209.601 200.208   2
  -3   4 -10 389.886 241.687   2
  -3   4 -11 254.290 263.610   2
  -3   4 -12-297.390 311.581   2
  -3   4 -13 4218.31 669.457   2
   3   5 -13 932.036 415.965   2
  -3  -5  13 1788.88 481.626   4
  -3  -5  12-74.3861 289.228   4
   3   5 -12 366.207 245.920   1
   3   5 -12 99.9288 270.711   2
  -3  -5  11 551.596 356.488   4
   3   5 -11 747.308 318.153   2
   3   5 -11 791.117 277.101   1
  -3  -5  10 19806.0 1141.73   4
   3   5 -10 20247.4 1031.08   1
  -3  -5   9 844.508 261.808   4
   3   5  -9 530.674 192.426   1
   3  -5  -9 553.048 260.846   1
   3  -5  -8 1656.13 313.629   1
  -3  -5   8 1771.72 332.325   4
   3   5  -8 1512.89 278.922   1
   3   5  -7 2129.94 313.099   1
  -3  -5   7 2361.43 368.460   4
   3  -5  -7 1835.09 315.737   1
  -3  -5   6 2612.86 347.374   4
   3   5  -6 1963.28 283.304   1
   3  -5  -6 2309.55 333.249   1
  -3  -5   5 73315.1 1731.79   4
   3  -5  -5 70275.9 1732.50   1
   3   5  -5 68946.9 1654.62   1
   3   5  -4 46178.1 1287.60   1
  -3  -5   4 46179.4 1252.80   4
  -3  -5   4 49747.3 958.277   3
   3  -5  -4 47313.2 1317.20   1
   3  -5  -4 46583.9 962.641   3
  -3  -5   3 343.769 81.0423   3
   3  -5  -3 541.753 160.583   1
  -3  -5   3 397.644 131.123   4
   3   5  -3 646.606 163.741   1
   3   5  -2 128560. 2319.84   1
  -3  -5   2 131580. 2067.96   4
   3  -5  -2 130480. 2193.74   1
  -3  -5   1 19206.5 583.816   4
   3   5  -1 19514.5 637.415   3
  -3   5   1 20079.0 762.487   2
   3  -5  -1 20238.0 671.919   1
  -3   5   0 56941.2 1129.28   1
  -3   5   0 55524.0 1359.74   2
   3   5   0 54011.9 1170.96   2
   3  -5   0 55319.1 1106.26   1
  -3   5  -1 23085.4 602.713   1
  -3   5  -1 21014.5 809.993   2
   3   5   1 20743.0 642.238   2
   3  -5   1 21567.9 584.653   1
   3  -5   2 47.7040 62.0930   1
   3   5   2-48.6704 88.5236   2
  -3   5  -2-44.0721 126.027   2
  -3   5  -3 28083.9 1013.05   2
  -3  -5  -3 29251.4 762.492   2
   3  -5   3 26843.7 555.411   1
   3   5   4 23636.2 694.465   2
  -3   5  -4 21900.8 910.557   2
  -3  -5  -4 21516.5 670.438   2
   3  -5   5 650.372 80.9172   1
   3  -5   5 455.121 59.8997   1
  -3  -5  -5 842.720 164.518   2
  -3  -5  -6 109460. 1965.33   2
  -3   5  -6 109463. 2468.63   2
  -3   5  -7 11057.8 763.473   2
  -3  -5  -7 9925.79 548.334   2
  -3   5  -8 1965.62 392.362   2
  -3  -5  -8 2186.20 293.777   2
  -3   5  -9 2813.22 451.764   2
  -3   5 -10 2253.27 444.662   2
  -3   5 -11 1185.58 368.859   2
  -3   5 -12 1153.07 351.883   2
  -3  -6  13 468.793 313.375   4
   3   6 -13 620.569 297.815   2
   3   6 -12 1419.26 347.567   1
  -3  -6  12 2215.20 508.526   4
   3   6 -12 1720.37 511.261   2
  -3  -6  11 718.570 297.829   4
   3   6 -11 1267.33 427.207   2
   3   6 -11 751.165 246.358   1
  -3  -6  10 75.4494 281.136   4
   3   6 -10 51.6800 146.441   1
   3  -6  -9 825.484 282.878   1
  -3  -6   9 472.250 258.514   4
   3   6  -9 279.176 195.416   1
   3  -6  -8 6372.91 597.315   1
  -3  -6   8 6775.19 616.909   4
   3   6  -8 6196.56 522.191   1
  -3  -6   7 11201.5 733.973   4
   3  -6  -7 10386.1 709.141   1
   3   6  -7 12054.8 692.934   1
  -3  -6   6 51363.8 1516.68   4
   3  -6  -6 49734.2 1539.08   1
   3   6  -6 48663.4 1411.12   1
   3  -6  -5 1861.91 293.716   1
  -3  -6   5 2365.40 323.027   4
   3   6  -5 2082.22 274.164   1
  -3  -6   4 1893.99 273.984   4
   3  -6  -4 1879.20 200.401   3
   3   6  -4 1890.68 267.749   1
   3  -6  -4 2014.02 282.222   1
  -3  -6   4 1714.77 192.582   3
  -3  -6   3 40827.2 1092.77   4
   3   6  -3 38965.2 1169.84   1
  -3  -6   3 41473.4 952.589   3
   3  -6  -3 41117.6 1160.96   1
   3   6  -2 22107.2 863.242   1
  -3  -6   2 22197.9 716.860   4
   3  -6  -2 22960.5 794.967   1
  -3   6   2 22503.4 829.323   2
  -3  -6   1 21.6502 90.0716   4
  -3   6   1-38.4592 128.696   2
   3  -6  -1 129.679 102.717   1
  -3   6   0 3035.21 231.632   1
  -3  -6   0 2751.22 195.004   4
  -3   6   0 3060.71 318.228   2
   3  -6   0 3242.25 245.798   1
  -3   6  -1 1817.77 239.945   2
   3   6   1 1720.38 196.022   2
   3  -6   1 1735.28 157.080   1
  -3   6  -1 1643.90 154.036   1
   3  -6   2 92049.6 1317.95   1
   3   6   2 94958.4 1513.84   2
  -3   6  -2 92517.1 1968.15   2
   3   6   3-21.3893 77.0760   2
   3  -6   3 123.795 34.9936   1
  -3   6  -4 251.992 149.010   2
  -3  -6  -4 123.104 86.2495   2
   3   6   4 143.045 92.3762   2
  -3  -6  -5 10169.8 460.563   2
  -3   6  -5 10138.4 663.742   2
  -3   6  -6 59634.8 1777.38   2
  -3  -6  -6 59094.5 1284.95   2
  -3   6  -7 4710.49 525.141   2
  -3  -6  -7 4037.91 339.169   2
  -3   6  -8 3043.19 456.334   2
  -3   6  -9-173.507 220.025   2
  -3   6 -10 774.462 330.873   2
  -3   6 -11 663.274 312.770   2
  -3   6 -12-63.1357 266.874   2
   3   7 -13 772.245 434.343   2
  -3  -7  13 1061.51 431.756   4
  -3  -7  12 2005.97 483.683   4
   3   7 -12 2586.93 523.054   2
  -3  -7  11 1676.57 421.074   4
   3   7 -11 977.547 313.589   1
   3   7 -11 1512.75 442.026   2
   3   7 -10 540.059 307.376   2
  -3  -7  10 467.404 312.878   4
   3   7 -10 195.638 195.656   1
  -3  -7   9 494.551 221.015   4
   3   7  -9 139.425 151.546   1
   3   7  -8 2557.36 351.528   1
   3  -7  -8 2955.78 431.718   1
  -3  -7   8 2887.40 428.767   4
  -3  -7   7 6717.32 587.582   4
   3  -7  -7 6027.00 562.607   1
   3   7  -7 6815.44 532.126   1
  -3  -7   6 24164.4 1024.90   4
   3  -7  -6 23876.9 1053.27   1
   3   7  -6 24161.7 964.461   1
   3   7  -5 34803.3 1147.61   1
   3  -7  -5 34450.4 1220.21   1
  -3  -7   5 34681.8 1167.67   4
   3   7  -4 3049.64 343.466   1
  -3  -7   4 3109.91 267.828   3
   3  -7  -4 3235.37 346.062   1
  -3  -7   4 3395.62 343.693   4
   3  -7  -4 3294.60 280.423   3
  -3  -7   3 14873.5 585.347   3
  -3  -7   3 15006.9 658.641   4
   3   7  -3 14724.0 707.348   1
   3  -7  -3 16202.8 723.307   1
   3  -7  -2 100130. 1906.63   1
  -3   7   2 100611. 1985.80   2
  -3  -7   1 19200.7 616.987   4
   3  -7  -1 19726.9 692.261   1
  -3   7   1 19495.1 789.699   2
   3  -7   0 7057.44 372.276   1
  -3  -7   0 7496.06 323.251   4
  -3   7   0 7384.12 487.896   2
  -3   7   0 7517.25 375.602   1
  -3   7  -1 5310.46 275.797   1
  -3  -7  -1 4823.36 210.792   4
   3  -7   1 5393.15 285.021   1
  -3   7  -1 4685.29 400.054   2
   3   7   1 5048.81 301.281   2
   3  -7   2 629.271 88.9920   1
   3   7   2 523.248 113.202   2
  -3   7  -2 402.191 172.302   2
   3   7   3 29815.5 679.917   2
  -3   7  -3 29457.0 1090.56   2
   3   7   4 19872.7 555.998   2
  -3   7  -4 17259.6 864.832   2
   3   7   5 13558.6 500.207   2
  -3   7  -5 13913.1 799.369   2
  -3  -7  -5 12912.3 490.314   2
  -3   7  -6 1995.92 346.717   2
  -3  -7  -6 1903.77 215.030   2
  -3   7  -7 19096.0 1049.01   2
  -3  -7  -7 19912.5 701.901   2
  -3   7  -8 132.862 221.301   2
  -3   7  -9 3657.56 534.519   2
  -3   7 -10 3370.95 547.741   2
  -3   7 -11 1601.33 479.697   2
  -3   7 -12 4842.76 727.259   2
  -3  -8  12 10862.8 961.986   4
   3   8 -12 8699.76 915.546   2
   3   8 -11 34.9001 173.363   1
   3   8 -11 1034.01 424.166   2
  -3  -8  11 534.767 254.321   4
  -3  -8  10 81.6188 219.045   4
   3   8 -10 95.8196 167.197   1
   3   8 -10 687.807 310.305   2
  -3  -8   9 880.648 313.137   4
   3   8  -9 664.595 233.374   1
   3   8  -8 33.4480 168.183   1
  -3  -8   8-46.5647 201.676   4
  -3  -8   7 1655.93 331.299   4
   3   8  -7 1269.98 255.554   1
   3   8  -6 23707.3 972.058   1
  -3  -8   6 24733.3 1052.71   4
   3  -8  -6 24853.5 1097.70   1
   3   8  -5 3338.20 362.353   1
  -3  -8   5 3678.18 326.165   3
   3  -8  -5 3808.50 411.847   1
   3  -8  -4 383.389 150.559   3
   3  -8  -4 168.308 164.354   1
  -3  -8   4 12.0265 94.6813   3
   3   8  -4 399.493 154.772   1
   3  -8  -3 20495.4 738.670   3
   3   8  -3 20443.3 867.702   1
   3  -8  -3 21225.8 854.570   1
  -3  -8   3 21217.4 752.110   3
  -3  -8   2 31365.3 957.664   3
   3  -8  -2 31386.2 981.759   1
  -3   8   2 31830.5 1035.22   2
   3  -8  -1 133337. 2207.17   1
  -3   8   1 132754. 2417.60   2
  -3   8   0 1615.62 251.274   2
  -3   8   0 1807.70 208.352   1
   3  -8   0 1859.27 208.040   1
  -3   8  -1 479.968 170.259   2
   3   8   1 427.450 122.861   2
   3  -8   1 585.521 114.538   1
  -3   8  -1 689.182 117.412   1
  -3   8  -2 14248.3 392.608   1
   3   8   2 14129.3 438.657   2
  -3   8  -2 13411.1 714.937   2
   3   8   3 102.004 67.1153   2
  -3   8  -3 228.861 165.080   2
   3   8   4 10448.1 357.176   2
  -3   8  -4 9392.66 650.034   2
  -3   8  -5-112.813 162.048   2
  -3   8  -6 30861.9 1297.93   2
  -3  -8  -6 30075.2 758.278   2
  -3   8  -7 1094.92 308.344   2
  -3   8  -8 1954.64 420.008   2
  -3   8  -9 667.359 330.110   2
  -3   8 -10 204.355 303.654   2
  -3   8 -11 6824.52 794.589   2
   3   9 -12 369.586 366.030   2
  -3  -9  12 94.8377 292.388   4
  -3  -9  11 1784.70 419.605   4
   3   9 -11 147.307 266.516   2
  -3  -9  10 2478.90 455.969   4
   3   9 -10 1900.60 337.761   1
   3   9 -10 2257.04 489.575   2
  -3  -9   9 1385.72 341.111   4
   3   9  -9 1289.00 364.933   2
   3   9  -9 475.332 227.170   1
   3   9  -8 1529.60 295.104   1
  -3  -9   8 1923.30 391.527   4
  -3  -9   7 3996.67 488.985   4
   3   9  -7 4073.89 422.097   1
   3   9  -6 73.0248 118.893   1
   3   9  -5 5139.75 444.585   1
   3  -9  -5 4929.64 389.293   3
  -3  -9   5 5015.96 394.559   3
  -3  -9   4 20051.6 771.873   3
   3   9  -4 20675.8 891.616   1
   3  -9  -4 21398.4 810.093   3
   3  -9  -4 21666.0 937.659   1
  -3  -9   3 557.476 160.444   3
   3  -9  -3 350.317 130.852   1
   3   9  -3 734.836 181.519   1
  -3  -9   2 1518.62 250.233   3
  -3   9   2 1401.07 238.359   2
   3  -9  -2 1335.90 219.150   1
   3  -9  -1 36662.7 1026.84   1
  -3   9   1 37442.8 1161.57   2
  -3   9   0 16949.8 777.807   2
  -3   9  -1 7033.29 511.798   2
   3   9   1 7176.83 359.348   2
  -3   9  -1 8658.79 374.310   1
  -3   9  -2 122.231 132.165   2
   3   9   2 64.9690 68.1291   2
  -3   9  -2 142.682 66.3577   1
  -3   9  -3 165.929 157.734   2
   3   9   3 118.328 49.4668   2
  -3   9  -4-294.396 172.633   2
  -3   9  -5 1932.89 341.682   2
  -3   9  -6 10367.8 779.336   2
  -3   9  -7 513.231 242.055   2
  -3   9  -8 5622.63 649.702   2
  -3   9  -9 275.196 218.055   2
  -3   9 -10 190.139 260.399   2
  -3   9 -11 4256.77 658.749   2
  -3 -10  12 2214.92 514.740   4
   3  10 -12 1267.66 431.903   2
  -3 -10  11 415.096 320.707   4
   3  10 -11 104.548 330.700   2
  -3 -10  10 3016.14 528.091   4
   3  10 -10 2247.79 364.911   1
   3  10 -10 2395.20 487.457   2
   3  10  -9 0.67022 138.042   1
  -3 -10   9 492.087 283.650   4
   3  10  -9 474.182 289.911   2
  -3 -10   8 349.364 258.567   4
   3  10  -8-200.410 209.249   2
   3  10  -8-16.0601 171.451   1
   3  10  -7 1098.94 245.407   1
   3  10  -6 4220.06 416.099   1
   3  10  -5 11862.1 689.656   1
   3 -10  -5 11808.9 639.779   3
  -3 -10   5 11537.8 625.932   3
  -3 -10   4 99.5905 128.475   3
   3 -10  -4-65.7425 121.733   3
   3  10  -4 136.748 148.636   1
   3 -10  -3 18150.7 784.597   3
   3  10  -3 20157.4 907.342   1
  -3 -10   3 19695.5 818.800   3
  -3 -10   2 24743.4 937.976   3
  -3  10   2 25832.6 957.790   2
  -3  10   1 6665.36 495.634   2
  -3  10   0 942.397 220.802   2
   3  10   1 857.136 148.064   2
  -3  10  -1 1308.43 158.910   1
  -3  10  -1 871.727 209.487   2
   3  10   2 40.4107 49.4835   2
  -3  10  -2 127.117 126.987   2
  -3  10  -2 24.4510 48.3195   1
  -3  10  -3 4936.82 478.113   2
  -3  10  -4 4283.55 464.053   2
  -3  10  -5 5343.94 541.352   2
  -3  10  -6 18444.5 1044.56   2
  -3  10  -7 15838.4 1023.56   2
  -3  10  -8 518.398 281.126   2
  -3  10  -9 1665.94 408.718   2
  -3  10 -10-75.3425 299.235   2
  -3  10 -11 690.118 410.695   2
  -3 -11  12 158.213 314.280   4
   3  11 -12 109.003 307.664   2
  -3 -11  11 116.725 290.521   4
   3  11 -11 120.102 311.447   2
  -3 -11  10 5092.28 626.440   4
   3  11 -10 4606.08 659.108   2
  -3 -11   9 284.859 285.885   4
   3  11  -9 130.655 187.280   1
   3  11  -9 566.638 326.853   2
   3  11  -8 5671.45 626.510   2
  -3 -11   8 6514.26 654.320   4
   3  11  -8 6346.75 545.451   1
   3  11  -7 7893.61 715.759   2
   3  11  -7 7786.01 587.668   1
   3  11  -6 348.480 169.482   1
  -3 -11   5 1252.38 253.538   3
   3 -11  -5 1108.19 243.528   3
   3  11  -5 1422.55 269.682   1
   3 -11  -4 2108.67 308.642   3
   3  11  -4 2093.23 303.471   1
  -3 -11   4 2363.22 305.584   3
  -3 -11   3 83.6666 147.409   3
   3 -11  -3 277.548 182.188   3
  -3 -11   2 6025.18 493.054   3
  -3  11   2 6103.24 490.759   2
  -3  11   1 8307.55 555.913   2
  -3  11   0 849.195 205.482   2
  -3  11  -1 16.0077 75.0065   1
   3  11   1-29.8308 75.8767   2
  -3  11  -2 157.415 158.876   2
   3  11   2 59.4446 54.7899   2
  -3  11  -2 93.2229 51.0075   1
  -3  11  -3 1073.35 271.634   2
  -3  11  -4 293.288 179.785   2
  -3  11  -5 4885.60 532.805   2
  -3  11  -6 47162.1 1718.60   2
  -3  11  -7 7199.81 711.998   2
  -3  11  -8 5307.10 666.334   2
  -3  11  -9 4780.56 656.657   2
  -3  11 -10 7687.70 857.003   2
  -3 -12  11 643.010 355.868   4
   3  12 -11 1737.34 465.735   2
  -3 -12  10 1495.93 395.940   4
   3  12 -10 1575.03 428.137   2
   3  12  -9 858.725 237.096   1
  -3 -12   9 1203.48 348.612   4
   3  12  -9 1602.33 421.558   2
   3  12  -8 593.012 242.242   1
   3  12  -8 362.901 304.603   2
   3  12  -7 7042.23 693.281   2
   3  12  -7 7287.17 580.511   1
  -3 -12   6 19335.0 904.683   3
   3  12  -6 18836.9 918.284   1
   3  12  -6 17102.5 990.720   2
   3  12  -5 2440.29 407.784   2
  -3 -12   5 2533.21 343.168   3
   3 -12  -5 2823.31 365.518   3
   3  12  -5 2976.66 374.062   1
  -3 -12   4 4367.32 427.985   3
   3 -12  -4 4421.82 429.022   3
   3  12  -4 5051.55 468.629   1
   3 -12  -3 2053.79 294.603   3
  -3 -12   3 1857.10 304.248   3
  -3 -12   2 2113.46 337.881   3
  -3  12   2 2565.57 349.855   2
  -3  12   1 9149.52 600.955   2
  -3  12   0 306.193 133.473   2
  -3  12  -1 101.749 142.967   2
   3  12   1 274.924 105.504   2
   3  12   1 119.357 94.8035   2
   3  12   2 3749.92 144.467   2
  -3  12  -2 5014.39 492.781   2
  -3  12  -3 11048.1 751.569   2
  -3  12  -4 389.662 255.930   2
  -3  12  -5 3263.34 465.465   2
  -3  12  -6 67.4473 204.425   2
  -3  12  -7 16814.2 1091.43   2
  -3  12  -8-139.940 232.945   2
  -3  12  -9 3106.36 589.150   2
  -3  12 -10 1292.75 440.739   2
  -3 -13  11 5514.30 729.362   4
   3  13 -11 4366.98 655.040   2
  -3 -13  10 2704.73 533.938   4
   3  13 -10 3307.92 557.802   2
  -3 -13   9 1368.60 413.939   4
   3  13  -9 985.676 326.852   2
   3  13  -8 2002.32 340.456   1
   3  13  -8 2134.15 482.027   2
   3  13  -7 172.738 172.999   1
   3  13  -7-428.447 273.955   2
   3  13  -6 192.737 183.415   1
  -3 -13   6 42.1856 165.146   3
   3  13  -6 201.941 240.290   2
   3  13  -5 4489.64 464.467   1
   3 -13  -5 4724.10 465.677   3
  -3 -13   5 3767.83 429.355   3
   3  13  -5 3350.78 472.457   2
  -3 -13   4 1908.83 325.784   3
   3 -13  -4 1588.18 291.488   3
   3  13  -4 1639.00 298.502   1
   3  13  -4 1590.88 332.465   2
  -3 -13   3 4952.22 484.632   3
   3  13  -3 4591.78 465.673   2
   3 -13  -3 4462.16 448.367   3
  -3 -13   2 41767.7 1410.15   3
   3  13  -2 41477.1 1235.99   2
  -3  13   2 41118.6 1299.40   2
  -3 -13   1 10640.3 708.873   3
   3  13  -1 11927.6 588.680   2
  -3  13   1 12770.9 720.042   2
   3  13   0 5226.67 349.883   2
  -3  13   0 5434.27 487.989   2
   3  13   1 10965.1 396.798   2
  -3  13  -1 10886.6 715.927   2
  -3  13  -2 589.605 238.352   2
  -3  13  -3 4950.91 522.481   2
  -3  13  -4 4797.64 530.069   2
  -3  13  -5 3489.36 483.672   2
  -3  13  -6 523.686 253.141   2
  -3  13  -7 17871.0 1155.72   2
  -3  13  -8 927.682 356.965   2
  -3  13  -9-349.337 285.771   2
   3  14 -11-179.721 419.648   2
  -3 -14  10 454.852 320.755   4
   3  14 -10 289.736 295.086   2
   3  14  -9 10651.8 917.416   2
   3  14  -8 1573.70 304.756   1
   3  14  -8 1763.76 409.761   2
   3  14  -7 535.506 281.216   2
   3  14  -7 240.244 205.670   1
  -3 -14   7 700.417 253.018   3
   3  14  -6 267.304 183.778   1
  -3 -14   6 415.958 218.052   3
   3  14  -6-59.2823 196.728   2
   3  14  -5 5517.45 517.834   1
  -3 -14   5 5076.58 512.552   3
   3 -14  -5 5581.28 531.501   3
   3  14  -5 5663.37 594.062   2
  -3 -14   4 345.251 216.409   3
   3 -14  -4 187.822 215.987   3
   3  14  -4 255.448 177.467   1
   3  14  -4 42.2213 200.626   2
   3 -14  -3 317.117 193.931   3
  -3 -14   3 486.153 217.593   3
   3  14  -3 222.442 217.756   2
  -3 -14   2 22764.4 1071.24   3
   3  14  -2 22655.4 910.501   2
  -3  14   2 23080.7 974.886   2
   3 -14  -2 21040.2 1008.95   3
  -3 -14   1 11498.0 755.933   3
   3  14  -1 11244.8 580.722   2
  -3  14   1 12184.7 721.382   2
   3  14   0 4388.52 325.858   2
  -3  14   0 4668.49 464.456   2
  -3  14  -1 17769.0 928.496   2
  -3  14  -2 12289.3 805.289   2
  -3  14  -3 13868.4 890.181   2
  -3  14  -4 853.334 277.033   2
  -3  14  -5 1434.73 367.015   2
  -3  14  -6 9526.28 810.659   2
  -3  14  -7 10432.7 919.436   2
  -3  14  -8 1254.17 417.683   2
  -3  14  -9 1647.75 478.130   2
  -3 -15  10 4924.96 701.806   4
   3  15 -10 4680.25 679.756   2
   3  15  -9 5703.32 726.968   2
   3  15  -8 4238.06 587.334   2
   3  15  -7 6443.27 576.344   1
   3  15  -7 6448.48 691.221   2
  -3 -15   7 5749.50 579.271   3
  -3 -15   6 427.058 252.193   3
   3  15  -6-132.287 160.076   1
   3  15  -6-37.3434 198.867   2
   3 -15  -5 1071.18 286.158   3
   3  15  -5 1297.29 283.834   1
  -3 -15   5 1042.25 296.876   3
   3  15  -5 1345.99 323.099   2
  -3 -15   4 191.876 180.574   3
   3 -15  -4 649.742 253.117   3
   3  15  -4 447.815 227.389   1
   3  15  -4 586.047 247.614   2
   3 -15  -3 2548.47 393.740   3
  -3 -15   3 3216.61 417.797   3
   3  15  -3 2132.47 339.422   2
   3 -15  -2 7098.81 622.441   3
   3  15  -2 7335.10 532.451   2
  -3 -15   2 7198.42 639.310   3
  -3  15   2 7373.37 555.119   2
  -3 -15   1 11221.4 779.188   3
   3  15  -1 10337.8 567.209   2
  -3  15   1 12339.3 741.836   2
  -3  15   0 1694.85 309.701   2
  -3  15  -1 2397.10 366.722   2
  -3  15  -2 3228.06 445.608   2
  -3  15  -3 2322.00 393.419   2
  -3  15  -4 78.0510 208.358   2
  -3  15  -5 2437.02 453.930   2
  -3  15  -6 7601.46 760.542   2
  -3  15  -7 349.063 260.485   2
  -3  15  -8 716.552 365.894   2
  -3 -16  10 589.188 410.569   4
   3  16 -10 322.716 310.618   2
   3  16  -9 213.451 302.543   2
  -3 -16   8 1844.97 409.244   3
   3  16  -8 1716.29 393.761   2
  -3 -16   7 603.362 273.566   3
   3  16  -7 753.839 281.048   2
   3  16  -7 1039.60 278.036   1
  -3 -16   6 3227.24 458.752   3
   3  16  -6 3404.75 452.179   1
   3  16  -6 3110.83 467.500   2
   3  16  -5 2669.00 395.912   1
  -3 -16   5 1973.95 365.603   3
   3 -16  -5 2727.38 431.306   3
   3  16  -5 2224.26 394.195   2
   3  16  -4 18800.9 1015.55   1
   3 -16  -4 18393.7 1003.53   3
   3  16  -4 17614.1 977.629   2
  -3 -16   4 17863.4 1013.83   3
   3 -16  -3 503.172 229.778   3
  -3 -16   3 321.499 249.712   3
   3  16  -3 409.184 225.236   2
   3 -16  -2 29651.1 1298.55   3
  -3 -16   2 32145.8 1371.34   3
   3  16  -2 30430.5 1102.28   2
  -3  16   2 32656.6 1217.02   2
  -3  16   1 855.752 258.430   2
  -3 -16   1 630.387 248.505   3
   3  16  -1 685.846 180.483   2
  -3  16   0 8456.34 645.300   2
  -3  16  -1 440.925 216.346   2
  -3  16  -2 24215.3 1171.05   2
  -3  16  -3 4382.65 533.358   2
  -3  16  -4 3841.45 519.381   2
  -3  16  -5 481.867 299.853   2
  -3  16  -6 2239.29 438.904   2
  -3  16  -7 2985.42 539.129   2
  -3  16  -8 1315.81 395.705   2
   3  17  -9 2107.31 514.583   2
  -3 -17   8 420.565 279.519   3
   3  17  -8 781.434 384.711   2
  -3 -17   7 109.219 247.974   3
   3  17  -7 540.804 319.598   2
   3  17  -6 550.344 259.193   1
   3  17  -6 323.295 249.184   2
  -3 -17   6 728.185 296.911   3
   3 -17  -5 888.956 244.276   3
  -3 -17   5 1119.44 336.177   3
   3  17  -5 1316.17 301.736   1
   3  17  -5 1401.25 320.586   2
   3  17  -4 2594.72 422.840   1
  -3 -17   4 1477.13 344.572   3
   3 -17  -4 2178.06 378.200   3
   3  17  -4 1615.40 350.940   2
  -3 -17   3 1835.41 383.162   3
   3 -17  -3 1654.94 355.095   3
   3  17  -3 1872.65 336.731   2
  -3 -17   2 16294.4 1019.86   3
   3  17  -2 15306.1 780.815   2
  -3  17   2 16205.1 859.544   2
   3 -17  -2 14717.1 948.020   3
  -3  17   1 22.5446 163.004   2
  -3 -17   1 117.142 183.487   3
  -3  17   0 137.481 165.705   2
  -3  17  -1 12466.0 825.599   2
  -3  17  -2 778.641 253.031   2
  -3  17  -3 1590.38 374.418   2
  -3  17  -4 345.177 246.303   2
  -3  17  -5 2105.66 430.491   2
  -3  17  -6 1093.37 370.187   2
  -3  17  -7 1878.72 463.300   2
   3  18  -9 3624.38 588.961   2
   3  18  -8 7213.84 812.924   2
  -3 -18   7 418.770 288.477   3
   3  18  -7 340.079 306.428   2
  -3 -18   6 237.473 213.676   3
   3  18  -6-415.556 313.484   2
  -3 -18   5 2758.78 457.947   3
   3 -18  -5 2459.47 426.689   3
   3  18  -5 2204.88 383.766   1
   3  18  -5 2042.60 386.017   2
   3  18  -4 541.374 268.320   1
  -3 -18   4 359.533 229.208   3
   3 -18  -4 496.008 238.757   3
   3  18  -4 107.924 205.641   2
  -3 -18   3 412.792 278.505   3
   3 -18  -3 488.507 248.639   3
   3 -18  -2 7929.49 723.037   3
  -3 -18   2 7315.94 701.158   3
  -3  18   2 8318.19 634.987   2
  -3  18   1 2027.84 365.767   2
  -3 -18   1 1083.49 328.960   3
   3 -18  -1 1151.20 345.591   3
  -3  18   0 853.418 250.503   2
  -3  18  -1 748.305 252.447   2
  -3  18  -2 1698.75 370.203   2
  -3  18  -3 6671.57 672.004   2
  -3  18  -4 632.952 270.631   2
  -3  18  -5-146.887 255.489   2
  -3  18  -6 612.526 337.813   2
  -3  18  -7 111.519 283.582   2
   3  19  -8 669.475 299.592   2
  -3 -19   7-51.4473 234.695   3
   3  19  -7-568.506 351.812   2
  -3 -19   6 2239.39 471.397   3
   3  19  -6 1225.38 341.513   2
  -3 -19   5 13.4770 229.316   3
   3 -19  -5-116.961 207.245   3
   3  19  -5 188.920 240.673   1
   3  19  -5-295.630 281.793   2
   3  19  -4 3332.78 504.289   1
  -3 -19   4 4929.89 612.189   3
   3 -19  -4 3364.14 519.567   3
   3 -19  -3 2322.65 429.783   3
  -3 -19   3 2660.14 455.183   3
   3 -19  -2 2535.32 433.066   3
  -3 -19   2 1452.25 368.643   3
   3 -19  -1 471.645 226.423   3
  -3  19   1 940.338 277.631   2
  -3  19   0 38.4713 209.279   2
  -3  19  -1 5741.15 591.804   2
  -3  19  -2-86.4999 255.327   2
  -3  19  -3 792.910 352.672   2
  -3  19  -4 723.999 324.934   2
  -3  19  -5 322.105 315.920   2
  -3  19  -6 707.174 396.453   2
   3  20  -8 751.563 364.754   2
  -3 -20   7 742.948 362.323   3
   3  20  -7 1326.41 372.348   2
  -3 -20   6-37.9916 222.755   3
   3  20  -6 76.1712 246.015   2
  -3 -20   5 2378.00 487.144   3
   3 -20  -5 2133.90 466.350   3
  -3 -20   4 488.636 307.824   3
   3 -20  -4 167.165 207.863   3
   3  20  -4 201.681 244.518   1
   3 -20  -3 500.447 289.387   3
  -3 -20   3 536.232 283.831   3
   3 -20  -2 442.899 289.928   3
  -3 -20   2 14.8584 229.022   3
   3 -20  -1 1939.09 435.700   3
   3 -20   0 764.754 318.337   3
  -3  20   0 765.192 268.348   2
  -3  20  -1 514.683 265.406   2
  -3  20  -2 1814.54 343.205   2
  -3  20  -3 204.186 263.985   2
  -3  20  -4 3022.56 519.546   2
  -3  20  -5 1054.09 366.744   2
  -3  20  -6 2948.76 565.102   2
  -3 -21   7 134.430 236.458   3
  -3 -21   6 670.785 303.462   3
   3 -21  -5 226.347 277.591   3
  -3 -21   5 21.4787 270.007   3
  -3 -21   4 275.348 253.231   3
   3 -21  -4 1198.29 370.882   3
  -3 -21   3 6328.75 743.344   3
   3 -21  -3 5738.41 704.730   3
   3 -21  -2 1249.89 379.963   3
  -3 -21   2 1306.47 400.584   3
   3 -21  -1 908.315 368.883   3
   3 -21   0 1486.21 398.620   3
  -3  21  -1 3315.52 494.615   2
  -3  21  -2 172.894 262.545   2
  -3  21  -3 1531.90 407.231   2
  -3  21  -4 339.992 341.145   2
  -3  21  -5 2140.72 504.383   2
  -3 -22   6-267.532 259.621   3
  -3 -22   5 11648.9 1016.46   3
   3 -22  -5 11006.3 978.300   3
  -3 -22   4 1417.82 446.639   3
   3 -22  -4 897.433 373.448   3
  -3 -22   3 166.242 278.290   3
   3 -22  -3 842.435 408.803   3
   3 -22  -2 650.676 355.288   3
  -3 -22   2 663.333 308.994   3
   3 -22  -1 5486.62 713.943   3
   3 -22   0 7525.21 820.589   3
   3 -22   1 3393.54 582.368   3
  -3  22  -2 4153.21 557.681   2
  -3  22  -3-192.059 345.896   2
  -3  22  -4 525.147 301.521   2
  -3 -23   5 2068.23 501.425   3
  -3 -23   4 3719.74 660.627   3
   3 -23  -3 522.803 324.794   3
  -3 -23   3 160.508 280.826   3
  -3 -23   2-144.372 265.107   3
   3 -23  -2-154.062 313.391   3
   3 -23  -1 3317.33 594.934   3
  -3  23  -4-420.799 293.590   2
   4   0 -13 60.2417 283.254   1
   4   0 -12 426.594 237.046   1
   4   0 -11-231.533 215.669   1
   4   0 -10 8017.89 709.743   1
   4   0  -9 210.900 209.502   1
   4   0  -8 178.993 162.635   1
   4   0  -7 73.9570 134.558   1
   4   0  -6 10666.8 687.213   1
   4   0  -5-21.4276 118.199   1
   4   0  -4 15410.3 760.601   1
   4   0  -3-0.15883 122.598   1
   4   0  -2 2586.97 287.652   1
   4   0  -1 34.5943 106.894   1
   4   0   0 39145.3 1120.32   1
  -4   0   0 40386.5 1161.06   2
   4   0   1 166.420 128.728   1
  -4   0  -1 234.739 149.975   2
  -4   0  -2 993.016 185.368   2
  -4   0  -3-102.672 114.249   2
  -4   0  -4 2458.01 311.680   2
  -4   0  -5 40.9787 148.815   2
  -4   0  -6 3858.12 435.623   2
  -4   0  -7 195.300 160.354   2
  -4   0  -8 25.3140 175.341   2
  -4   0  -9 182.145 185.166   2
  -4   0 -10 88.6239 229.081   2
  -4   0 -11-30.8550 258.772   2
   4   1 -14 2652.65 528.000   1
   4  -1 -13 3356.57 544.926   1
   4   1 -13 2787.90 514.390   1
   4   1 -12 95.2146 199.310   1
   4  -1 -12-141.898 233.104   1
   4  -1 -11 815.843 251.889   1
   4   1 -11 885.298 305.918   1
   4  -1 -10 100.308 193.531   1
   4   1 -10-97.2912 155.548   1
   4  -1  -9 7447.50 663.760   1
   4   1  -9 6987.86 634.140   1
   4   1  -8 822.743 252.461   1
   4  -1  -8 1142.70 284.073   1
   4  -1  -7 44226.8 1472.65   1
   4   1  -7 38316.0 1377.90   1
   4  -1  -6 20935.2 960.977   1
   4   1  -6 20572.4 945.057   1
   4  -1  -5 77361.0 1892.17   1
   4   1  -5 77286.4 1886.37   1
   4  -1  -4 17370.2 808.038   1
   4   1  -4 17313.7 807.635   1
   4  -1  -3 29.9843 103.362   1
   4   1  -3 94.5536 37.4859   3
   4   1  -3 35.5677 132.496   1
   4   1  -2 12006.5 630.200   1
   4  -1  -2 11444.2 612.251   1
   4  -1  -1 450.503 151.693   1
   4   1  -1 363.837 169.923   1
   4  -1   0 11013.8 555.097   1
   4   1   0 11375.2 586.346   1
  -4   1   0 11319.6 605.670   2
   4  -1   1 27891.0 882.882   1
   4   1   1 28453.9 952.755   1
  -4  -1  -1 27151.4 935.854   2
  -4   1  -1 28326.6 975.138   2
   4  -1   2 15016.1 632.984   1
  -4   1  -2 14185.2 695.392   2
  -4  -1  -2 14875.9 677.975   2
  -4   1  -3 1726.35 266.062   2
  -4  -1  -3 1775.03 258.768   2
  -4   1  -4 934.676 219.335   2
  -4  -1  -4 855.924 200.911   2
  -4   1  -5 14997.8 784.644   2
  -4  -1  -5 15992.8 768.925   2
  -4   1  -6 2651.21 371.021   2
  -4  -1  -6 2856.85 359.540   2
  -4  -1  -7 1292.44 269.770   2
  -4   1  -7 1582.95 321.215   2
  -4   1  -8 146.103 202.015   2
  -4  -1  -8-155.205 161.628   2
  -4   1  -9 516.968 262.764   2
  -4  -1  -9 400.634 212.868   2
  -4   1 -10-168.981 208.619   2
  -4  -1 -10 657.568 301.291   2
  -4   1 -11 860.707 334.079   2
   4   2 -14 737.798 350.154   1
   4   2 -13 2571.67 477.364   1
   4  -2 -13 2584.04 500.142   1
   4  -2 -12 1341.96 348.566   1
   4   2 -12 1025.70 329.149   1
   4  -2 -11 2433.44 447.929   1
   4   2 -11 2169.49 419.212   1
   4  -2 -10 64333.1 2075.29   1
   4   2 -10 63214.1 1991.24   1
   4  -2  -9 8609.73 718.391   1
   4   2  -9 8425.87 681.474   1
   4  -2  -8 17847.6 973.844   1
   4   2  -8 16167.8 895.213   1
   4   2  -7 212.484 170.476   1
   4  -2  -7 589.659 193.184   1
   4  -2  -6 16643.9 851.781   1
   4   2  -6 16373.9 844.024   1
   4   2  -5 497.588 173.905   1
   4  -2  -5 395.920 176.226   1
   4  -2  -4-54.3132 102.112   1
   4   2  -4 163.578 142.189   1
   4   2  -3 520.160 71.2422   3
   4  -2  -3 240.406 130.379   1
   4  -2  -2 1399.34 227.903   1
   4   2  -2 1126.27 215.919   1
   4   2  -1 590.351 171.131   1
   4  -2  -1 407.596 141.799   1
   4  -2   0 17568.9 695.792   1
   4   2   0 17296.7 561.812   4
   4   2   0 17449.7 752.869   1
  -4   2   0 17484.8 770.149   2
   4  -2   1 45728.8 1146.80   1
  -4   2  -1 46725.9 1308.56   2
  -4  -2  -1 44470.9 1201.54   2
   4  -2   2 2136.07 240.343   1
  -4   2  -2 2451.63 314.649   2
  -4  -2  -2 1723.38 243.034   2
  -4   2  -3 3099.01 345.944   2
   4  -2   3 2974.95 280.077   1
  -4  -2  -3 2641.95 316.073   2
  -4   2  -4 762.476 215.771   2
  -4  -2  -4 572.795 175.623   2
  -4   2  -5 406.925 190.231   2
  -4  -2  -5 477.520 149.903   2
  -4   2  -6 101.170 172.519   2
  -4  -2  -6 364.884 181.459   2
  -4   2  -7 1439.77 311.229   2
  -4  -2  -7 1326.16 264.046   2
  -4  -2  -8 158.212 180.093   2
  -4   2  -8 152.329 235.045   2
  -4   2  -9 1307.67 333.172   2
  -4  -2  -9 1371.83 315.790   2
  -4   2 -10 440.238 308.182   2
  -4   2 -11 468.023 287.871   2
  -4   2 -12-122.055 255.495   2
   4   3 -14 119.338 267.809   1
   4   3 -13 616.565 275.950   1
   4  -3 -12 363.061 290.183   1
   4   3 -12 28.2864 259.077   1
   4  -3 -11 2116.29 426.915   1
   4   3 -11 2127.96 399.374   1
   4  -3 -10 1005.75 348.187   1
   4   3 -10 1154.33 311.134   1
   4  -3  -9 1830.13 359.842   1
   4   3  -9 1198.82 289.361   1
   4  -3  -8 131.920 195.546   1
   4   3  -8 3.02029 170.603   1
   4   3  -7 36.8736 125.493   1
   4  -3  -7 159.501 160.134   1
   4  -3  -6 3043.43 373.719   1
   4   3  -6 2936.25 384.490   1
   4  -3  -5 14162.0 763.471   1
   4   3  -5 14328.3 766.024   1
   4  -3  -4 34.8772 48.8883   3
   4   3  -4-14.8814 136.362   1
   4  -3  -4 74.1862 136.361   1
   4  -3  -3 774.130 193.601   1
   4   3  -3 487.773 159.779   1
   4   3  -2 5836.07 464.477   1
   4   3  -2 6579.69 321.492   3
   4  -3  -2 6533.51 446.808   1
   4   3  -1 108.353 103.859   1
   4  -3  -1 228.101 118.253   1
  -4   3   1 437.040 177.943   2
   4   3   0 5581.51 301.013   4
  -4   3   0 5704.61 451.029   2
   4  -3   0 4877.04 353.115   1
   4  -3   1 2009.38 219.845   1
   4   3   1 2075.24 164.054   4
  -4   3  -1 2236.36 303.802   2
   4  -3   2 54714.2 1210.70   1
   4   3   2 52010.7 854.306   4
  -4   3  -2 55240.5 1479.21   2
  -4  -3  -2 54553.9 1315.24   2
   4  -3   3 2164.55 221.019   1
  -4   3  -3 1865.82 289.740   2
  -4  -3  -3 1849.92 253.858   2
   4  -3   4 11814.8 516.205   1
  -4   3  -4 11306.4 684.307   2
  -4  -3  -4 11407.5 592.603   2
  -4   3  -5 14317.7 808.839   2
  -4  -3  -5 14503.7 700.663   2
  -4   3  -6 2344.41 353.220   2
  -4  -3  -6 2321.59 321.799   2
  -4   3  -7 236.481 194.303   2
  -4  -3  -7-84.2675 164.789   2
  -4   3  -8-204.611 207.876   2
  -4  -3  -8 457.075 198.578   2
  -4   3  -9 606.227 302.195   2
  -4  -3  -9 466.119 225.475   2
  -4   3 -10 8258.83 779.886   2
  -4   3 -11-120.507 280.697   2
  -4   3 -12 1101.58 400.145   2
   4   4 -13 28.2808 222.710   1
   4   4 -13 971.979 404.583   2
   4   4 -12-129.568 185.799   1
   4  -4 -12 270.884 231.842   1
   4  -4 -11 5217.41 628.993   1
   4   4 -11 6153.99 633.933   1
  -4  -4  10 4182.95 566.683   4
   4  -4 -10 3492.39 507.860   1
   4   4 -10 3710.61 481.189   1
  -4  -4   9 5174.92 572.701   4
   4  -4  -9 5195.68 586.070   1
   4   4  -9 4191.45 487.209   1
   4  -4  -8 3830.49 472.731   1
  -4  -4   8 4476.87 510.469   4
   4   4  -8 3519.75 417.044   1
   4   4  -7 520.824 222.715   1
  -4  -4   7 245.489 51.0492   3
   4  -4  -7 364.694 163.958   1
  -4  -4   7 528.033 239.139   4
  -4  -4   6 7389.70 576.183   4
   4  -4  -6 7701.48 599.794   1
   4   4  -6 7714.10 590.476   1
  -4  -4   5 2213.73 296.842   4
   4   4  -5 2062.44 304.920   1
   4  -4  -5 2443.01 332.217   1
   4   4  -4 7295.45 531.268   1
   4  -4  -4 6912.60 290.839   3
   4  -4  -4 6986.11 508.678   1
   4   4  -3 10953.4 633.716   1
   4  -4  -3 11684.0 628.890   1
   4   4  -2 12942.9 675.142   1
   4   4  -2 12038.7 465.503   3
   4  -4  -2 12369.1 624.966   1
   4   4  -1 19782.1 851.933   1
  -4   4   1 18937.4 829.484   2
   4  -4  -1 18793.6 726.537   1
   4  -4   0 401.982 136.626   1
  -4   4   0 322.891 156.364   2
  -4   4  -1 26922.8 1013.70   2
   4  -4   1 28075.6 818.436   1
   4  -4   2 6373.01 358.631   1
  -4   4  -2 5826.64 487.244   2
   4  -4   3 34878.7 865.967   1
  -4   4  -3 32718.3 1172.90   2
  -4  -4  -3 33898.0 997.299   2
  -4   4  -4 148.771 128.614   2
  -4  -4  -4 230.309 129.312   2
   4  -4   4 336.637 103.662   1
   4  -4   5 36860.2 893.835   1
  -4   4  -5 37183.4 1344.77   2
  -4  -4  -5 37800.9 1134.60   2
  -4   4  -6 4804.89 509.459   2
  -4  -4  -6 5080.19 423.865   2
  -4   4  -7 2309.25 404.372   2
  -4  -4  -7 2699.00 342.696   2
  -4   4  -8 592.000 295.107   2
  -4  -4  -8 212.831 159.846   2
  -4   4  -9 522.691 250.653   2
  -4   4 -10 819.952 316.848   2
  -4   4 -11 2119.50 435.161   2
  -4   4 -12 1828.15 446.672   2
   4   5 -13 211.517 248.507   1
   4   5 -13 287.562 442.940   2
   4   5 -12 41.3446 222.225   1
  -4  -5  11 1150.32 363.761   4
   4  -5 -11 837.830 320.383   1
   4   5 -11 558.001 264.859   1
   4  -5 -10 184.617 195.226   1
  -4  -5  10 128.191 215.981   4
   4   5 -10 97.3850 157.817   1
   4  -5  -9 6876.65 671.539   1
  -4  -5   9 6514.54 667.534   4
   4   5  -9 5074.02 524.519   1
   4   5  -8 725.685 232.196   1
   4  -5  -8 599.950 226.210   1
  -4  -5   8 435.792 266.327   4
  -4  -5   7 6205.22 563.228   4
   4  -5  -7 6358.11 580.690   1
  -4  -5   7 5711.42 270.178   3
   4   5  -7 6210.82 542.237   1
   4   5  -6 26.6809 140.762   1
   4  -5  -6 130.352 173.674   1
  -4  -5   6 22.2121 50.6663   3
  -4  -5   6 31.2664 167.977   4
   4  -5  -5 2865.14 361.959   1
   4   5  -5 2533.92 334.959   1
  -4  -5   5 2920.52 351.341   4
   4   5  -4 10764.8 656.016   1
  -4  -5   4 11418.8 625.779   4
   4  -5  -4 11217.6 424.652   3
   4  -5  -4 11405.3 666.613   1
  -4  -5   3 26.9778 132.583   4
   4  -5  -3 56.9191 121.240   1
   4   5  -3-107.249 166.520   1
   4   5  -2 92707.1 2036.81   1
   4   5  -2 91660.9 1596.65   3
   4  -5  -2 94347.3 1903.26   1
   4   5  -1 10136.2 616.786   1
  -4   5   1 9453.87 596.825   2
   4  -5  -1 10081.3 527.535   1
  -4   5   0 13114.9 697.938   2
   4  -5   0 13157.7 565.579   1
  -4   5  -1 12048.0 681.018   2
   4  -5   1 12006.5 512.246   1
  -4   5  -2 9443.41 617.343   2
   4  -5   2 10354.8 446.307   1
  -4   5  -3-17.6624 156.671   2
  -4  -5  -3 94.7695 111.694   2
   4  -5   3-54.4974 68.3336   1
  -4   5  -4 447.372 204.722   2
  -4  -5  -4 322.216 129.561   2
   4  -5   4 249.260 77.6773   1
   4  -5   5 6359.63 304.469   1
  -4   5  -5 8040.90 644.768   2
  -4  -5  -5 7045.38 470.875   2
  -4   5  -6 3224.61 445.249   2
  -4  -5  -6 3329.16 343.139   2
  -4   5  -7 249.318 244.459   2
  -4  -5  -7-62.6492 135.070   2
  -4   5  -8 9159.18 762.366   2
  -4   5  -9 4686.82 607.721   2
  -4   5 -10 3320.61 516.107   2
  -4   5 -11 4471.60 671.973   2
  -4   5 -12 307.378 300.254   2
  -4  -6  12 144.991 305.181   4
   4   6 -12-117.925 201.915   1
  -4  -6  11 9298.64 861.744   4
   4   6 -11 7628.88 698.555   1
  -4  -6  10 1067.43 331.947   4
   4  -6 -10 1017.97 311.466   1
   4   6 -10 1658.46 346.589   1
  -4  -6   9 1355.24 346.735   4
   4  -6  -9 815.853 268.579   1
   4   6  -9 562.973 227.345   1
  -4  -6   8 8841.31 715.368   4
   4  -6  -8 8528.54 703.111   1
   4   6  -8 8203.22 654.638   1
  -4  -6   7 93.1568 185.676   4
   4   6  -7 276.402 184.186   1
  -4  -6   7 184.740 90.9376   3
   4  -6  -7 266.069 191.735   1
  -4  -6   6 3834.60 427.788   4
  -4  -6   6 4456.81 262.615   3
   4  -6  -6 4597.96 476.623   1
   4   6  -6 3846.64 424.902   1
   4   6  -5 7601.51 565.218   1
  -4  -6   5 7379.85 549.179   4
   4  -6  -5 8368.64 603.923   1
   4   6  -4 5231.87 477.175   1
  -4  -6   4 4420.10 407.612   4
   4  -6  -4 4277.66 290.222   3
   4  -6  -4 5449.69 462.386   1
   4   6  -3 11222.1 670.506   1
  -4  -6   3 12601.7 622.149   4
   4  -6  -3 12591.5 668.951   1
  -4  -6   2 275572. 3767.10   4
   4  -6  -2 284076. 4001.58   1
  -4   6   1 5780.82 470.516   2
   4  -6  -1 5352.74 387.463   1
  -4   6   0 81349.6 1914.11   2
   4  -6   0 82551.4 1590.85   1
  -4   6  -1 19208.2 876.056   2
   4  -6   1 17163.6 603.784   1
   4  -6   2 42.5246 76.8126   1
  -4   6  -2 61.1857 144.186   2
  -4   6  -3 11630.2 718.208   2
   4  -6   3 11778.1 409.672   1
   4  -6   4 74.0906 53.9036   1
  -4   6  -4 211.504 192.480   2
  -4  -6  -4 167.844 110.713   2
  -4   6  -5 6002.90 573.458   2
  -4  -6  -5 6379.09 428.171   2
  -4   6  -6 6037.02 588.159   2
  -4  -6  -6 5551.21 421.776   2
  -4   6  -7 646.247 254.879   2
  -4   6  -8 7.47213 199.194   2
  -4   6  -9 18126.8 1151.45   2
  -4   6 -10 12307.1 996.918   2
  -4   6 -11 4216.50 649.065   2
  -4  -7  12 346.501 275.707   4
   4   7 -12 460.346 384.888   2
   4   7 -12 30.7654 193.253   1
  -4  -7  11 786.567 387.113   4
   4   7 -11 1372.71 314.236   1
  -4  -7  10 167.780 280.925   4
   4  -7 -10 415.045 238.528   1
   4   7 -10 531.419 224.296   1
  -4  -7   9 727.872 293.388   4
   4  -7  -9 680.762 276.720   1
   4   7  -9 455.738 206.785   1
   4   7  -8 2646.39 390.821   1
  -4  -7   8 2438.96 400.011   4
   4  -7  -8 2385.61 429.280   1
  -4  -7   7 3736.09 459.979   4
  -4  -7   7 3276.01 263.257   3
   4  -7  -7 3564.64 459.523   1
   4   7  -7 3535.95 428.289   1
  -4  -7   6 382.037 217.643   4
  -4  -7   6 342.223 114.588   3
   4  -7  -6 222.611 173.976   1
   4   7  -6 565.040 205.005   1
   4   7  -5 5116.65 478.915   1
  -4  -7   5 5488.58 479.519   4
  -4  -7   5 5063.85 326.614   3
   4  -7  -5 5240.62 344.428   3
   4  -7  -5 5500.41 501.039   1
   4   7  -4 15268.2 814.916   1
  -4  -7   4 17040.5 783.243   4
   4  -7  -4 17007.6 627.274   3
   4  -7  -4 17556.7 841.027   1
  -4  -7   3 306.551 148.914   4
   4   7  -3 264.208 162.475   1
   4  -7  -3 479.103 182.204   1
  -4  -7   2 102992. 1893.88   4
   4   7  -2 100127. 2255.97   1
   4  -7  -2 107649. 2093.21   1
  -4   7   2 103441. 2223.51   2
  -4  -7   1 49037.5 1102.46   4
   4  -7  -1 49436.3 1246.39   1
  -4   7   1 50611.9 1459.15   2
  -4   7   0 5284.32 462.209   2
   4  -7   0 5163.09 353.972   1
  -4   7  -1 5268.27 331.200   1
  -4   7  -1 5335.31 474.721   2
   4  -7   1 5072.78 316.744   1
  -4   7  -2 28647.9 1128.11   2
   4  -7   2 27081.8 689.652   1
  -4   7  -3 37416.1 1326.13   2
   4  -7   3 29956.7 648.154   1
  -4   7  -4 6554.42 570.402   2
   4  -7   4 2283.18 117.471   1
  -4   7  -5 11189.3 779.490   2
  -4  -7  -5 12302.5 559.102   2
  -4   7  -6 43428.2 1616.19   2
  -4  -7  -6 42989.1 1128.11   2
  -4   7  -7 6776.27 670.115   2
  -4   7  -8-177.012 226.835   2
  -4   7  -9 370.550 292.354   2
  -4   7 -10 16258.6 1157.84   2
  -4   7 -11 897.473 371.020   2
   4   8 -12 903.206 336.081   1
   4   8 -12 2076.41 564.028   2
  -4  -8  12 2242.72 541.998   4
  -4  -8  11 465.201 337.534   4
   4   8 -11 607.447 268.607   1
  -4  -8  10-104.770 235.526   4
   4   8 -10-136.401 167.443   1
   4   8  -9 897.601 266.068   1
  -4  -8   9 1477.01 374.364   4
   4  -8  -9 1216.19 341.444   1
   4   8  -8 50.8054 174.055   1
   4  -8  -8 26.3790 165.919   1
  -4  -8   8 24.4106 180.271   4
  -4  -8   7 6345.32 396.160   3
  -4  -8   7 6616.40 604.601   4
   4  -8  -7 6260.14 603.822   1
   4   8  -7 6361.17 568.169   1
   4  -8  -6 2753.16 380.776   1
  -4  -8   6 2653.64 385.049   4
   4   8  -6 2452.21 346.287   1
  -4  -8   6 2676.07 262.656   3
   4   8  -5 5725.86 516.694   1
  -4  -8   5 6966.53 559.282   4
  -4  -8   5 6503.63 402.795   3
   4  -8  -5 5676.46 394.347   3
   4  -8  -5 6625.21 567.959   1
   4   8  -4 11281.6 710.401   1
  -4  -8   4 13195.1 704.863   4
   4  -8  -4 12611.0 575.250   3
   4  -8  -4 12698.9 729.626   1
  -4  -8   3 10903.1 606.223   4
   4   8  -3 10308.4 670.531   1
   4  -8  -3 11577.4 663.273   1
  -4  -8   2-23.1005 134.776   4
   4  -8  -2 283.741 139.252   1
  -4   8   2 397.370 205.640   2
   4   8  -2 30.0583 144.704   1
  -4  -8   1 2924.86 261.545   4
  -4   8   1 2824.12 346.747   2
   4  -8  -1 3036.19 297.492   1
  -4   8   0 1337.51 263.340   2
   4  -8   0 1399.11 210.824   1
  -4  -8   0 1264.61 152.569   4
  -4   8  -1 4613.59 300.365   1
   4  -8   1 4321.85 299.206   1
  -4   8  -1 4140.67 432.148   2
   4  -8   2 4911.94 275.035   1
  -4   8  -2 5210.93 491.869   2
  -4   8  -3 3635.93 431.107   2
   4  -8   3 2899.89 168.325   1
  -4   8  -4 1918.03 332.110   2
  -4   8  -5 2496.88 415.856   2
  -4   8  -6 4398.14 543.689   2
  -4   8  -7 1092.94 315.058   2
  -4   8  -8 1298.48 339.981   2
  -4   8  -9 435.022 265.392   2
  -4   8 -10 703.819 356.848   2
  -4   8 -11 122.995 310.864   2
  -4  -9  12 182.689 291.055   4
   4   9 -12 476.416 379.193   2
  -4  -9  11 1729.38 454.715   4
   4   9 -11 1570.94 450.090   2
   4   9 -11 673.524 291.804   1
  -4  -9  10 683.252 323.791   4
   4   9 -10 552.821 223.001   1
   4   9  -9 901.846 264.058   1
  -4  -9   9 447.841 304.899   4
   4   9  -8 109.233 170.508   1
   4  -9  -8 330.623 201.028   1
  -4  -9   8 120.498 197.351   4
  -4  -9   7 23755.2 1147.86   4
  -4  -9   7 23537.0 825.057   3
   4  -9  -7 24000.8 1196.42   1
   4   9  -7 23321.2 1092.74   1
  -4  -9   6 548.919 244.777   4
   4  -9  -6 719.288 244.840   1
  -4  -9   6 592.479 163.416   3
   4   9  -6 274.772 142.668   1
   4   9  -5 14681.4 833.225   1
  -4  -9   5 14429.3 809.530   4
  -4  -9   5 14736.0 648.182   3
   4  -9  -5 15259.6 679.752   3
   4  -9  -5 15471.2 870.091   1
   4   9  -4 577.362 203.794   1
   4  -9  -4 457.263 202.751   1
   4  -9  -4 430.346 157.032   3
  -4  -9   4 831.680 227.516   4
  -4  -9   3 51270.8 1385.03   4
   4   9  -3 50572.1 1569.03   1
   4  -9  -3 51330.2 1471.33   1
  -4  -9   2 1245.01 213.139   4
   4  -9  -2 1278.72 234.623   1
  -4   9   2 1298.25 254.315   2
  -4  -9   1 948.438 187.848   4
   4  -9  -1 783.352 166.065   1
  -4   9   1 759.184 217.158   2
  -4  -9   0 24.7767 88.2648   4
   4  -9   0 7.95918 96.1640   1
  -4   9   0-37.9270 130.812   2
   4  -9   1 766.064 152.196   1
  -4   9  -1 456.301 196.405   2
  -4   9  -1 604.650 116.866   1
  -4   9  -2 61.0643 176.073   2
   4  -9   2 176.364 86.2100   1
  -4   9  -3 11065.5 753.631   2
  -4   9  -4 29.3572 164.856   2
  -4   9  -5 814.669 294.111   2
  -4   9  -6 92.7642 207.363   2
  -4   9  -7 807.273 298.990   2
  -4   9  -8 616.886 297.223   2
  -4   9  -9 1860.66 461.947   2
  -4   9 -10 802.708 376.501   2
  -4 -10  11 1073.89 383.791   4
   4  10 -11 489.760 258.137   1
   4  10 -11 1154.14 451.400   2
  -4 -10  10 1162.86 391.163   4
   4  10 -10 1448.80 437.299   2
   4  10 -10 645.226 255.647   1
   4  10  -9 971.578 266.729   1
  -4 -10   9 948.792 322.372   4
  -4 -10   8 8751.63 751.554   4
   4  10  -8 9279.97 720.914   1
  -4 -10   7 3027.99 457.947   4
  -4 -10   7 3870.71 362.935   3
   4  10  -7 4225.06 485.153   1
   4  10  -6 1249.29 283.263   1
  -4 -10   6 1904.30 338.993   4
   4 -10  -6 1404.26 306.463   1
  -4 -10   6 1776.36 260.208   3
  -4 -10   5 1195.79 276.535   4
   4 -10  -5 966.809 203.321   3
  -4 -10   5 1184.34 220.589   3
   4  10  -5 1113.81 266.052   1
   4 -10  -5 922.081 251.508   1
   4 -10  -4 1982.45 317.911   1
   4  10  -4 1746.69 318.634   1
   4 -10  -4 2272.07 287.711   3
  -4 -10   4 1948.60 269.999   3
  -4 -10   4 1307.88 268.882   4
   4 -10  -3 274.839 157.960   1
   4  10  -3-8.83065 134.257   1
  -4 -10   3-13.7462 140.587   4
  -4 -10   2 80657.6 1712.81   4
   4 -10  -2 81821.7 1864.60   1
  -4  10   2 83782.0 2028.61   2
  -4 -10   1 393.788 150.218   4
   4 -10  -1 405.760 153.422   1
  -4  10   1 583.326 233.871   2
  -4 -10   0 67.4937 103.328   4
  -4  10   0 43.2095 137.848   2
   4 -10   0-65.9941 91.5560   1
  -4 -10  -1 180.969 85.1589   4
  -4  10  -1 85.4872 174.025   2
  -4  10  -2 2411.89 352.247   2
  -4  10  -3 152.846 202.397   2
  -4  10  -4 212.955 165.171   2
  -4  10  -5 262.615 220.465   2
  -4  10  -6 237.329 244.863   2
  -4  10  -7 409.229 291.255   2
  -4  10  -8 2076.04 432.934   2
  -4  10  -9 94.1584 241.828   2
  -4  10 -10 3466.41 622.774   2
  -4 -11  11-201.084 295.893   4
   4  11 -11 929.542 434.376   2
  -4 -11  10 514.000 266.843   4
   4  11 -10 732.652 357.525   2
   4  11 -10 259.226 172.790   1
   4  11  -9 858.796 263.257   1
  -4 -11   9 682.741 342.362   4
  -4 -11   8 219.117 214.671   4
   4  11  -8 322.371 167.004   1
   4  11  -7 20718.6 1043.75   1
  -4 -11   7 21971.9 1132.03   4
  -4 -11   7 20937.9 883.300   3
   4  11  -6 717.798 257.069   1
  -4 -11   6 447.517 205.304   4
  -4 -11   6 185.703 140.269   3
  -4 -11   5 399.775 211.872   4
   4 -11  -5 92.8871 142.286   3
   4  11  -5 282.494 188.375   1
  -4 -11   5-24.8258 132.762   3
  -4 -11   4 1675.62 303.721   4
   4 -11  -4 1788.16 287.515   3
  -4 -11   4 1925.25 295.510   3
   4  11  -4 1467.79 285.800   1
  -4 -11   3 53464.1 1476.13   4
   4  11  -3 57245.4 1755.65   1
  -4  11   2 1963.79 338.988   2
  -4 -11   2 936.851 203.593   4
  -4 -11   1 5225.18 378.246   4
  -4  11   1 5481.48 506.575   2
  -4 -11   0 790.122 157.278   4
  -4  11   0 765.335 237.765   2
  -4 -11  -1 550.264 110.386   4
  -4  11  -1 420.960 190.899   2
  -4  11  -2 163.415 190.677   2
  -4  11  -3 472.031 256.604   2
  -4  11  -4 568.503 248.621   2
  -4  11  -5 1153.49 346.857   2
  -4  11  -6 1818.59 431.976   2
  -4  11  -7 6675.63 732.622   2
  -4  11  -8 203.342 310.652   2
  -4  11  -9 3489.72 587.988   2
  -4 -12  11 1178.69 422.081   4
   4  12 -11 1412.37 465.272   2
   4  12 -10 1732.77 370.610   1
  -4 -12  10 2453.96 474.834   4
   4  12 -10 1352.89 423.242   2
   4  12  -9 2922.91 429.060   1
  -4 -12   9 2957.15 508.200   4
   4  12  -9 3284.26 551.721   2
   4  12  -8 334.373 168.826   1
  -4 -12   8 672.899 304.307   4
  -4 -12   7 905.882 308.406   4
  -4 -12   7 810.646 215.478   3
   4  12  -7 462.467 198.171   1
   4  12  -6 3232.27 436.374   1
  -4 -12   6 2950.02 349.053   3
  -4 -12   6 3632.07 468.883   4
  -4 -12   5 203.693 223.481   4
   4 -12  -5 409.199 178.158   3
  -4 -12   5 215.548 187.618   3
   4  12  -5 408.439 201.993   1
   4 -12  -4 589.710 214.254   3
  -4 -12   4 571.802 180.568   3
   4  12  -4 348.785 188.164   1
   4  12  -3 77876.5 2139.93   1
  -4  12   2 35155.2 1296.89   2
  -4  12   1 22566.9 1039.75   2
  -4 -12   0 2610.42 257.440   4
  -4  12   0 2353.53 362.796   2
  -4 -12  -1 10240.8 425.114   4
  -4  12  -1 9878.84 706.150   2
  -4  12  -2 644.748 274.968   2
  -4  12  -3 5624.55 579.663   2
  -4  12  -4 2885.96 441.673   2
  -4  12  -5 6871.44 689.840   2
  -4  12  -6 77.4068 231.958   2
  -4  12  -7 132.664 266.289   2
  -4  12  -8 1561.97 444.181   2
  -4  12  -9 738.261 344.091   2
   4  13 -11 1370.95 430.365   2
  -4 -13  10 6434.75 772.222   4
   4  13 -10 4606.20 655.800   2
  -4 -13   9 440.243 305.067   4
   4  13  -9 82.6233 201.355   1
   4  13  -9 16.6634 269.180   2
  -4 -13   8 455.092 279.100   4
   4  13  -8 171.315 189.614   1
   4  13  -8 100.931 255.333   2
   4  13  -7 29325.5 1289.72   1
  -4 -13   7 31399.3 1400.47   4
  -4 -13   7 31733.4 1202.80   3
  -4 -13   6 4223.98 498.714   4
  -4 -13   6 4060.74 446.073   3
   4  13  -6 3848.86 479.508   1
   4 -13  -5 332.229 192.265   3
  -4 -13   5 296.299 191.603   3
   4  13  -5 185.111 180.980   1
   4 -13  -4 204.023 151.895   3
  -4 -13   4 233.602 194.694   3
   4  13  -4 91.6436 168.579   1
   4  13  -3 26220.0 1227.60   1
   4 -13  -3 26643.4 1087.72   3
  -4  13   2 7926.48 629.458   2
  -4  13   1 120.068 189.754   2
  -4  13   0 265.820 163.470   2
  -4  13  -1 1060.63 268.114   2
  -4  13  -2 120.308 189.330   2
  -4  13  -3 4072.41 518.661   2
  -4  13  -4 918.931 295.101   2
  -4  13  -5 9115.65 807.663   2
  -4  13  -6 24967.6 1382.41   2
  -4  13  -7 3547.12 589.396   2
  -4  13  -8 988.650 354.232   2
  -4 -14  10 799.923 408.089   4
   4  14 -10 1338.65 435.338   2
   4  14  -9-34.4754 191.882   1
  -4 -14   9 569.953 341.029   4
   4  14  -9-97.7643 276.838   2
  -4 -14   8 658.100 301.056   4
   4  14  -8 312.515 198.324   1
   4  14  -8 85.6360 262.721   2
  -4 -14   7 14.0438 206.190   4
  -4 -14   7 370.155 195.590   3
   4  14  -7 164.196 250.468   2
   4  14  -7 313.508 191.959   1
   4  14  -6 6252.95 610.417   1
  -4 -14   6 5829.95 532.495   3
   4  14  -6 5829.50 649.991   2
   4  14  -5-256.780 184.594   1
  -4 -14   5-41.5907 152.598   3
   4  14  -4 1410.28 325.448   1
   4 -14  -4 1957.92 335.442   3
  -4 -14   4 1319.54 279.510   3
   4 -14  -3 326.092 238.108   3
   4  14  -3 361.675 230.579   1
  -4  14   2 612.901 226.762   2
  -4  14   1 769.673 246.378   2
  -4  14   0 1376.82 293.295   2
  -4  14  -1 10573.8 777.852   2
  -4  14  -2 17036.3 1011.68   2
  -4  14  -3 2182.47 414.632   2
  -4  14  -4 845.426 299.651   2
  -4  14  -5 446.007 262.440   2
  -4  14  -6 24226.8 1384.86   2
  -4  14  -7 92.9143 274.173   2
  -4  14  -8 511.730 335.272   2
  -4 -15  10 302.606 335.052   4
   4  15 -10-430.021 330.986   2
  -4 -15   9 1131.06 418.934   4
   4  15  -9 624.241 316.994   2
   4  15  -8 110.665 203.750   1
  -4 -15   8 78.5980 218.750   4
   4  15  -8 285.727 327.831   2
  -4 -15   7-137.349 217.650   4
   4  15  -7 443.391 303.098   2
   4  15  -7 61.3980 171.985   1
  -4 -15   6 1186.92 289.941   3
   4  15  -6 729.752 261.644   1
   4  15  -6 1026.77 347.122   2
   4  15  -5 513.880 219.695   1
   4 -15  -5 371.760 227.167   3
  -4 -15   5 416.112 206.909   3
   4  15  -4 444.220 197.957   1
  -4 -15   4 214.079 212.581   3
   4 -15  -4 238.287 190.325   3
   4  15  -4 96.1199 221.087   2
   4 -15  -3 84.1686 151.929   3
   4  15  -3 324.129 250.481   2
  -4  15   2 1046.03 280.322   2
   4  15  -2 1013.53 250.257   2
  -4  15   1 405.981 231.272   2
  -4  15   0 31.5083 213.067   2
  -4  15  -1 2807.81 441.896   2
  -4  15  -2 17974.6 1045.39   2
  -4  15  -3 773.596 297.237   2
  -4  15  -4 779.453 326.197   2
  -4  15  -5 6249.92 696.787   2
  -4  15  -6 2137.07 484.563   2
  -4  15  -7 5132.65 724.364   2
  -4 -16   9-565.638 333.644   4
   4  16  -9-210.030 298.352   2
  -4 -16   8 1337.11 407.428   4
   4  16  -8 575.324 305.992   2
   4  16  -7 1380.36 305.323   1
   4  16  -7 446.971 270.867   2
  -4 -16   6 70.2922 217.017   3
   4  16  -6 117.936 190.355   1
   4  16  -6-207.580 221.661   2
   4  16  -5 2592.44 403.278   1
   4 -16  -5 2420.09 381.923   3
  -4 -16   5 2749.67 428.950   3
   4  16  -5 2066.19 408.121   2
   4  16  -4-52.8073 215.852   1
   4 -16  -4-16.8360 174.174   3
  -4 -16   4-180.465 235.394   3
   4  16  -4-155.685 234.057   2
   4 -16  -3 81.4500 168.842   3
   4  16  -3 293.184 210.080   2
  -4  16   2 1485.03 313.885   2
  -4  16   1 387.734 288.304   2
  -4  16   0 429.627 232.715   2
  -4  16  -1 1021.66 291.225   2
  -4  16  -2 5914.38 641.027   2
  -4  16  -3 6906.04 685.266   2
  -4  16  -4 130.739 235.097   2
  -4  16  -5 7252.42 790.797   2
  -4  16  -6 1872.55 429.501   2
  -4  16  -7 579.110 394.759   2
  -4 -17   9 1031.44 386.367   4
   4  17  -9 14.6629 317.005   2
  -4 -17   8 2502.96 498.978   4
   4  17  -8 1226.89 369.200   2
   4  17  -7-2.15729 188.834   1
   4  17  -7 152.192 241.725   2
   4  17  -6 5313.54 597.344   1
  -4 -17   6 4789.68 578.175   3
   4  17  -6 4342.98 583.582   2
   4  17  -5 4882.08 566.008   1
   4 -17  -5 4941.27 568.455   3
  -4 -17   5 4507.79 562.981   3
   4  17  -5 3876.48 548.726   2
  -4 -17   4 5229.60 593.640   3
   4 -17  -4 5446.43 598.203   3
   4  17  -4 4780.42 583.797   1
   4  17  -4 4103.43 529.032   2
   4 -17  -3 886.530 276.228   3
  -4  17   2 219.951 205.712   2
   4 -17  -2 277.983 197.964   3
  -4  17   1 6890.24 622.793   2
  -4  17   0 1824.56 375.581   2
  -4  17  -1 206.069 214.050   2
  -4  17  -2 559.441 264.354   2
  -4  17  -3 233.493 267.685   2
  -4  17  -4 3484.40 544.544   2
  -4  17  -5 559.099 291.302   2
  -4  17  -6 10761.0 998.772   2
   4  18  -9 3746.00 643.467   2
  -4 -18   8-85.6163 259.030   4
   4  18  -8-102.494 296.780   2
   4  18  -7 19.3790 251.937   2
  -4 -18   6 329.442 236.254   3
   4  18  -6 199.187 276.951   1
   4  18  -6-142.006 303.201   2
   4  18  -5 638.527 304.484   1
   4 -18  -5 945.494 277.170   3
  -4 -18   5 546.587 300.837   3
   4  18  -5 591.416 265.090   2
   4 -18  -4 3082.81 495.206   3
  -4 -18   4 3715.25 524.386   3
   4  18  -4 3737.35 505.707   1
   4 -18  -3 1763.64 373.539   3
   4 -18  -2 2388.04 450.408   3
  -4  18   2 2787.52 425.294   2
  -4  18   1 586.414 274.411   2
  -4  18   0 356.980 239.171   2
  -4  18  -1 1289.85 323.105   2
  -4  18  -2 2014.41 391.273   2
  -4  18  -3 5379.26 649.315   2
  -4  18  -4-125.761 247.535   2
  -4  18  -5 2715.81 508.308   2
  -4  18  -6 4535.07 681.757   2
   4  19  -8 673.597 293.835   2
   4  19  -7 5540.10 711.725   2
  -4 -19   6 3231.15 520.882   3
   4  19  -6 3338.25 534.431   1
   4  19  -6 2772.92 515.245   2
   4  19  -5 413.952 260.018   1
   4 -19  -5 1270.09 378.625   3
  -4 -19   5 549.995 337.258   3
   4 -19  -4 485.079 274.867   3
  -4 -19   4 544.066 330.632   3
   4  19  -4-130.075 248.523   1
   4 -19  -3-264.438 244.978   3
   4 -19  -2 1052.11 333.874   3
  -4  19   2 533.955 227.910   2
  -4  19   1 584.893 291.733   2
  -4  19   0 778.836 299.796   2
  -4  19  -1 5634.62 635.646   2
  -4  19  -2-311.729 321.669   2
  -4  19  -3-261.107 275.477   2
  -4  19  -4 3892.58 584.977   2
  -4  19  -5 1417.36 464.379   2
   4  20  -8 518.736 351.270   2
   4  20  -5 1700.18 411.237   1
   4 -20  -5 1037.76 329.227   3
  -4 -20   5 1594.05 427.458   3
   4 -20  -4 540.276 278.129   3
   4  20  -4 1114.13 328.676   1
  -4 -20   4 967.950 315.002   3
   4 -20  -3 881.855 339.414   3
   4 -20  -2 683.141 258.329   3
   4 -20  -1 1150.18 384.685   3
  -4  20   1 1100.30 327.957   2
  -4  20   0 1009.07 334.755   2
  -4  20  -1 2899.25 491.778   2
  -4  20  -2 456.022 260.047   2
  -4  20  -3 267.493 271.086   2
  -4  20  -4 124.798 275.849   2
   4 -21  -5 5557.41 697.906   3
  -4 -21   5 5151.99 678.085   3
   4  21  -4-239.072 230.225   1
   4 -21  -4 139.526 244.866   3
  -4 -21   4 17.8298 294.031   3
   4 -21  -3-170.750 223.221   3
   4 -21  -2 178.408 238.004   3
   4 -21  -1 30.7247 295.496   3
  -4  21   0 3040.58 538.306   2
  -4  21  -1-74.3162 318.967   2
  -4  21  -2 2382.12 467.521   2
  -4  21  -3-294.815 349.445   2
  -4  21  -4 9348.29 912.905   2
   4 -22  -5 712.247 350.991   3
  -4 -22   5 907.130 341.589   3
   4 -22  -4 3404.92 592.146   3
   4 -22  -3 52.1582 284.554   3
   4  22  -3 90.6458 294.818   1
   4 -22  -2 578.218 357.216   3
   4 -22  -1 881.157 389.758   3
   4 -22   0 5201.39 741.503   3
  -4  22  -1 153.238 265.636   2
  -4  22  -2 900.272 345.451   2
  -4  22  -3 730.074 280.869   2
   4  23  -3-292.678 326.022   1
   5   0 -13 409.857 294.173   1
   5   0 -12 23.0324 245.077   1
   5   0 -11 55796.4 2048.74   1
   5   0 -10 127.681 214.044   1
   5   0  -9 35019.7 1491.24   1
   5   0  -8-31.0534 163.123   1
   5   0  -7 240.920 157.818   1
   5   0  -6 333.764 197.173   1
   5   0  -5 1406.24 283.311   1
   5   0  -4 17.5954 133.640   1
   5   0  -3 41129.4 1354.49   1
   5   0  -2 4.75248 148.790   1
   5   0  -1 432.445 169.293   1
   5   0   0-13.3993 113.140   1
   5   0   1 1120.38 216.970   1
  -5   0  -1 1738.13 275.014   2
   5   0   2-57.8775 125.343   1
  -5   0  -2-55.1747 138.418   2
  -5   0  -3 3158.36 384.532   2
  -5   0  -4 216.353 183.868   2
  -5   0  -5 4925.85 490.364   2
  -5   0  -6 187.669 231.168   2
  -5   0  -7-38.7266 166.973   2
  -5   0  -8-82.4509 235.969   2
  -5   0  -9-22.6091 217.972   2
  -5   0 -10-50.0961 247.469   2
   5  -1 -13 98.0561 227.938   1
   5   1 -13-464.494 336.149   1
   5  -1 -12 9629.36 886.922   1
   5   1 -12 10021.4 894.468   1
   5  -1 -11 10178.9 866.856   1
   5   1 -11 10430.3 898.391   1
   5  -1 -10 7728.06 752.577   1
   5   1 -10 8174.36 748.342   1
   5  -1  -9 1388.02 343.784   1
   5   1  -9 1771.36 358.755   1
   5  -1  -8 383.979 231.733   1
   5   1  -8 534.638 232.960   1
   5   1  -7 400.613 232.324   1
   5  -1  -7 1147.02 288.373   1
   5  -1  -6 9121.80 687.979   1
   5   1  -6 8961.85 679.498   1
   5  -1  -5 18298.7 930.677   1
   5   1  -5 17002.3 908.800   1
   5  -1  -4 7812.17 586.793   1
   5   1  -4 9016.16 637.669   1
   5   1  -3 7135.57 549.047   1
   5  -1  -3 7977.26 577.005   1
   5   1  -2 1112.24 247.584   1
   5  -1  -2 1296.41 241.364   1
   5  -1  -1 6886.41 512.414   1
   5   1  -1 7145.93 539.258   1
   5  -1   0 35932.6 1183.68   1
   5   1   0 35643.4 1196.23   1
  -5   1   0 37679.8 1269.30   2
   5  -1   1 4693.13 414.268   1
   5   1   1 5103.68 450.288   1
  -5   1  -1 5346.18 486.094   2
  -5  -1  -1 5691.70 469.221   2
   5  -1   2 14135.1 694.025   1
   5   1   2 14427.9 764.957   1
  -5   1  -2 14673.4 790.745   2
  -5  -1  -2 16352.0 799.840   2
   5  -1   3 538.630 168.367   1
  -5   1  -3 373.016 189.429   2
  -5  -1  -3 178.681 149.707   2
  -5   1  -4 1896.00 321.714   2
  -5  -1  -4 1945.81 311.702   2
  -5   1  -5 18745.7 956.951   2
  -5  -1  -5 17319.1 894.875   2
  -5   1  -6 15207.5 887.194   2
  -5  -1  -6 14958.0 854.699   2
  -5   1  -7-3.19275 178.766   2
  -5  -1  -7 148.005 196.914   2
  -5   1  -8-242.763 212.432   2
  -5  -1  -8 4.99024 191.590   2
  -5   1  -9 419.207 226.109   2
  -5  -1  -9 678.213 221.990   2
  -5   1 -10 4762.27 625.927   2
   5  -2 -13 967.743 407.011   1
   5   2 -13 308.779 285.566   1
   5  -2 -12 1239.71 321.687   1
   5   2 -12 1199.56 341.669   1
   5  -2 -11 1326.87 384.772   1
   5   2 -11 972.184 305.004   1
   5  -2 -10 1254.27 375.192   1
   5   2 -10 920.792 287.975   1
   5  -2  -9 2531.02 451.319   1
   5   2  -9 2488.65 416.013   1
   5  -2  -8 143.931 168.434   1
   5   2  -8-74.5674 168.227   1
   5   2  -7 2243.29 368.131   1
   5  -2  -7 1713.05 335.071   1
   5   2  -6 1025.23 268.445   1
   5  -2  -6 771.784 225.429   1
   5  -2  -5 7662.79 602.068   1
   5   2  -5 6619.79 570.008   1
   5   2  -4 2712.85 354.825   1
   5  -2  -4 3493.93 397.134   1
   5   2  -3 2871.26 358.800   1
   5   2  -3 3267.01 207.701   3
   5  -2  -3 3070.59 379.090   1
   5   2  -2 2104.07 315.608   1
   5  -2  -2 1597.48 267.179   1
   5  -2  -1 336.004 136.832   1
   5   2  -1 426.808 191.623   1
   5  -2   0 4792.49 415.830   1
   5   2   0 4482.68 436.048   1
  -5   2   0 5342.02 477.592   2
   5   2   1 1840.06 281.012   1
   5  -2   1 2123.66 269.874   1
  -5   2  -1 2213.26 326.092   2
  -5   2  -2-44.5238 149.116   2
  -5  -2  -2 113.414 158.286   2
   5  -2   2 69.0942 107.020   1
   5  -2   3 10279.8 570.630   1
  -5   2  -3 11246.4 712.557   2
  -5  -2  -3 11101.0 669.480   2
   5  -2   4 683.334 171.477   1
  -5   2  -4 1032.80 265.565   2
  -5  -2  -4 724.143 216.994   2
   5  -2   5 45208.8 1271.60   1
  -5   2  -5 46868.8 1579.18   2
  -5  -2  -5 48594.1 1490.69   2
  -5   2  -6 926.958 268.441   2
  -5  -2  -6 854.683 219.839   2
  -5   2  -7 1396.60 350.323   2
  -5  -2  -7 1360.69 297.841   2
  -5   2  -8 104.814 195.404   2
  -5  -2  -8 429.146 214.067   2
  -5   2  -9 256.307 242.664   2
  -5   2 -10 704.394 335.218   2
  -5   2 -11-250.433 301.989   2
   5  -3 -13-195.741 245.404   1
   5   3 -13-114.624 229.723   1
   5  -3 -12-7.14029 322.013   1
   5   3 -12-439.745 236.518   1
   5  -3 -11 18953.0 1214.85   1
   5   3 -11 18755.5 1157.94   1
   5  -3 -10 26219.3 1359.91   1
   5   3 -10 22712.8 1229.73   1
   5  -3  -9 4248.75 542.850   1
   5   3  -9 4876.09 558.470   1
   5   3  -8 881.108 250.443   1
   5  -3  -8 854.217 314.135   1
   5   3  -7 174.959 209.631   1
   5  -3  -7 323.429 220.498   1
   5   3  -6 818.021 223.226   1
   5  -3  -6 1375.79 307.295   1
   5  -3  -5 6338.78 545.964   1
   5   3  -5 6976.10 585.950   1
   5   3  -4 6178.47 528.670   1
   5  -3  -4 6403.19 537.578   1
   5   3  -3 14869.3 818.967   1
   5   3  -3 15053.1 480.083   3
   5  -3  -3 15133.4 787.835   1
   5   3  -2 1851.33 307.759   1
   5  -3  -2 2660.62 346.952   1
   5   3  -1 232.044 139.939   1
   5  -3  -1 55.8064 119.165   1
   5   3   0 16.1838 111.859   1
   5  -3   0-176.423 138.330   1
   5  -3   1 11279.1 593.183   1
   5   3   1 11586.6 442.943   4
  -5   3  -1 11423.2 703.872   2
   5  -3   2 8333.23 498.639   1
   5   3   2 8326.93 335.944   4
  -5   3  -2 9554.21 655.543   2
  -5  -3  -2 7859.15 557.105   2
   5  -3   3 6809.94 452.610   1
  -5   3  -3 6681.66 573.993   2
  -5  -3  -3 6633.84 507.648   2
   5  -3   4 3690.84 326.102   1
  -5   3  -4 3667.47 447.185   2
  -5  -3  -4 3996.11 408.644   2
   5  -3   5 108350. 2037.27   1
  -5   3  -5 113545. 2612.18   2
  -5  -3  -5 116132. 2394.81   2
  -5   3  -6 3764.75 506.261   2
  -5  -3  -6 3190.01 397.153   2
  -5   3  -7 926.067 281.503   2
  -5  -3  -7 588.563 228.978   2
  -5   3  -8 3265.85 488.338   2
  -5  -3  -8 3705.37 453.549   2
  -5   3  -9-250.288 302.851   2
  -5   3 -10 3054.75 535.253   2
  -5   3 -11-84.6704 276.638   2
   5   4 -13-414.437 302.450   1
   5  -4 -12 2617.21 548.011   1
   5   4 -12 2609.72 454.091   1
   5  -4 -11 5200.94 658.895   1
   5   4 -11 3655.24 539.809   1
   5  -4 -10 9996.22 860.517   1
   5   4 -10 8495.07 765.269   1
   5  -4  -9 453.244 230.929   1
   5   4  -9 615.118 236.116   1
   5   4  -8 1122.87 299.940   1
   5  -4  -8 880.228 281.368   1
   5   4  -7 1611.69 326.004   1
   5  -4  -7 1518.62 289.921   1
   5   4  -6 226.209 179.055   1
   5  -4  -6 406.213 220.933   1
   5  -4  -5 8593.19 644.484   1
   5   4  -5 7338.17 604.898   1
   5   4  -4 21.3260 144.808   1
   5  -4  -4-14.1778 117.737   1
   5  -4  -3-135.455 143.927   1
   5   4  -3-95.3524 101.227   3
   5   4  -3-96.8885 125.714   1
   5   4  -2 4136.81 436.347   1
   5  -4  -2 4802.04 429.629   1
   5   4  -1 3493.76 408.210   1
  -5   4   1 4009.08 428.578   2
   5  -4  -1 3388.24 358.175   1
   5  -4   0 1470.09 235.444   1
  -5   4   0 1132.56 240.908   2
   5   4   0 960.091 252.536   1
   5   4   1 21551.6 581.116   4
  -5   4  -1 20484.6 962.757   2
   5  -4   1 18642.1 757.203   1
  -5   4  -2 2563.53 375.969   2
   5  -4   2 2142.78 257.961   1
   5  -4   3 167.229 116.979   1
  -5   4  -3-76.0054 167.495   2
  -5  -4  -3-15.4669 127.191   2
   5  -4   4 5892.04 390.083   1
  -5   4  -4 5560.16 545.960   2
  -5  -4  -4 4947.06 429.537   2
   5  -4   5 3927.54 321.657   1
  -5   4  -5 4847.44 543.970   2
  -5  -4  -5 4154.26 431.360   2
  -5   4  -6 20701.3 1116.44   2
  -5  -4  -6 20051.2 923.982   2
  -5   4  -7 0.30117 237.012   2
  -5  -4  -7-65.1794 173.510   2
  -5   4  -8 6604.41 712.477   2
  -5   4  -9 6079.12 713.322   2
  -5   4 -10 1805.72 436.233   2
  -5   4 -11 518.623 338.058   2
   5   5 -13 2685.85 505.576   1
   5  -5 -12 181.616 247.728   1
   5   5 -12 250.810 293.946   1
   5  -5 -11 2197.61 477.349   1
   5   5 -11 2130.00 420.851   1
   5  -5 -10 5033.06 626.505   1
   5   5 -10 4221.12 551.226   1
   5  -5  -9 1235.05 326.902   1
   5   5  -9 1174.55 284.506   1
   5   5  -8 255.749 199.866   1
   5  -5  -8 683.182 274.139   1
   5   5  -7 872.492 268.941   1
   5  -5  -7 877.053 305.616   1
   5   5  -6 3013.59 421.867   1
   5  -5  -6 2488.57 373.319   1
   5   5  -5 7829.38 622.977   1
   5  -5  -5 7172.46 317.110   3
   5  -5  -5 7304.01 602.735   1
   5   5  -4 343.967 183.708   1
   5  -5  -4 495.893 184.322   1
   5   5  -3-11.2879 129.192   1
   5  -5  -3-109.500 127.432   1
   5   5  -2 395.875 147.152   1
   5  -5  -2 707.307 201.537   1
   5   5  -1 4687.55 477.659   1
  -5   5   1 6214.03 532.087   2
   5  -5  -1 5917.95 455.500   1
  -5   5   0 5621.74 512.209   2
   5  -5   0 5367.47 417.959   1
  -5   5  -1 3431.85 412.218   2
   5  -5   1 3405.48 310.677   1
  -5   5  -2 19768.9 985.546   2
   5  -5   2 19411.4 725.394   1
  -5   5  -3 365.622 191.140   2
   5  -5   3 335.368 124.725   1
   5  -5   4 6522.66 380.211   1
  -5   5  -4 6513.91 593.632   2
  -5  -5  -4 6709.13 495.755   2
  -5   5  -5 17825.4 1008.26   2
  -5  -5  -5 18563.7 832.140   2
  -5   5  -6 694.989 298.546   2
  -5  -5  -6 2.03007 141.083   2
  -5   5  -7 7179.73 694.757   2
  -5   5  -8 4109.39 560.202   2
  -5   5  -9-173.374 245.324   2
  -5   5 -10 1903.47 441.732   2
  -5   5 -11 1849.99 536.093   2
   5   6 -13 462.246 251.686   1
   5  -6 -12-446.241 295.515   1
   5   6 -12 85.2836 226.263   1
   5  -6 -11 5199.02 681.864   1
   5   6 -11 4616.69 594.384   1
   5  -6 -10 7166.16 754.077   1
   5   6 -10 7190.67 689.245   1
   5   6  -9 500.553 250.291   1
   5  -6  -9 145.207 185.416   1
  -5  -6   8-254.651 221.098   4
   5   6  -8 31.8662 184.215   1
   5  -6  -8-103.137 213.632   1
  -5  -6   7 3271.56 451.230   4
   5   6  -7 2670.74 407.466   1
   5  -6  -7 3020.07 433.465   1
   5  -6  -6-105.740 157.837   1
   5   6  -6-46.8359 152.262   1
   5   6  -5 8786.91 672.343   1
   5  -6  -5 8341.39 383.082   3
   5  -6  -5 9115.50 669.020   1
   5   6  -4 187.283 152.941   1
   5  -6  -4 37.2682 124.554   1
   5   6  -3 11427.9 750.928   1
   5  -6  -3 11752.4 699.058   1
   5   6  -2 53.5679 129.935   1
   5  -6  -2-89.0854 122.318   1
   5   6  -1 671.897 211.931   1
  -5   6   1 722.613 235.563   2
   5  -6  -1 784.834 183.944   1
  -5   6   0 2.20318 169.121   2
   5  -6   0 202.207 97.6968   1
  -5   6  -1 13197.5 799.164   2
   5  -6   1 13906.9 619.157   1
  -5   6  -2 14962.4 865.674   2
   5  -6   2 14787.6 603.338   1
  -5   6  -3 38899.2 1443.53   2
   5  -6   3 37383.3 946.415   1
  -5   6  -4 790.902 266.937   2
  -5   6  -5 3642.95 509.715   2
  -5  -6  -5 3843.16 401.474   2
  -5   6  -6 567.025 296.364   2
  -5   6  -7 168.950 240.209   2
  -5   6  -8 1383.62 380.459   2
  -5   6  -9 877.691 354.838   2
  -5   6 -10-743.332 357.450   2
   5   7 -13 200.151 228.751   1
   5   7 -12 59.6183 219.713   1
   5  -7 -11 76.5707 221.195   1
   5   7 -11 276.346 211.630   1
  -5  -7  10 89.9688 264.313   4
   5  -7 -10 164.158 260.688   1
   5   7 -10 353.017 235.402   1
   5   7  -9 223.842 204.555   1
  -5  -7   9 225.458 219.304   4
   5  -7  -9 345.266 264.497   1
  -5  -7   8 13923.9 958.006   4
   5  -7  -8 15901.2 1032.66   1
   5   7  -8 13439.0 899.969   1
  -5  -7   7 407.328 209.259   4
   5  -7  -7 237.637 173.527   1
   5   7  -7 198.684 170.531   1
   5   7  -6 6098.08 584.036   1
  -5  -7   6 7262.91 602.017   4
   5  -7  -6 7849.02 659.178   1
   5   7  -5-100.846 162.682   1
  -5  -7   5 193.357 163.367   4
   5  -7  -5 338.053 118.256   3
   5  -7  -5 273.899 209.441   1
   5   7  -4 14715.9 870.991   1
  -5  -7   4 13763.2 762.151   4
   5  -7  -4 15268.8 839.395   1
   5   7  -3 4569.01 484.629   1
   5  -7  -3 4829.15 445.993   1
   5   7  -2 1301.27 280.979   1
   5  -7  -2 1654.31 267.614   1
   5   7  -1 5857.13 561.431   1
  -5   7   1 6476.15 567.213   2
   5  -7  -1 6737.66 478.866   1
  -5   7   0 2272.98 358.727   2
   5  -7   0 1740.36 224.406   1
  -5   7  -1 6184.64 561.762   2
   5  -7   1 5522.02 377.660   1
  -5   7  -2 264.115 220.059   2
   5  -7   2 163.536 107.045   1
  -5   7  -3 1588.96 332.083   2
   5  -7   3 1071.80 149.114   1
  -5   7  -4 2719.12 414.685   2
  -5   7  -5 19662.3 1100.60   2
  -5   7  -6 987.395 316.444   2
  -5   7  -7 302.828 248.354   2
  -5   7  -8 647.524 297.207   2
  -5   7  -9 2356.29 459.414   2
  -5   7 -10 5722.30 716.163   2
   5   8 -12-31.6458 212.628   1
  -5  -8  11 3814.71 579.012   4
   5   8 -11 3345.35 514.205   1
  -5  -8  10 375.419 339.801   4
   5  -8 -10 285.481 243.780   1
   5   8 -10 217.223 244.179   1
   5   8  -9-71.7777 180.184   1
  -5  -8   9-191.297 307.875   4
   5  -8  -9 154.563 221.438   1
  -5  -8   8 20444.8 1163.85   4
   5  -8  -8 22064.3 1224.56   1
   5   8  -8 21409.6 1140.22   1
  -5  -8   7 2681.42 420.851   4
   5  -8  -7 3207.96 469.218   1
   5   8  -7 2942.77 423.426   1
   5   8  -6 14072.3 878.983   1
  -5  -8   6 13544.6 836.099   4
   5  -8  -6 14305.2 904.457   1
   5   8  -5 296.454 155.120   1
  -5  -8   5 488.862 234.377   4
   5  -8  -5 58.9641 108.357   3
   5  -8  -5 146.315 165.038   1
   5   8  -4 9842.32 729.383   1
  -5  -8   4 10998.6 678.698   4
   5  -8  -4 11315.6 735.332   1
  -5  -8   3 23335.8 925.912   4
   5   8  -3 21602.7 1065.61   1
   5  -8  -3 22952.7 1001.16   1
   5  -8  -2 448.845 187.132   1
   5   8  -2 587.542 242.293   1
   5  -8  -1 27255.2 989.063   1
  -5   8   1 26167.5 1151.78   2
  -5   8   0 4437.52 482.705   2
   5  -8   0 4024.65 357.226   1
  -5   8  -1 7259.61 613.697   2
   5  -8   1 6480.66 411.709   1
  -5   8  -2 10274.1 743.779   2
   5  -8   2 9975.91 464.372   1
  -5   8  -3-249.914 192.033   2
  -5   8  -4 3120.67 448.762   2
  -5   8  -5 4500.20 548.547   2
  -5   8  -6 2773.46 468.932   2
  -5   8  -7 1472.65 393.946   2
  -5   8  -8 3442.57 560.057   2
  -5   8  -9 503.072 334.926   2
   5   9 -12 743.016 320.218   1
  -5  -9  11 653.287 364.841   4
   5   9 -11 72.5216 230.802   1
   5   9 -10 583.715 248.305   1
  -5  -9  10 250.271 250.673   4
   5   9  -9-352.804 222.123   1
  -5  -9   9 201.624 237.293   4
   5  -9  -9-6.13815 216.202   1
  -5  -9   8 1450.48 324.015   4
   5  -9  -8 2546.57 445.812   1
   5   9  -8 1766.55 359.808   1
  -5  -9   7 159.084 195.228   4
   5  -9  -7-30.9364 180.762   1
   5   9  -7 315.316 231.009   1
   5   9  -6 4408.42 520.228   1
  -5  -9   6 3263.97 430.050   4
   5  -9  -6 4398.58 535.428   1
  -5  -9   5-221.740 202.790   4
   5   9  -5-5.27126 151.640   1
   5  -9  -5 226.728 140.326   3
   5  -9  -5 6.61892 165.732   1
   5   9  -4 8345.08 678.557   1
  -5  -9   4 7747.78 585.533   4
   5  -9  -4 8267.25 503.649   3
   5  -9  -4 9308.52 677.167   1
  -5  -9   3 16511.6 783.461   4
   5   9  -3 17349.4 954.075   1
   5  -9  -3 17295.6 873.627   1
  -5  -9   2 45554.1 1243.15   4
   5   9  -2 43543.5 1580.58   1
   5  -9  -2 44611.3 1372.14   1
  -5   9   2 46290.5 1569.58   2
   5  -9  -1 1018.59 208.421   1
  -5   9   1 1165.53 288.573   2
   5  -9   0 10536.7 574.224   1
  -5   9   0 11486.4 776.976   2
  -5   9  -1 1458.04 305.061   2
   5  -9   1 1866.04 238.120   1
  -5   9  -2 466.256 228.781   2
   5  -9   2 140.689 108.139   1
  -5   9  -3 7957.16 685.692   2
  -5   9  -4 811.893 274.802   2
  -5   9  -5-62.3678 254.459   2
  -5   9  -6 3786.12 569.926   2
  -5   9  -7 2922.08 516.288   2
  -5   9  -8 2115.05 465.583   2
  -5   9  -9 480.493 338.816   2
  -5 -10  11 789.718 419.977   4
   5  10 -11-219.326 217.227   1
   5  10 -10-49.3585 201.553   1
  -5 -10  10 16.7270 264.940   4
  -5 -10   9 508.364 293.398   4
   5  10  -9 627.032 288.363   1
  -5 -10   8 1619.56 386.086   4
   5 -10  -8 2080.29 421.005   1
   5  10  -8 1900.41 419.772   1
  -5 -10   7 27702.8 1291.82   4
   5 -10  -7 26548.9 1330.81   1
   5  10  -7 24277.4 1209.22   1
   5  10  -6 508.793 220.198   1
  -5 -10   6 334.563 238.569   4
   5 -10  -6 330.965 247.411   1
  -5 -10   5 240.492 176.614   4
   5 -10  -5 534.480 236.869   1
   5 -10  -5 244.848 145.672   3
   5  10  -5 43.7092 177.656   1
   5  10  -4 2793.44 436.292   1
  -5 -10   4 2694.67 362.634   4
   5 -10  -4 2682.86 312.459   3
   5 -10  -4 3571.34 438.397   1
  -5 -10   3 8603.33 581.571   4
   5  10  -3 8565.42 693.983   1
   5 -10  -3 8662.34 630.820   1
  -5 -10   2 39999.4 1172.39   4
   5  10  -2 38478.6 1514.16   1
   5 -10  -2 38327.1 1281.21   1
  -5  10   2 39807.2 1471.16   2
  -5  10   1 4101.17 488.756   2
   5 -10  -1 3899.78 384.301   1
   5 -10   0 407.640 164.646   1
  -5  10   0 459.897 238.695   2
   5 -10   1 26970.2 873.164   1
  -5  10  -1 28438.5 1265.25   2
  -5  10  -2 7166.95 646.635   2
  -5  10  -3 7527.42 686.146   2
  -5  10  -4-197.192 227.428   2
  -5  10  -5 289.971 313.450   2
  -5  10  -6 443.429 244.734   2
  -5  10  -7 613.493 303.443   2
  -5  10  -8 546.712 296.056   2
  -5  10  -9 225.935 321.237   2
  -5 -11  11 1891.70 535.922   4
   5  11 -11 2221.26 555.704   2
   5  11 -11 1550.26 402.490   1
   5  11 -10 1090.62 319.258   1
  -5 -11  10 941.344 324.871   4
  -5 -11   9 995.754 358.050   4
   5  11  -9 624.936 264.775   1
  -5 -11   8 189.170 229.705   4
   5  11  -8 916.031 295.460   1
  -5 -11   7 4165.97 523.860   4
   5 -11  -7 4922.27 622.398   1
   5  11  -7 4119.75 520.281   1
   5  11  -6 2027.62 374.682   1
  -5 -11   6 2122.80 356.589   4
   5 -11  -6 2119.30 401.340   1
   5 -11  -6 1310.80 242.766   3
  -5 -11   5-47.2587 197.407   4
   5 -11  -5 351.507 231.737   1
   5 -11  -5 117.474 138.512   3
   5  11  -5 205.568 160.242   1
   5  11  -4 2377.61 399.998   1
  -5 -11   4 3375.41 392.866   4
   5 -11  -4 3278.19 440.552   1
   5 -11  -4 2855.98 357.734   3
  -5 -11   3 56820.0 1561.80   4
   5  11  -3 56255.5 1878.17   1
   5 -11  -3 57129.2 1697.17   1
  -5 -11   2 40858.3 1212.20   4
   5  11  -2 38575.2 1549.45   1
   5 -11  -2 40163.8 1330.61   1
  -5  11   2 41352.5 1512.12   2
  -5 -11   1 11991.8 578.910   4
   5 -11  -1 11434.3 656.967   1
  -5  11   1 12296.1 819.441   2
   5 -11   0 903.619 208.640   1
  -5  11   0 1134.87 302.689   2
  -5  11  -1 2631.94 424.721   2
  -5  11  -2 19068.1 1070.58   2
  -5  11  -3 199.756 214.029   2
  -5  11  -4 1238.00 322.157   2
  -5  11  -5 149.187 226.868   2
  -5  11  -6-245.093 261.593   2
  -5  11  -7 1707.37 413.775   2
  -5  11  -8-226.935 314.974   2
   5  12 -10 1033.15 348.395   1
  -5 -12  10 75.4292 289.259   4
  -5 -12   9 1250.11 368.522   4
   5  12  -9 1988.49 425.822   1
  -5 -12   8-51.5035 207.079   4
   5  12  -8 76.5228 199.860   1
  -5 -12   7 77.9727 248.418   4
   5  12  -7-112.386 181.355   1
   5  12  -6 313.155 247.097   1
  -5 -12   6 251.660 211.712   4
   5 -12  -6-164.536 148.689   3
  -5 -12   5 789.334 306.295   4
   5 -12  -5 556.289 199.543   3
   5  12  -5 412.447 246.548   1
  -5 -12   4 1243.78 273.250   4
   5 -12  -4 1683.91 300.509   3
   5  12  -4 1357.44 316.434   1
   5 -12  -4 1670.63 348.841   1
  -5 -12   3 20461.1 929.529   4
   5  12  -3 20687.7 1135.10   1
   5 -12  -3 21386.9 1021.20   1
  -5 -12   2 3547.83 369.064   4
  -5  12   2 4513.49 515.251   2
   5 -12  -2 4072.51 428.439   1
  -5 -12   1 496.996 172.952   4
  -5  12   1 193.115 174.186   2
  -5  12   0 6767.09 641.166   2
  -5  12  -1 263.327 219.157   2
  -5  12  -2 3508.94 493.263   2
  -5  12  -3 363.464 220.384   2
  -5  12  -4 16.9048 240.399   2
  -5  12  -5 688.881 315.508   2
  -5  12  -6 3516.12 557.422   2
  -5  12  -7 3835.56 653.538   2
  -5  12  -8 1638.95 497.752   2
   5  13 -10 3341.65 511.816   1
  -5 -13  10 3646.02 576.592   4
   5  13 -10 3068.57 595.229   2
  -5 -13   9 154.097 270.104   4
   5  13  -9 49.0048 216.548   1
  -5 -13   8 1850.04 417.985   4
   5  13  -8 1326.48 352.005   1
  -5 -13   7 3806.16 544.078   4
   5  13  -7 3343.50 479.355   1
  -5 -13   6 195.802 201.285   4
   5  13  -6 367.329 271.302   1
   5 -13  -6 236.120 177.634   3
  -5 -13   5 4407.17 512.009   4
   5 -13  -5 4405.98 457.809   3
   5  13  -5 3786.57 521.335   1
  -5 -13   4 542.510 252.027   4
[truncated: 614,559 more chars]
