# Supplementary material for: A structural com­parison of salt forms of dopamine with the structures of other phenyl­ethyl­amines
Source: Acta Crystallogr C Struct Chem. 2023 Sep 11;79(Pt 10):386–94. doi: 10.1107/S2053229623007696 (PMC10551880; doi:10.1107/S2053229623007696)
Supplement: Supplementary file 2 [file c-79-00386-Isup2.hkl]

data_I                                                                          
_shelx_title ' dop_ben_needle in P 21/c'                                        
_shelx_refln_list_code          4                                               
_shelx_F_calc_maximum      113.39                                               
_exptl_crystal_F_000       584.00                                               
_reflns_d_resolution_high  0.8071                                               
                                                                                
loop_                                                                           
 _space_group_symop_operation_xyz                                               
 'x, y, z'                                                                      
 '-x, y+1/2, -z+1/2'                                                            
 '-x, -y, -z'                                                                   
 'x, -y-1/2, z-1/2'                                                             
                                                                                
_cell_length_a    11.7637                                                       
_cell_length_b    11.7460                                                       
_cell_length_c    10.3316                                                       
_cell_angle_alpha  90.000                                                       
_cell_angle_beta  111.384                                                       
_cell_angle_gamma  90.000                                                       
                                                                                
_shelx_F_squared_multiplier     1.000                                           
                                                                                
loop_                                                                           
 _refln_index_h                                                                 
 _refln_index_k                                                                 
 _refln_index_l                                                                 
 _refln_F_squared_calc                                                          
 _refln_F_squared_meas                                                          
 _refln_F_squared_sigma                                                         
 _refln_observed_status                                                         
   2   0   0        345.68        337.09        11.32 o                         
   3   0   0         77.90         61.03         6.43 o                         
   4   0   0          6.96         10.71         2.75 o                         
   5   0   0       3271.18       4152.15        70.29 o                         
   6   0   0        322.57        264.37        17.26 o                         
   7   0   0       2254.99       2400.63        64.37 o                         
   8   0   0         18.63         16.48         5.90 o                         
   9   0   0         44.56         45.94         4.61 o                         
  10   0   0        203.85        188.94         9.16 o                         
  11   0   0         59.73         62.58         8.49 o                         
  12   0   0          0.52         -3.57         2.38 o                         
  13   0   0         84.15         81.26         6.36 o                         
   2   1   0        710.17        722.19        11.92 o                         
   3   1   0       2924.30       3242.93       114.76 o                         
   4   1   0       1051.50       1199.49        16.90 o                         
   5   1   0        204.51        278.80        15.47 o                         
   6   1   0        623.57        708.64        20.79 o                         
   7   1   0          8.93          3.41         4.02 o                         
   8   1   0        503.37        467.16        20.68 o                         
   9   1   0        475.02        412.65         8.45 o                         
  10   1   0         77.01         72.60         4.00 o                         
  11   1   0        410.54        437.24         9.56 o                         
  12   1   0         11.19         19.95         2.72 o                         
  13   1   0          3.74          4.45         2.53 o                         
   1   2   0      10063.33      10119.60        62.25 o                         
   2   2   0        407.18        399.00         9.07 o                         
   3   2   0         51.80         36.63         2.83 o                         
   4   2   0         26.91         27.54         2.49 o                         
   5   2   0        937.58       1082.37        23.75 o                         
   6   2   0        978.20       1074.69        39.77 o                         
   7   2   0         71.67         84.80        12.35 o                         
   8   2   0         62.70         55.84        11.33 o                         
   9   2   0        129.07        118.15         4.61 o                         
  10   2   0          0.14         -0.99         1.88 o                         
  11   2   0         76.69         67.94         4.63 o                         
  12   2   0         39.69         33.69         3.88 o                         
  13   2   0          9.86          7.82         2.71 o                         
   1   3   0       3684.61       3810.09        60.34 o                         
   2   3   0       1552.86       1487.88        15.87 o                         
   3   3   0         31.30         19.72         1.68 o                         
   4   3   0       2607.14       2969.02        27.51 o                         
   5   3   0        592.77        604.11        18.05 o                         
   6   3   0        247.19        238.84        19.07 o                         
   7   3   0        122.64        121.87        14.93 o                         
   8   3   0          0.57          8.50         6.37 o                         
   9   3   0        110.90        113.59         5.51 o                         
  10   3   0          7.72          8.12         2.43 o                         
  11   3   0         36.07         33.90         4.14 o                         
  12   3   0          5.88          0.77         2.95 o                         
  13   3   0         30.86         34.98         3.94 o                         
   0   4   0         45.30         31.06         2.92 o                         
   1   4   0        251.66        241.72         4.82 o                         
   2   4   0        223.21        328.54         6.50 o                         
   3   4   0        286.18        249.06         7.86 o                         
   4   4   0       1434.57       1578.82        23.89 o                         
   5   4   0          0.63         -0.40         3.85 o                         
   6   4   0         73.27         81.78        11.76 o                         
   7   4   0        228.79        206.87        19.70 o                         
   8   4   0        267.34        257.07        23.41 o                         
   9   4   0        218.79        204.91         7.41 o                         
  10   4   0        157.17        141.75        11.35 o                         
  11   4   0          9.09         13.77         4.34 o                         
  12   4   0        155.31        189.02        10.44 o                         
  13   4   0          0.46         -3.78         2.52 o                         
   1   5   0        167.91        183.55         7.23 o                         
   2   5   0          1.95         -1.42         2.08 o                         
   3   5   0         33.78         29.80         3.59 o                         
   4   5   0        573.73        588.73        15.28 o                         
   5   5   0        640.96        584.58        29.54 o                         
   6   5   0        224.32        217.25        19.48 o                         
   7   5   0          0.03         -0.17         4.23 o                         
   8   5   0          0.18          3.70         3.11 o                         
   9   5   0         40.26         47.37         7.12 o                         
  10   5   0          0.04          0.27         3.40 o                         
  11   5   0         13.88         15.50         4.46 o                         
  12   5   0        142.59        182.33         7.08 o                         
   0   6   0        147.29        157.04        15.20 o                         
   1   6   0        313.86        325.78        15.74 o                         
   2   6   0        107.86        107.90         7.98 o                         
   3   6   0         43.10         37.40         4.28 o                         
   4   6   0        480.02        494.47        15.92 o                         
   5   6   0        145.21        161.36        15.94 o                         
   6   6   0        166.11        126.37        15.26 o                         
   7   6   0          7.04          0.90         2.03 o                         
   8   6   0         24.32         18.06         5.97 o                         
   9   6   0         63.45         55.89         7.66 o                         
  10   6   0          4.73          7.25         3.93 o                         
  11   6   0          1.08          6.81         2.61 o                         
  12   6   0         23.89         30.64         2.84 o                         
   1   7   0        700.82        771.55        37.63 o                         
   2   7   0         23.42         21.18         4.66 o                         
   3   7   0         30.42         30.65         4.97 o                         
   4   7   0          0.02         -0.29         2.73 o                         
   5   7   0        345.63        304.01        16.75 o                         
   6   7   0          6.24          5.00         4.47 o                         
   7   7   0          7.75          8.43         2.75 o                         
   8   7   0          0.28         -1.90         3.97 o                         
   9   7   0         91.92        101.87         7.02 o                         
  10   7   0          0.28         -1.98         2.41 o                         
  11   7   0         91.75         96.33         5.33 o                         
   0   8   0        680.29        761.42        39.63 o                         
   1   8   0        179.27        167.92        10.98 o                         
   2   8   0        540.84        496.38        18.59 o                         
   3   8   0         94.05         89.66        10.58 o                         
   4   8   0        205.72        164.35        14.00 o                         
   5   8   0         31.47         31.87         5.08 o                         
   6   8   0          0.31         -3.17         2.61 o                         
   7   8   0          3.40         -2.49         2.54 o                         
   8   8   0        146.84        166.50         8.93 o                         
   9   8   0         32.58         34.49         4.19 o                         
  10   8   0          2.68         -0.79         2.03 o                         
  11   8   0          4.39          2.84         1.64 o                         
   1   9   0          0.24          2.20        11.15 o                         
   2   9   0        184.02        179.69        14.49 o                         
   3   9   0         61.19         50.48        10.03 o                         
   4   9   0        133.34        136.72         7.23 o                         
   5   9   0        104.84         95.33         6.83 o                         
   6   9   0        173.73        170.16         7.41 o                         
   7   9   0          6.11          9.66         3.75 o                         
   8   9   0        273.73        312.74        11.51 o                         
   9   9   0          7.17          3.94         4.72 o                         
  10   9   0          0.32         -2.78         5.64 o                         
   0  10   0       1119.07       1077.03        27.41 o                         
   1  10   0        644.61        668.36        27.53 o                         
   2  10   0        292.59        277.93         9.62 o                         
   3  10   0        634.37        654.98        28.36 o                         
   4  10   0        515.73        495.33        15.60 o                         
   5  10   0          8.60         -2.86         3.95 o                         
   6  10   0        268.02        284.27         9.26 o                         
   7  10   0        280.10        278.07        14.36 o                         
   8  10   0         42.96         51.82         4.44 o                         
   9  10   0        143.25        154.84         6.32 o                         
   1  11   0        299.21        288.20        11.81 o                         
   2  11   0         92.42         77.20         8.29 o                         
   3  11   0          0.01         -3.11         3.57 o                         
   4  11   0         95.28         90.96         7.90 o                         
   5  11   0         74.94         65.70         5.62 o                         
   6  11   0          4.61          6.52         2.53 o                         
   7  11   0          2.07          2.24         2.33 o                         
   8  11   0          6.00          1.69         1.60 o                         
   0  12   0        820.46        917.26        29.14 o                         
   1  12   0        690.14        714.76        17.97 o                         
   2  12   0          9.80         21.38         3.48 o                         
   3  12   0         50.27         76.28         5.60 o                         
   4  12   0         48.74         46.23         6.90 o                         
   5  12   0        119.47        125.94         9.26 o                         
   6  12   0         29.36         20.31         3.86 o                         
   7  12   0          8.43          5.18         1.93 o                         
   1  13   0        105.50        105.54         6.17 o                         
   2  13   0         34.43         38.02         3.90 o                         
   3  13   0         20.20         17.91         4.18 o                         
   4  13   0         31.18         25.62         9.10 o                         
   5  13   0         21.50         19.31         2.60 o                         
   6  13   0          7.75          5.10         2.09 o                         
   0  14   0         26.73         23.56         3.75 o                         
   1  14   0         13.49         14.62         2.23 o                         
   2  14   0          0.00          5.85         2.53 o                         
   3  14   0         28.55         26.21         3.60 o                         
 -13   1   1          2.48          4.14         2.08 o                         
 -12   1   1         20.57         15.14         3.39 o                         
 -11   1   1         78.55         91.89         5.32 o                         
 -10   1   1         48.02         53.02         6.05 o                         
  -9   1   1        318.78        266.96        16.03 o                         
  -8   1   1        197.33        175.49        12.34 o                         
  -7   1   1         90.75         81.68         7.89 o                         
  -6   1   1        201.07        311.26        19.60 o                         
  -5   1   1        239.37        175.95         8.86 o                         
  -4   1   1         51.41         43.64         2.40 o                         
  -3   1   1       1750.72       1346.51       279.88 o                         
  -2   1   1        858.43        814.17        13.28 o                         
   1   1   1         85.16        115.73         2.69 o                         
   2   1   1       1830.29       1874.45        22.87 o                         
   3   1   1         23.58         40.25         2.07 o                         
   4   1   1         69.11         73.26         4.55 o                         
   5   1   1        877.14        984.67        24.33 o                         
   6   1   1          2.22          6.45         3.76 o                         
   7   1   1        451.12        504.47        33.84 o                         
   8   1   1        168.83        152.97        17.39 o                         
   9   1   1         15.07         12.27         1.94 o                         
  10   1   1        144.54        158.04         6.58 o                         
  11   1   1         29.10         38.79         3.17 o                         
  12   1   1        122.57        166.25         6.88 o                         
 -13   2   1          4.08          1.78         2.70 o                         
 -12   2   1         12.31         11.21         3.06 o                         
 -11   2   1        366.64        405.70        22.10 o                         
 -10   2   1         69.30         53.00         3.89 o                         
  -9   2   1        158.92        153.45        18.05 o                         
  -8   2   1        215.38        208.87        17.56 o                         
  -7   2   1        266.22        293.59        14.76 o                         
  -6   2   1         81.88         61.27         9.39 o                         
  -5   2   1        613.53        672.50        18.25 o                         
  -4   2   1       4821.69       5030.77        38.43 o                         
  -3   2   1       3005.99       3451.22        40.45 o                         
  -2   2   1       3982.79       4610.76        61.46 o                         
  -1   2   1          2.79          2.23         1.48 o                         
   0   2   1       5933.84       6886.25        47.11 o                         
   1   2   1       1285.41       1578.93        14.96 o                         
   2   2   1        392.42        319.27         9.63 o                         
   3   2   1         57.63         70.29         3.94 o                         
   4   2   1         23.22         19.31         3.00 o                         
   5   2   1         91.49        124.76         8.67 o                         
   6   2   1          0.84         -3.79         3.42 o                         
   7   2   1       1417.78       1536.23        53.94 o                         
   8   2   1        577.60        571.26        34.13 o                         
   9   2   1        121.97        112.70         4.54 o                         
  10   2   1        219.30        222.67         7.00 o                         
  11   2   1          4.69          1.90         1.72 o                         
  12   2   1         12.03          9.22         2.19 o                         
 -13   3   1          8.82          9.47         3.01 o                         
 -12   3   1         16.77         18.79         4.84 o                         
 -11   3   1          3.55          2.94         2.63 o                         
 -10   3   1       1023.44       1023.48        22.29 o                         
  -9   3   1        103.07         96.93         6.16 o                         
  -8   3   1         31.77         15.73         6.42 o                         
  -7   3   1         90.92        110.50        13.90 o                         
  -6   3   1         72.23         42.42         8.84 o                         
  -5   3   1        107.79        176.14         9.99 o                         
  -4   3   1        874.71        878.02        15.23 o                         
  -3   3   1        538.09        666.58         9.75 o                         
  -2   3   1        167.71        196.13         4.94 o                         
  -1   3   1       2434.06       2573.64        28.59 o                         
   0   3   1       7012.77       7550.00        43.74 o                         
   1   3   1       5923.34       6622.20        34.05 o                         
   2   3   1        339.40        281.33         4.46 o                         
   3   3   1        282.90        302.28         6.43 o                         
   4   3   1        332.33        357.03        13.66 o                         
   5   3   1         23.14         25.20         4.67 o                         
   6   3   1        309.82        283.62        14.72 o                         
   7   3   1         75.34         88.30        13.13 o                         
   8   3   1          0.41          1.73         1.85 o                         
   9   3   1         99.94         96.74         5.65 o                         
  10   3   1         51.39         42.98         3.36 o                         
  11   3   1         18.38         22.10         5.72 o                         
  12   3   1         13.15         10.59         2.94 o                         
 -13   4   1        110.42        145.50         8.02 o                         
 -12   4   1         17.22         14.79         4.28 o                         
 -11   4   1        332.10        326.38        16.74 o                         
 -10   4   1          0.01          1.99         2.35 o                         
  -9   4   1        270.11        238.11         9.35 o                         
  -8   4   1          0.11          1.26         5.21 o                         
  -7   4   1          5.95          4.71         4.71 o                         
  -6   4   1        176.59        142.26        15.11 o                         
  -5   4   1       1567.22       1811.96        60.03 o                         
  -4   4   1        167.83        120.93         8.25 o                         
  -3   4   1        145.51        184.48         7.47 o                         
  -2   4   1        258.77        331.84         6.31 o                         
  -1   4   1       1764.54       1813.00        16.54 o                         
   0   4   1         29.73         50.09         2.00 o                         
   1   4   1       7638.22       8807.64        67.35 o                         
   2   4   1        455.83        435.98         9.41 o                         
   3   4   1        420.23        463.39        15.54 o                         
   4   4   1         99.40         75.33         5.52 o                         
   5   4   1         80.04         62.62         6.74 o                         
   6   4   1          3.31         -2.47         2.54 o                         
   7   4   1        131.93        106.91        14.45 o                         
   8   4   1        268.68        230.46         6.63 o                         
   9   4   1          4.53          5.74         2.08 o                         
  10   4   1          0.05          3.69         2.50 o                         
  11   4   1         60.70         50.03         6.06 o                         
  12   4   1        138.74        147.05         7.56 o                         
 -13   5   1          8.79         10.40         3.42 o                         
 -12   5   1          7.16          3.70         2.97 o                         
 -11   5   1        322.84        357.58        16.83 o                         
 -10   5   1        199.30        205.97        13.71 o                         
  -9   5   1        273.42        271.83        13.28 o                         
  -8   5   1         21.02         23.53         3.33 o                         
  -7   5   1         33.25         45.18        10.60 o                         
  -6   5   1        739.05        722.23        34.78 o                         
  -5   5   1        124.15        121.72        10.19 o                         
  -4   5   1       1359.18       1523.35        32.27 o                         
  -3   5   1         15.66         13.66         2.91 o                         
  -2   5   1         56.25         37.07         3.24 o                         
  -1   5   1        781.04        731.11        21.65 o                         
   0   5   1          7.98         20.40         2.57 o                         
   1   5   1         95.95         92.83         4.16 o                         
   2   5   1         12.99          6.73         1.85 o                         
   3   5   1       1255.66       1570.01        25.94 o                         
   4   5   1        122.89        179.39         8.79 o                         
   5   5   1         44.86         33.89         6.38 o                         
   6   5   1        472.10        433.39        27.82 o                         
   7   5   1        370.89        341.86        26.05 o                         
   8   5   1        204.54        189.90         8.02 o                         
   9   5   1          0.05         -2.15         3.93 o                         
  10   5   1          1.89          8.89         3.74 o                         
  11   5   1         13.63         10.57         3.23 o                         
  12   5   1          3.34          7.68         3.21 o                         
 -12   6   1        148.33        159.10         6.60 o                         
 -11   6   1         91.74         83.82         8.22 o                         
 -10   6   1         26.39         33.28         6.51 o                         
  -9   6   1          3.36          1.04         3.33 o                         
  -8   6   1         19.75         13.40         4.63 o                         
  -7   6   1         17.82         21.07         7.08 o                         
  -6   6   1        144.88        112.03        14.56 o                         
  -5   6   1        444.18        480.63        19.99 o                         
  -4   6   1       2345.75       2522.87        45.95 o                         
  -3   6   1         68.81         63.11         7.50 o                         
  -2   6   1       2534.17       2427.70        43.47 o                         
  -1   6   1        597.56        719.16        22.79 o                         
   0   6   1         51.45         54.80         6.94 o                         
   1   6   1          0.13          0.33         2.88 o                         
   2   6   1       1068.26       1379.05        38.03 o                         
   3   6   1        395.19        488.12        15.34 o                         
   4   6   1        523.91        579.92        16.94 o                         
   5   6   1       1102.46       1117.37        30.01 o                         
   6   6   1        117.44        160.42        17.10 o                         
   7   6   1         53.67         60.93         5.05 o                         
   8   6   1        351.83        380.22        18.23 o                         
   9   6   1        134.76        124.38        10.18 o                         
  10   6   1         93.97         91.98         8.25 o                         
  11   6   1         79.72        112.82         8.41 o                         
 -12   7   1          9.69          8.59         2.58 o                         
 -11   7   1         27.44         28.29         3.63 o                         
 -10   7   1         30.84         28.42         3.91 o                         
  -9   7   1        112.72        116.76         7.54 o                         
  -8   7   1         14.70         10.70         4.19 o                         
  -7   7   1         88.90         96.35         5.16 o                         
  -6   7   1         36.57         52.34        10.64 o                         
  -5   7   1          1.89         -1.21         3.31 o                         
  -4   7   1         62.75         77.81         8.51 o                         
  -3   7   1        987.46        987.62        29.13 o                         
  -2   7   1         99.43         77.81         8.71 o                         
  -1   7   1         77.30         79.03         8.64 o                         
   0   7   1         47.95         56.19         7.75 o                         
   1   7   1          2.21          0.90         8.50 o                         
   2   7   1        158.68        172.40        13.26 o                         
   3   7   1        152.86        200.69        24.47 o                         
   4   7   1        586.53        591.78        22.81 o                         
   5   7   1        143.97        140.80        15.60 o                         
   6   7   1        257.90        299.99         8.92 o                         
   7   7   1         40.89         31.84         3.87 o                         
   8   7   1        101.57        110.37         7.31 o                         
   9   7   1        103.40        100.36         6.69 o                         
  10   7   1          4.53          5.40         2.17 o                         
  11   7   1         43.83         50.28         5.48 o                         
 -11   8   1         46.45         49.56         3.81 o                         
 -10   8   1         74.49         82.21         5.73 o                         
  -9   8   1        138.92        130.71         7.83 o                         
  -8   8   1          3.43          5.50         2.85 o                         
  -7   8   1         61.43         47.50         5.17 o                         
  -6   8   1        159.79        131.79         7.87 o                         
  -5   8   1          7.95         14.28        11.67 o                         
  -4   8   1         37.67         33.41         9.18 o                         
  -3   8   1        375.63        397.44        19.86 o                         
  -2   8   1        363.63        312.10        17.84 o                         
  -1   8   1        210.26        190.17        14.43 o                         
   0   8   1         35.39         21.90         6.06 o                         
   1   8   1        362.75        367.36        28.24 o                         
   2   8   1        410.99        405.74        30.08 o                         
   3   8   1        112.32         86.42        14.46 o                         
   4   8   1          9.20          4.49         3.45 o                         
   5   8   1          1.64          2.01         3.33 o                         
   6   8   1        157.18        174.01         7.54 o                         
   7   8   1        459.97        452.83        12.09 o                         
   8   8   1         54.73         57.47         5.20 o                         
   9   8   1          7.11         12.10         2.70 o                         
  10   8   1          2.99          6.30         3.17 o                         
 -10   9   1         96.02         89.97         9.51 o                         
  -9   9   1         58.50         60.46         5.04 o                         
  -8   9   1          6.27          6.08         2.68 o                         
  -7   9   1         47.56         54.62         5.42 o                         
  -6   9   1          6.58          2.92         4.63 o                         
  -5   9   1        264.39        247.51         9.23 o                         
  -4   9   1         60.25         50.85         4.33 o                         
  -3   9   1         13.29          7.83         4.74 o                         
  -2   9   1        149.21        118.75        11.78 o                         
  -1   9   1          5.25         -4.23         4.78 o                         
   0   9   1          1.60         10.05         6.65 o                         
   1   9   1          5.89         -2.59         4.31 o                         
   2   9   1        167.74        150.34        13.48 o                         
   3   9   1        104.74         93.62         6.02 o                         
   4   9   1         47.04         52.70         4.78 o                         
   5   9   1         10.61          8.60         2.67 o                         
   6   9   1        283.37        268.96         9.29 o                         
   7   9   1          6.15          3.53         2.25 o                         
   8   9   1         20.98         20.87         3.28 o                         
   9   9   1         54.31         50.31         6.14 o                         
  10   9   1          0.64         -2.25         2.43 o                         
 -10  10   1        170.56        195.23        16.96 o                         
  -9  10   1         68.28         60.64         4.58 o                         
  -8  10   1         51.21         43.03         4.33 o                         
  -7  10   1         20.07         26.05         3.76 o                         
  -6  10   1          0.26         -2.44         2.16 o                         
  -5  10   1         40.30         42.06         4.84 o                         
  -4  10   1        159.29        152.69        10.24 o                         
  -3  10   1        227.89        211.19         9.14 o                         
  -2  10   1        222.64        202.70        10.22 o                         
  -1  10   1         26.75         43.96         5.17 o                         
   0  10   1        185.20        152.65         7.93 o                         
   1  10   1          5.27          6.68         3.24 o                         
   2  10   1          0.60         -1.20         4.13 o                         
   3  10   1         45.06         44.95         4.07 o                         
   4  10   1         34.68         36.59         7.24 o                         
   5  10   1        268.20        276.60         9.23 o                         
   6  10   1        160.65        152.09         6.75 o                         
   7  10   1         68.82         64.08         5.15 o                         
   8  10   1         61.60         56.86         6.70 o                         
   9  10   1         88.37        101.14         7.11 o                         
  -9  11   1          1.13         -2.14         2.24 o                         
  -8  11   1          3.41         -0.21         2.04 o                         
  -7  11   1          6.07          2.76         2.29 o                         
  -6  11   1          0.03          2.18         2.61 o                         
  -5  11   1         12.68         18.24         3.43 o                         
  -4  11   1         16.66          6.19         3.54 o                         
  -3  11   1          0.40         10.60         4.15 o                         
  -2  11   1          0.26          3.53         2.89 o                         
  -1  11   1          6.72          8.52         2.68 o                         
   0  11   1        193.98        194.77         9.57 o                         
   1  11   1          6.08          3.64         2.16 o                         
   3  11   1         66.76         78.11         8.99 o                         
   4  11   1        142.19        141.51         8.05 o                         
   5  11   1          0.30         -0.73         2.27 o                         
   6  11   1          7.95          9.05         2.46 o                         
   7  11   1          7.82          6.95         3.40 o                         
   8  11   1        100.75        102.38         7.08 o                         
  -8  12   1         32.50         36.54         4.11 o                         
  -7  12   1         13.33         13.71         3.31 o                         
  -6  12   1         12.87         18.56         4.08 o                         
  -5  12   1         13.68         24.70         3.43 o                         
  -4  12   1        162.92        182.51        11.83 o                         
  -3  12   1        128.19        128.25         7.44 o                         
  -2  12   1         19.63         13.63         2.90 o                         
  -1  12   1         67.80         64.09         5.54 o                         
   0  12   1        181.56        179.17         8.84 o                         
   1  12   1          2.59          2.42         2.91 o                         
   2  12   1         17.69         14.70         4.88 o                         
   3  12   1        239.41        238.34        14.59 o                         
   4  12   1         30.21         32.50         3.70 o                         
   5  12   1         34.15         25.72         3.20 o                         
   6  12   1         13.80         19.93         4.08 o                         
   7  12   1         43.64         58.88         5.13 o                         
  -6  13   1          0.81          2.63         1.42 o                         
  -5  13   1         22.96         25.43         3.10 o                         
  -4  13   1          0.31          0.14         2.21 o                         
  -3  13   1        336.37        372.28        11.06 o                         
  -2  13   1          1.56         -0.98         2.00 o                         
  -1  13   1         19.58         23.43         3.29 o                         
   0  13   1         37.02         36.55         5.33 o                         
   1  13   1          8.62         15.54         4.08 o                         
   2  13   1         58.67         66.41         7.24 o                         
   3  13   1         19.64         22.97         2.99 o                         
   4  13   1         60.49         70.60         6.66 o                         
   5  13   1          5.89         10.45         3.00 o                         
  -3  14   1        113.06         98.43         9.26 o                         
  -2  14   1          6.62          3.92         2.30 o                         
  -1  14   1         99.14        120.63         7.66 o                         
   0  14   1         65.60         74.96         6.35 o                         
   1  14   1          3.68          9.45         2.92 o                         
   2  14   1          0.94         -0.05         2.03 o                         
   3  14   1         38.05         48.63         4.61 o                         
 -14   0   2         39.51         44.61         4.52 o                         
 -13   0   2         75.18         85.89         7.72 o                         
 -12   0   2        641.59        643.42        23.22 o                         
 -11   0   2        434.14        461.78        20.49 o                         
 -10   0   2       1659.87       1582.61        56.23 o                         
  -9   0   2        343.20        316.31        23.85 o                         
  -8   0   2          6.54          6.80         5.41 o                         
  -7   0   2          0.00          3.36         3.40 o                         
  -6   0   2         57.69         63.80         8.69 o                         
  -5   0   2       1898.38       1915.98        42.85 o                         
  -4   0   2       5625.65       6618.85        63.46 o                         
  -3   0   2      11753.10      13719.73        87.45 o                         
  -2   0   2       7949.89       8592.28        56.67 o                         
  -1   0   2        661.82        598.03         8.27 o                         
   0   0   2       7679.13       7342.29        56.35 o                         
   1   0   2        763.92        851.64        15.11 o                         
   2   0   2        307.14        257.51        85.03 o                         
   3   0   2       3777.36       4428.17        39.83 o                         
   4   0   2       5971.26       6658.44       106.32 o                         
   5   0   2       2918.89       3061.86        70.71 o                         
   6   0   2        745.45        765.02        36.42 o                         
   7   0   2        915.39        917.80        43.09 o                         
   8   0   2          2.00          0.83         2.78 o                         
   9   0   2        357.19        397.35        19.93 o                         
  10   0   2        209.31        188.02         8.94 o                         
  11   0   2         22.37         23.59         3.21 o                         
  12   0   2         49.39         49.71         5.54 o                         
 -14   1   2         25.18         21.13         3.39 o                         
 -13   1   2         76.04         75.03         5.16 o                         
 -12   1   2          2.07          3.38         2.58 o                         
 -11   1   2        389.72        413.32        13.68 o                         
 -10   1   2         92.20         82.63         5.59 o                         
  -9   1   2        129.82        126.98        11.05 o                         
  -8   1   2          8.71         10.84         4.30 o                         
  -7   1   2          4.90         12.43         3.69 o                         
  -6   1   2        801.70        838.81        17.80 o                         
  -5   1   2        926.58        960.00        17.15 o                         
  -4   1   2          4.04          3.14         0.95 o                         
  -3   1   2       5804.75       6685.85        37.86 o                         
  -2   1   2        658.27        690.36         9.45 o                         
  -1   1   2        614.62        507.26         6.77 o                         
   0   1   2       1231.10       1292.69        12.18 o                         
   1   1   2       6710.18       7210.66        39.94 o                         
   2   1   2         92.02        103.51         2.97 o                         
   3   1   2          0.45          0.78         1.05 o                         
   4   1   2         25.48         15.80         3.89 o                         
   5   1   2        332.27        290.56        14.55 o                         
   6   1   2        228.83        204.26        13.60 o                         
   7   1   2          0.01         -0.33         2.54 o                         
   8   1   2         57.74         61.31         3.10 o                         
   9   1   2         12.25         14.71         1.97 o                         
  10   1   2          0.37         -2.92         1.94 o                         
  11   1   2        102.71        111.97         5.17 o                         
  12   1   2         54.46         70.03         6.07 o                         
 -14   2   2         31.51         42.15         4.23 o                         
 -13   2   2          2.17          0.76         2.03 o                         
 -12   2   2          0.63          0.40         2.56 o                         
 -11   2   2        454.28        463.06        14.46 o                         
 -10   2   2        421.60        415.40        11.02 o                         
  -9   2   2         50.82         44.04        10.36 o                         
  -8   2   2        457.18        415.79        27.09 o                         
  -7   2   2         84.14         81.20        11.50 o                         
  -6   2   2        147.86        118.31         8.73 o                         
  -5   2   2          0.05          6.76         1.67 o                         
  -4   2   2         31.25         29.23         1.91 o                         
  -3   2   2       3705.05       3809.34        25.04 o                         
  -2   2   2      12856.90      13909.21       122.47 o                         
  -1   2   2       2426.68       2691.62        37.56 o                         
   0   2   2       5788.58       5879.47        35.16 o                         
   1   2   2       4407.10       4731.28        34.33 o                         
   2   2   2       2060.08       2419.76        17.66 o                         
   3   2   2       1620.70       1778.85        31.49 o                         
   4   2   2        869.95        891.29        32.94 o                         
   5   2   2        248.75        238.90        18.64 o                         
   6   2   2         37.11         40.99         6.34 o                         
   7   2   2        189.38        212.45        17.37 o                         
   8   2   2        591.82        592.73        12.77 o                         
   9   2   2        330.98        326.03         7.71 o                         
  10   2   2          4.52          4.65         1.83 o                         
  11   2   2          1.09          0.91         2.59 o                         
  12   2   2          4.46         15.65         3.57 o                         
 -13   3   2        206.39        253.08        12.05 o                         
 -12   3   2         54.22         58.83         6.72 o                         
 -11   3   2         33.83         36.20         4.42 o                         
 -10   3   2         12.33          3.68         2.17 o                         
  -9   3   2         34.38         48.02         7.53 o                         
  -8   3   2        187.55        154.66        17.14 o                         
  -7   3   2         78.06         77.17        11.74 o                         
  -6   3   2          6.48          8.02         3.15 o                         
  -5   3   2       5758.46       6393.32        73.15 o                         
  -4   3   2        102.17        109.41         6.28 o                         
  -3   3   2        955.93        924.71        12.68 o                         
  -2   3   2       2354.98       2325.98        17.14 o                         
  -1   3   2        360.78        383.95         7.72 o                         
   0   3   2          3.83         -0.55         1.02 o                         
   1   3   2        893.84        861.18         8.41 o                         
   2   3   2       1926.56       1807.18        19.68 o                         
   3   3   2       1352.81       1532.88        28.88 o                         
   4   3   2        159.71        173.43        10.39 o                         
   5   3   2        380.36        398.68        17.32 o                         
   6   3   2          0.04         -1.02         3.52 o                         
   7   3   2         86.44         62.32         8.13 o                         
   8   3   2        177.87        182.80         6.13 o                         
   9   3   2         23.85         19.13         2.65 o                         
  10   3   2         59.03         69.68         5.88 o                         
  11   3   2          0.76          2.30         3.17 o                         
 -13   4   2        153.82        197.14        10.18 o                         
 -12   4   2         17.07         16.25         4.11 o                         
 -11   4   2        188.90        188.29        12.93 o                         
 -10   4   2         14.00          9.29         2.69 o                         
  -9   4   2          3.30          3.20         1.94 o                         
  -8   4   2          5.08          4.83         5.98 o                         
  -7   4   2         22.22         41.07         9.21 o                         
  -6   4   2        448.30        423.56        17.99 o                         
  -5   4   2        225.00        317.95        14.60 o                         
  -4   4   2         23.80         22.66         4.20 o                         
  -3   4   2       1279.70       1333.26        21.33 o                         
  -2   4   2         40.98         27.77         3.25 o                         
  -1   4   2        495.32        525.78        11.04 o                         
   0   4   2       2312.81       2314.23        24.92 o                         
   1   4   2        187.75        125.58         5.39 o                         
   2   4   2       2200.33       2525.86        29.67 o                         
   3   4   2        127.90        141.39         7.27 o                         
   4   4   2        265.53        264.49        13.31 o                         
   5   4   2        172.97        198.80        12.58 o                         
   6   4   2        166.42        159.24        12.08 o                         
   7   4   2        179.50        191.63         8.38 o                         
   8   4   2        138.06        111.37         5.92 o                         
   9   4   2         76.81         73.33         6.02 o                         
  10   4   2        106.56        115.53         9.42 o                         
  11   4   2         30.28         33.63         4.61 o                         
 -13   5   2         80.12         86.89         4.47 o                         
 -12   5   2         88.14        114.64         9.17 o                         
 -11   5   2          8.41         12.57         4.88 o                         
 -10   5   2        112.61        116.83        10.51 o                         
  -9   5   2        198.67        218.24        11.84 o                         
  -8   5   2        125.78        110.35        15.57 o                         
  -7   5   2        115.81        103.54        14.16 o                         
  -6   5   2          1.82          0.77         3.47 o                         
  -5   5   2        593.42        517.01        19.87 o                         
  -4   5   2         28.41         16.74         4.01 o                         
  -3   5   2        158.53        170.21         8.25 o                         
  -2   5   2        238.87        239.06        13.23 o                         
  -1   5   2       1181.45       1316.02        28.06 o                         
   0   5   2        381.30        421.78        15.89 o                         
   1   5   2        337.64        389.88        15.50 o                         
   2   5   2        751.56        639.89        20.15 o                         
   3   5   2       1333.69       1275.47        23.68 o                         
   4   5   2        115.15         96.41         8.55 o                         
   5   5   2        114.23         83.88         8.42 o                         
   6   5   2         94.59        110.99        10.23 o                         
   7   5   2         95.13        109.91         5.59 o                         
   8   5   2         82.62         63.92        11.85 o                         
   9   5   2         30.68         27.84         5.19 o                         
  10   5   2         68.63         76.84         7.33 o                         
  11   5   2          0.18          0.33         2.90 o                         
 -13   6   2         59.89         85.63         5.48 o                         
 -12   6   2         32.97         31.08         3.35 o                         
 -11   6   2          0.22         -1.53         2.44 o                         
 -10   6   2         24.90         19.05         5.13 o                         
  -9   6   2         94.27         73.75         9.04 o                         
  -8   6   2         79.44         59.23         6.42 o                         
  -7   6   2         24.76         29.64         8.44 o                         
  -6   6   2        532.02        533.43        24.43 o                         
  -5   6   2         50.18         38.85         7.14 o                         
  -4   6   2        282.35        256.13        14.31 o                         
  -3   6   2        201.41        183.19        11.61 o                         
  -2   6   2        207.91        208.81        12.55 o                         
  -1   6   2        478.24        481.93        18.84 o                         
   0   6   2        262.03        217.18        12.75 o                         
   1   6   2        441.60        495.50        19.43 o                         
   2   6   2         32.60         48.91         6.18 o                         
   3   6   2        585.40        568.55        21.34 o                         
   4   6   2        501.52        480.55        28.08 o                         
   5   6   2          0.06         -0.98         5.49 o                         
   6   6   2        288.26        265.17         9.66 o                         
   7   6   2         10.13          7.14         2.37 o                         
   8   6   2         62.56         70.15         7.41 o                         
   9   6   2         13.21         20.76         4.53 o                         
  10   6   2          1.48          1.20         2.12 o                         
  11   6   2         11.26         11.34         3.22 o                         
 -12   7   2          2.64         -2.17         2.96 o                         
 -11   7   2          0.18         -0.41         3.19 o                         
 -10   7   2          7.65          4.91         4.90 o                         
  -9   7   2         54.96         36.03         6.04 o                         
  -8   7   2         28.66         22.73         4.24 o                         
  -7   7   2         74.89         80.19         5.80 o                         
  -6   7   2          1.06          2.70         3.51 o                         
  -5   7   2        400.21        383.52        28.68 o                         
  -4   7   2          8.65         18.27         8.22 o                         
  -3   7   2        241.59        231.44        14.27 o                         
  -2   7   2         46.05         38.03         6.15 o                         
  -1   7   2        221.39        237.10        14.84 o                         
   0   7   2          0.12         -2.27         3.56 o                         
   1   7   2        149.40        131.97        11.16 o                         
   2   7   2          3.83         -1.63         5.42 o                         
   3   7   2         77.79         62.46         7.99 o                         
   4   7   2        553.20        487.07        29.77 o                         
   5   7   2        617.71        575.03        14.75 o                         
   6   7   2          4.11          4.81         2.23 o                         
   7   7   2          9.98         10.99         3.41 o                         
   8   7   2          5.45          1.06         2.43 o                         
   9   7   2         12.77         12.65         4.75 o                         
  10   7   2         24.73         33.16         4.93 o                         
 -11   8   2          4.29          8.79         5.25 o                         
 -10   8   2          2.43          0.84         2.51 o                         
  -9   8   2         32.08         21.45         2.92 o                         
  -8   8   2         41.73         48.15         5.24 o                         
  -7   8   2         20.20         13.23         3.14 o                         
  -6   8   2         16.89         26.23         3.42 o                         
  -5   8   2         28.71         46.38        11.68 o                         
  -4   8   2         59.26         36.82        10.15 o                         
  -3   8   2         43.29         44.88         8.99 o                         
  -2   8   2         73.53         73.54         9.12 o                         
  -1   8   2        133.89        134.11        11.93 o                         
   0   8   2        113.63        129.62        11.86 o                         
   1   8   2        390.47        404.95        22.32 o                         
   2   8   2        120.06        114.52        16.84 o                         
   3   8   2         40.58         24.35         7.08 o                         
   4   8   2       1105.50       1050.25        25.91 o                         
   5   8   2        260.17        244.87         9.89 o                         
   6   8   2         58.21         54.42         7.98 o                         
   7   8   2        137.94        128.68         8.23 o                         
   8   8   2        112.50        119.17        10.35 o                         
   9   8   2          6.50         -1.33         3.21 o                         
  10   8   2         11.98         23.54         3.87 o                         
 -11   9   2         24.47         39.21         4.40 o                         
 -10   9   2          0.18          0.38         2.01 o                         
  -9   9   2         37.16         38.90         3.40 o                         
  -8   9   2          2.92          9.55         4.45 o                         
  -7   9   2         41.82         31.95         5.04 o                         
  -6   9   2        160.35        146.08         8.39 o                         
  -5   9   2        367.96        370.47        13.16 o                         
  -4   9   2          4.29          4.27         2.28 o                         
  -3   9   2        513.26        512.64        18.54 o                         
  -2   9   2        106.42         88.24        10.86 o                         
  -1   9   2         18.26          4.32         4.79 o                         
   0   9   2          0.14         -4.26        10.41 o                         
   1   9   2        137.92         79.81        14.78 o                         
   2   9   2         34.27         30.90         5.24 o                         
   3   9   2         86.25         83.71         5.70 o                         
   4   9   2        492.11        467.57        13.55 o                         
   5   9   2          6.77          8.63         6.26 o                         
   6   9   2          9.48         11.99         3.23 o                         
   7   9   2         28.47         28.57         4.16 o                         
   8   9   2          7.97          4.04         3.33 o                         
   9   9   2        114.57        122.55         8.21 o                         
 -10  10   2          7.74          7.47         1.83 o                         
  -9  10   2          5.72          2.97         1.56 o                         
  -8  10   2         51.10         60.92         5.08 o                         
  -7  10   2          2.96          1.84         2.47 o                         
  -6  10   2         53.71         70.67         5.88 o                         
  -5  10   2        104.91        128.13         7.94 o                         
  -4  10   2        855.52        856.10        17.55 o                         
  -3  10   2       1036.50        926.84        43.74 o                         
  -2  10   2        943.56        951.96        35.47 o                         
  -1  10   2         61.51         74.22         7.57 o                         
   0  10   2         26.71         35.23         5.51 o                         
   1  10   2         69.90         52.20         7.69 o                         
   2  10   2         23.24         11.72         4.35 o                         
   3  10   2       1602.34       1670.22        38.96 o                         
   4  10   2          6.11          6.68         2.75 o                         
   5  10   2          0.83          3.81         3.24 o                         
   6  10   2         10.68         14.23         3.28 o                         
   7  10   2          6.32          8.83         4.02 o                         
   8  10   2          0.76         -4.26         3.41 o                         
  -9  11   2         11.98         19.49         3.63 o                         
  -8  11   2         71.35         88.11         4.13 o                         
  -7  11   2          2.96          4.58         2.38 o                         
  -6  11   2        107.84         92.96         5.17 o                         
  -5  11   2         48.74         55.55         7.43 o                         
  -4  11   2          2.09          2.01         3.79 o                         
  -3  11   2        201.23        220.37        14.60 o                         
  -2  11   2          0.02          0.75         3.03 o                         
  -1  11   2         72.13         54.08         7.61 o                         
   0  11   2         79.75         80.92         9.26 o                         
   1  11   2         10.37          6.06         3.26 o                         
   2  11   2         91.45         90.14         6.66 o                         
   3  11   2          3.61         -2.68         4.05 o                         
   4  11   2         41.41         34.27         4.37 o                         
   5  11   2          7.69          6.11         2.50 o                         
   6  11   2         35.15         45.45         4.42 o                         
   7  11   2          0.66         -0.76         1.63 o                         
  -8  12   2         10.63         16.81         3.19 o                         
  -7  12   2          1.15         -2.27         2.59 o                         
  -6  12   2        100.82        128.43         9.57 o                         
  -5  12   2         42.43         35.09         5.52 o                         
  -4  12   2         35.93         45.59         4.58 o                         
  -3  12   2        361.53        408.80        16.15 o                         
  -2  12   2        189.49        181.65         8.76 o                         
  -1  12   2        215.31        204.95        13.67 o                         
   0  12   2          3.19          3.36         3.32 o                         
   1  12   2         13.67         20.22         5.41 o                         
   2  12   2         48.16         44.14         5.87 o                         
   3  12   2         30.85         18.73         3.24 o                         
   4  12   2        397.52        422.26        12.09 o                         
   5  12   2         69.39         64.12         4.55 o                         
   6  12   2          3.60          0.01         2.05 o                         
  -6  13   2          0.04         -1.34         1.67 o                         
  -5  13   2          0.53         -0.88         1.62 o                         
  -4  13   2          8.56         12.49         2.25 o                         
  -3  13   2         12.81          7.40         2.11 o                         
  -2  13   2        200.06        245.55        13.33 o                         
  -1  13   2        225.20        245.45        13.56 o                         
   0  13   2          9.47          5.15         2.87 o                         
   1  13   2         23.73         26.13         5.14 o                         
   2  13   2          1.69         -0.77         2.97 o                         
   3  13   2          3.32          2.50         2.48 o                         
   4  13   2         35.53         43.25         4.92 o                         
  -3  14   2          1.53         -0.05         1.46 o                         
  -2  14   2         50.74         57.80         5.33 o                         
  -1  14   2         17.29         19.71         3.55 o                         
   0  14   2        104.06        116.37         7.66 o                         
   1  14   2          0.55          4.15         2.33 o                         
   2  14   2          1.33          0.20         1.84 o                         
 -14   1   3          0.01         -2.40         2.31 o                         
 -13   1   3          2.36          7.21         2.58 o                         
 -12   1   3        176.55        163.63         8.30 o                         
 -11   1   3          1.19          5.75         2.81 o                         
 -10   1   3         78.56         57.78         6.72 o                         
  -9   1   3          5.50          0.35         5.04 o                         
  -8   1   3         76.66        110.62        13.64 o                         
  -7   1   3        322.05        379.31        16.60 o                         
  -6   1   3          2.50          3.11         2.93 o                         
  -5   1   3          3.45          2.07         1.90 o                         
  -4   1   3        662.52        608.08         8.19 o                         
  -3   1   3        699.30        846.41         8.65 o                         
  -2   1   3        537.83        536.61         7.92 o                         
  -1   1   3       4998.96       5163.99        25.93 o                         
   0   1   3       3328.63       3339.79        19.85 o                         
   1   1   3       1576.94       1631.81        12.44 o                         
   2   1   3          9.16          7.83         1.62 o                         
   3   1   3         39.81         19.53         4.24 o                         
   4   1   3        130.51        123.89         9.84 o                         
   5   1   3        436.02        406.78        19.10 o                         
   6   1   3         71.78         54.06         7.90 o                         
   7   1   3         36.77         19.15         2.67 o                         
   8   1   3         43.41         53.92         3.83 o                         
   9   1   3         14.60         19.26         3.40 o                         
  10   1   3         64.18         64.78         5.62 o                         
  11   1   3         27.82         37.25         3.96 o                         
 -14   2   3        165.20        220.41         9.53 o                         
 -13   2   3        118.43        117.31         6.31 o                         
 -12   2   3          1.11         -2.33         3.80 o                         
 -11   2   3         42.59         38.13         4.65 o                         
 -10   2   3        188.61        187.14         7.74 o                         
  -9   2   3        450.19        441.03        28.85 o                         
  -8   2   3        184.46        162.28        17.08 o                         
  -7   2   3        186.30        177.44        12.88 o                         
  -6   2   3         32.19         23.60         4.42 o                         
  -5   2   3       1027.83       1207.75        48.10 o                         
  -4   2   3       2983.88       3106.95        25.94 o                         
  -3   2   3        248.53        290.20         6.16 o                         
  -2   2   3       1476.19       1837.96        17.85 o                         
  -1   2   3        171.96        219.45         4.38 o                         
   0   2   3        859.59        843.17         8.75 o                         
   1   2   3         46.50         34.98         2.62 o                         
   2   2   3        455.66        474.18        19.17 o                         
   3   2   3       1114.51       1198.99        55.01 o                         
   4   2   3        548.69        561.26        25.50 o                         
   5   2   3         77.88         42.41         9.17 o                         
   6   2   3         17.58         11.84         3.86 o                         
   7   2   3        187.64        198.12         6.88 o                         
   8   2   3         42.82         27.46         3.32 o                         
   9   2   3          2.34          1.04         2.60 o                         
  10   2   3          8.08          6.67         3.15 o                         
  11   2   3         25.29         35.39         4.87 o                         
 -14   3   3         33.59         40.99         4.21 o                         
 -13   3   3         22.13         21.96         4.68 o                         
 -12   3   3          0.02         -1.40         2.22 o                         
 -11   3   3         22.46         23.62         5.14 o                         
 -10   3   3        374.19        365.05        13.59 o                         
  -9   3   3        148.93        101.94        14.93 o                         
  -8   3   3        447.45        452.11        28.59 o                         
  -7   3   3        226.00        232.61        20.90 o                         
  -6   3   3        986.93       1110.98        35.27 o                         
  -5   3   3        287.74        341.23        14.72 o                         
  -4   3   3        623.64        682.05        19.59 o                         
  -3   3   3        118.18        109.01         7.09 o                         
  -2   3   3        320.17        289.49         8.10 o                         
  -1   3   3        379.57        433.03        12.19 o                         
   0   3   3       5165.08       5636.87        59.32 o                         
   1   3   3        224.51        143.18         7.45 o                         
   2   3   3        377.90        432.40        22.24 o                         
   3   3   3          0.41          0.92         3.98 o                         
   4   3   3         12.32          5.08         2.93 o                         
   5   3   3        279.63        256.61        15.08 o                         
   6   3   3        117.64        106.93        13.62 o                         
   7   3   3        523.52        502.75        12.44 o                         
   8   3   3         78.75         64.32         7.85 o                         
   9   3   3        203.26        185.62         7.69 o                         
  10   3   3         29.63         29.53         4.07 o                         
  11   3   3          8.57         11.61         3.67 o                         
 -13   4   3          0.47          4.18         3.26 o                         
 -12   4   3         64.94         51.04         7.07 o                         
 -11   4   3        161.47        134.58         7.61 o                         
 -10   4   3         42.74         49.18         4.40 o                         
  -9   4   3         29.44         26.62         3.50 o                         
  -8   4   3        185.11        152.47        17.31 o                         
  -7   4   3         99.33        130.11        11.21 o                         
  -6   4   3         94.47         98.84         9.33 o                         
  -5   4   3        232.19        218.22        12.58 o                         
  -4   4   3        134.99        161.42        10.37 o                         
  -3   4   3        170.29        140.70         8.62 o                         
  -2   4   3        148.75        168.39        13.70 o                         
  -1   4   3        731.29        583.05        24.62 o                         
   0   4   3       1298.61       1194.88        34.42 o                         
   1   4   3       5533.81       6480.57        94.09 o                         
   2   4   3         19.36         18.11         6.09 o                         
   3   4   3        313.66        303.53        14.02 o                         
   4   4   3         17.75         13.30         3.78 o                         
   5   4   3       2394.58       2371.10        47.81 o                         
   6   4   3        514.75        551.49        23.40 o                         
   7   4   3         88.14         75.84         5.43 o                         
   8   4   3        261.09        238.27        12.41 o                         
   9   4   3         29.88         27.14         4.24 o                         
  10   4   3          0.15         -1.20         3.88 o                         
  11   4   3         53.35         62.24         3.84 o                         
 -13   5   3         40.52         40.15         4.88 o                         
 -12   5   3         41.50         58.00         5.82 o                         
 -11   5   3        136.30        116.05        10.15 o                         
 -10   5   3          6.60         18.45         3.42 o                         
  -9   5   3         47.64         44.45         5.89 o                         
  -8   5   3        219.23        199.70        20.22 o                         
  -7   5   3        226.48        216.21        20.76 o                         
  -6   5   3        598.60        612.09        35.25 o                         
  -5   5   3          3.29          3.31         3.07 o                         
  -4   5   3          0.76          0.02         4.60 o                         
  -3   5   3        559.48        505.68        27.31 o                         
  -2   5   3          3.81         -2.29         3.70 o                         
  -1   5   3         20.19         22.75         5.85 o                         
   0   5   3        225.25        265.12        17.68 o                         
   1   5   3       2292.69       2273.44        53.60 o                         
   2   5   3       1280.86       1209.29        42.42 o                         
   3   5   3        596.91        607.58        31.36 o                         
   4   5   3        489.66        459.99        28.95 o                         
   5   5   3        500.32        400.64        28.35 o                         
   6   5   3        203.34        180.63         5.86 o                         
   7   5   3        296.46        281.18        10.59 o                         
   8   5   3         57.33         47.65         7.19 o                         
   9   5   3        235.46        243.92        13.34 o                         
  10   5   3         32.98         38.33         6.84 o                         
 -13   6   3         80.20        103.51         6.49 o                         
 -12   6   3         43.76         56.09         7.41 o                         
 -11   6   3         23.33         14.61         3.00 o                         
 -10   6   3         13.02          9.35         2.67 o                         
  -9   6   3          0.20          1.90         2.27 o                         
  -8   6   3        207.81        194.60        13.52 o                         
  -7   6   3         17.47         18.13         5.44 o                         
  -6   6   3       1486.85       1415.56        37.57 o                         
  -5   6   3        336.80        316.40        25.09 o                         
  -4   6   3        720.69        718.52        36.04 o                         
  -3   6   3         32.41         24.29         6.91 o                         
  -2   6   3         38.66         37.97         8.66 o                         
  -1   6   3       1499.90       1704.61        52.04 o                         
   0   6   3       1597.86       1920.02        54.68 o                         
   1   6   3          5.85          0.92         4.19 o                         
   2   6   3       1713.24       1766.35        55.27 o                         
   3   6   3        114.50        105.33        14.16 o                         
   4   6   3        223.85        223.88        21.10 o                         
   5   6   3         32.76         45.31         4.56 o                         
   6   6   3        491.98        428.86        11.04 o                         
   7   6   3        668.99        728.55        19.21 o                         
   8   6   3         30.34         35.96         8.74 o                         
   9   6   3        191.38        206.49         8.50 o                         
  10   6   3        107.51        119.36         6.34 o                         
 -12   7   3         45.49         33.87         4.78 o                         
 -11   7   3        143.38        151.58         9.71 o                         
 -10   7   3          0.14          0.57         1.90 o                         
  -9   7   3          4.74         -0.01         2.02 o                         
  -8   7   3         36.63         40.41         4.48 o                         
  -7   7   3        696.38        681.64        16.30 o                         
  -6   7   3        220.35        208.54        22.40 o                         
  -5   7   3         37.08         40.25        11.50 o                         
  -4   7   3        455.15        419.75        29.31 o                         
  -3   7   3          5.85         11.29         7.03 o                         
  -2   7   3         25.93         12.46         7.07 o                         
  -1   7   3          1.86         -4.16         5.29 o                         
   0   7   3         21.94         22.27         7.03 o                         
   1   7   3         19.67         27.85         8.14 o                         
   2   7   3         64.30         62.24        10.92 o                         
   3   7   3        839.64        840.43        40.62 o                         
   4   7   3        737.30        694.44        16.05 o                         
   5   7   3          0.08          1.98         2.18 o                         
   6   7   3        440.40        478.57        12.59 o                         
   7   7   3         52.76         49.70         5.31 o                         
   8   7   3          1.79         -2.45         3.54 o                         
   9   7   3          1.02         -3.63         2.42 o                         
  10   7   3         42.70         48.83         4.65 o                         
 -12   8   3         36.15         40.27         4.27 o                         
 -11   8   3         15.01         16.38         4.12 o                         
 -10   8   3         25.33         30.89         2.98 o                         
  -9   8   3          7.81          6.59         2.11 o                         
  -8   8   3         10.85         10.10         3.10 o                         
  -7   8   3        162.92        164.10         6.78 o                         
  -6   8   3        393.45        406.92        25.33 o                         
  -5   8   3        514.48        516.12        18.54 o                         
  -4   8   3          2.37         -0.36         5.89 o                         
  -3   8   3        179.55        161.92        19.57 o                         
  -2   8   3        408.28        396.20        29.40 o                         
  -1   8   3          0.57         -1.24         5.17 o                         
   0   8   3         28.43         42.00        10.40 o                         
   1   8   3         38.86         43.44         9.93 o                         
   2   8   3         37.96         37.70         9.40 o                         
   3   8   3         56.69         43.80         3.54 o                         
   4   8   3        540.55        524.12        12.02 o                         
   5   8   3        156.51        133.85         6.70 o                         
   6   8   3        288.51        316.76        10.18 o                         
   7   8   3         22.92         25.56         4.17 o                         
   8   8   3         28.59         30.92         3.50 o                         
   9   8   3          6.69         10.08         2.97 o                         
 -11   9   3         34.96         38.64         4.49 o                         
 -10   9   3         34.34         27.71         3.14 o                         
  -9   9   3          1.48          3.53         2.61 o                         
  -8   9   3         75.75        101.03        11.49 o                         
  -7   9   3         10.66         11.27         3.25 o                         
  -6   9   3         77.84         87.68         6.49 o                         
  -5   9   3        401.87        372.69        28.31 o                         
  -4   9   3          0.00          0.79         2.92 o                         
  -3   9   3        123.50         95.91        14.71 o                         
  -2   9   3        189.49        181.92        16.16 o                         
  -1   9   3          6.76          4.64         2.82 o                         
   0   9   3          3.02         -3.67         2.44 o                         
   1   9   3         17.25         12.28         4.14 o                         
   2   9   3         16.30         17.23         3.77 o                         
   3   9   3         20.09         18.67         3.35 o                         
   4   9   3         77.41         68.48         5.98 o                         
   5   9   3         19.34         29.33         3.52 o                         
   6   9   3          6.40          8.63         3.10 o                         
   7   9   3          5.98          1.14         3.42 o                         
   8   9   3         60.18         82.55         7.01 o                         
 -10  10   3         18.42         32.91         4.27 o                         
  -9  10   3         12.51         10.97         5.40 o                         
  -8  10   3         10.60         17.71         2.96 o                         
  -7  10   3         19.36         23.89         3.75 o                         
  -6  10   3        113.46        105.28         7.03 o                         
  -5  10   3        594.21        607.80        29.94 o                         
  -4  10   3         84.12         84.16         9.38 o                         
  -3  10   3         86.78         88.41         8.15 o                         
  -2  10   3          0.34         -4.86         9.63 o                         
  -1  10   3         67.66         56.93         6.58 o                         
   0  10   3         11.06          5.76         3.33 o                         
   1  10   3        110.54         95.65        10.10 o                         
   2  10   3         54.20         53.02         5.41 o                         
   3  10   3         75.31         78.91         6.36 o                         
   4  10   3          6.33          5.44         2.51 o                         
   5  10   3        118.15        113.25         7.24 o                         
   6  10   3          0.02         -1.72         6.47 o                         
   7  10   3         18.47         15.23         3.61 o                         
  -9  11   3          0.98          1.16         3.71 o                         
  -8  11   3          4.16          5.74         2.21 o                         
  -7  11   3          0.60          1.92         3.61 o                         
  -6  11   3          0.02          5.32         2.53 o                         
  -5  11   3         15.40         15.60         4.76 o                         
  -4  11   3          0.06          0.91         3.46 o                         
  -3  11   3          0.24          4.24         3.79 o                         
  -2  11   3          4.66          5.41         3.47 o                         
  -1  11   3         45.49         48.18         7.53 o                         
   0  11   3         37.23         42.36         6.86 o                         
   1  11   3         20.91         13.38         4.83 o                         
   2  11   3          7.75          8.80         2.93 o                         
   3  11   3         57.30         47.25         4.85 o                         
   4  11   3         90.61         88.26        18.75 o                         
   5  11   3         15.80         14.75         2.83 o                         
   6  11   3          7.39          6.51         2.36 o                         
  -8  12   3         43.28         44.71         3.05 o                         
  -7  12   3        194.22        213.41        10.85 o                         
  -6  12   3         17.52         23.95         4.88 o                         
  -5  12   3         39.93         50.08         4.34 o                         
  -4  12   3         85.77         85.45         8.57 o                         
  -3  12   3          5.25          4.55         3.31 o                         
  -2  12   3        156.48        158.15        11.98 o                         
  -1  12   3        258.07        285.10        16.04 o                         
   0  12   3         21.08         20.56         3.57 o                         
   1  12   3         26.46         26.49         5.17 o                         
   2  12   3          8.46         10.49         4.27 o                         
   3  12   3         43.58         51.19         4.61 o                         
   4  12   3         34.30         37.41         5.90 o                         
   5  12   3          6.21         11.15         2.78 o                         
  -6  13   3          4.38         -1.42         2.47 o                         
  -5  13   3         18.47         20.48         4.28 o                         
  -4  13   3         13.18         12.99         3.63 o                         
  -3  13   3          0.08         -2.62         2.92 o                         
  -2  13   3         20.04         23.56         4.43 o                         
  -1  13   3         33.76         38.56         5.68 o                         
   0  13   3          0.46          1.63         2.71 o                         
   1  13   3          8.54          7.36         2.50 o                         
   2  13   3         14.42         14.77         2.46 o                         
   3  13   3         66.94         76.44         5.62 o                         
  -3  14   3         37.31         29.06         3.44 o                         
  -2  14   3          1.27          7.42         2.66 o                         
  -1  14   3          1.07          1.32         1.95 o                         
   0  14   3          5.85          5.62         2.35 o                         
 -14   0   4        178.39        190.30         9.04 o                         
 -13   0   4         24.49         19.24         2.65 o                         
 -12   0   4         14.38         11.69         3.13 o                         
 -11   0   4        177.85        160.72        11.85 o                         
 -10   0   4       3306.12       3495.24        91.38 o                         
  -8   0   4       2638.55       2686.58        73.47 o                         
  -6   0   4        694.50        754.58        27.57 o                         
  -5   0   4       2870.72       3345.71        71.66 o                         
  -4   0   4         78.39         69.50         6.93 o                         
  -3   0   4        744.65        943.92        14.12 o                         
  -2   0   4       2641.38       3107.32        26.70 o                         
  -1   0   4       3222.52       3700.22        31.48 o                         
   0   0   4       6382.21       6562.88        54.22 o                         
   1   0   4       1801.14       2055.78        26.72 o                         
   2   0   4        111.42        109.08         8.01 o                         
   3   0   4        320.99        349.31        23.49 o                         
   4   0   4        280.86        286.33        23.11 o                         
   5   0   4        393.93        404.39        29.55 o                         
   6   0   4         78.71         53.55        13.25 o                         
   7   0   4          1.13          4.16         5.92 o                         
   8   0   4          6.70         -0.39         5.73 o                         
   9   0   4         35.38         22.47         4.90 o                         
  10   0   4          0.70          2.10         3.97 o                         
  11   0   4         53.37         71.24         5.90 o                         
 -14   1   4          3.35          2.46         2.51 o                         
 -13   1   4         13.97          9.32         3.03 o                         
 -12   1   4         22.69         19.93         2.58 o                         
 -11   1   4         75.21         77.09         4.11 o                         
 -10   1   4          2.44          1.52         1.70 o                         
  -9   1   4        460.57        430.56        27.07 o                         
  -8   1   4          3.14         -2.76         3.54 o                         
  -7   1   4        106.01        104.77        12.61 o                         
  -6   1   4         52.18         48.85         5.97 o                         
  -5   1   4       2219.65       2539.44        43.63 o                         
  -4   1   4        181.67        196.27         6.71 o                         
  -3   1   4        642.09        626.61         9.32 o                         
  -2   1   4       2328.25       2691.75        18.29 o                         
  -1   1   4        685.86        704.65         8.63 o                         
   0   1   4        981.31       1129.00        17.04 o                         
   1   1   4       3302.39       3810.94        39.41 o                         
   2   1   4          0.24         -0.53         2.02 o                         
   3   1   4        115.10        133.56        10.38 o                         
   4   1   4         34.08         20.70         6.51 o                         
   5   1   4         86.50         99.20        10.80 o                         
   6   1   4        130.79         81.32        13.36 o                         
   7   1   4         17.68          5.86         2.41 o                         
   8   1   4        151.74        144.54         6.54 o                         
   9   1   4         40.44         26.49         3.72 o                         
  10   1   4          1.19          0.95         2.59 o                         
  11   1   4          0.25          0.77         2.57 o                         
 -14   2   4         25.14         21.87         3.61 o                         
 -13   2   4         58.38         68.42         6.00 o                         
 -12   2   4          1.61          1.24         2.54 o                         
 -11   2   4        147.49        133.02         5.22 o                         
 -10   2   4        286.44        261.58         7.32 o                         
  -9   2   4         59.53         28.42         8.05 o                         
  -8   2   4        427.42        462.94        23.01 o                         
  -7   2   4         93.06         74.75         8.14 o                         
  -6   2   4        114.54        111.70        18.52 o                         
  -5   2   4        289.04        247.07         9.83 o                         
  -4   2   4       3021.33       3360.48        37.86 o                         
  -3   2   4       1616.48       1824.28        29.41 o                         
  -2   2   4        760.42        798.48        12.79 o                         
  -1   2   4          8.07          4.34         1.31 o                         
   0   2   4        888.67        951.37        14.54 o                         
   1   2   4        290.26        251.34        11.97 o                         
   2   2   4       1139.54       1280.39        52.57 o                         
   3   2   4          3.73          6.09         3.74 o                         
   4   2   4         22.45         12.36         7.53 o                         
   5   2   4        166.14        152.00        18.46 o                         
   6   2   4          9.61         12.44         2.15 o                         
   7   2   4        312.87        343.85         9.32 o                         
   8   2   4        186.47        183.34         7.90 o                         
   9   2   4         92.32         93.70         5.59 o                         
  10   2   4          0.72         -0.67         3.55 o                         
  11   2   4          8.13          8.83         2.69 o                         
 -14   3   4        150.64        216.36         8.94 o                         
 -13   3   4         12.91         10.63         3.59 o                         
 -12   3   4         94.23         95.20         6.14 o                         
 -11   3   4         48.07         34.91         2.83 o                         
 -10   3   4          5.01          1.72         1.88 o                         
  -9   3   4        136.14        136.26        16.85 o                         
  -8   3   4        355.90        374.25        18.89 o                         
  -7   3   4          0.04          2.07         3.03 o                         
  -6   3   4       1254.36       1273.53        39.19 o                         
  -5   3   4          2.96          3.19         3.10 o                         
  -4   3   4         10.82          9.15         5.47 o                         
  -3   3   4         11.58          8.47         4.85 o                         
  -2   3   4         40.93         51.10         8.01 o                         
  -1   3   4         16.49          6.54         3.55 o                         
   0   3   4         16.30         13.28         3.17 o                         
   1   3   4        177.77        205.31        15.80 o                         
   2   3   4         40.41         34.13         7.96 o                         
   3   3   4         19.23         15.03         5.74 o                         
   4   3   4         27.01         24.55         9.69 o                         
   5   3   4        129.62        111.34        10.85 o                         
   6   3   4         64.74         66.26         3.82 o                         
   7   3   4        258.45        278.32         9.82 o                         
   8   3   4        108.35         86.66         5.65 o                         
   9   3   4          1.59          0.85         2.60 o                         
  10   3   4          0.06         -1.61         3.55 o                         
 -13   4   4          8.79         16.63         4.10 o                         
 -12   4   4          0.00         -3.34         3.69 o                         
 -11   4   4         32.85         22.71         3.42 o                         
 -10   4   4        135.07        122.23         4.85 o                         
  -9   4   4         29.39         25.77         2.80 o                         
  -8   4   4         27.37         28.64         6.05 o                         
  -7   4   4          8.68          3.64         3.30 o                         
  -6   4   4        833.02        728.68        25.81 o                         
  -5   4   4        134.05        109.70        14.23 o                         
  -4   4   4       1648.62       1741.87        53.10 o                         
  -3   4   4        793.83        871.70        35.02 o                         
  -2   4   4        412.80        490.19        24.60 o                         
  -1   4   4         66.76         56.78         8.16 o                         
   0   4   4        655.44        609.72        18.55 o                         
   1   4   4        136.29        169.25        15.38 o                         
   2   4   4        311.46        368.03        24.34 o                         
   3   4   4        184.62        158.96        17.06 o                         
   4   4   4         33.49         39.33         9.69 o                         
   5   4   4        249.33        206.71        21.50 o                         
   6   4   4         55.95         44.13         3.52 o                         
   7   4   4       1053.98       1030.18        22.68 o                         
   8   4   4         11.99          5.78         2.70 o                         
   9   4   4          2.15         -0.93         3.64 o                         
  10   4   4          0.07          4.42         3.22 o                         
 -13   5   4          1.11          3.10         2.79 o                         
 -12   5   4          6.90          7.21         3.30 o                         
 -11   5   4         19.09         25.58         3.61 o                         
 -10   5   4          0.06         -0.14         2.04 o                         
  -9   5   4          0.03          1.50         2.16 o                         
  -8   5   4         15.16         10.40         3.01 o                         
  -7   5   4         90.09         93.85        10.06 o                         
  -6   5   4        315.27        257.21        23.11 o                         
  -5   5   4        561.50        534.20        31.66 o                         
  -4   5   4        570.28        545.37        30.88 o                         
  -3   5   4         14.03          7.87         5.54 o                         
  -2   5   4         71.65         74.52        10.76 o                         
  -1   5   4        101.13        123.38        12.95 o                         
   0   5   4         17.25         22.69         6.01 o                         
   1   5   4         49.02         64.40        10.40 o                         
   2   5   4        305.84        299.26        22.91 o                         
   3   5   4        447.91        460.84        29.85 o                         
   4   5   4         94.32         59.40        11.92 o                         
   5   5   4         83.94         70.52         4.75 o                         
   6   5   4        470.17        495.16        10.46 o                         
   7   5   4         37.22         39.09         4.82 o                         
   8   5   4         37.07         37.37         4.68 o                         
   9   5   4          0.44          2.40         3.73 o                         
  10   5   4         15.09         10.26         3.11 o                         
 -13   6   4          6.64         17.66         3.34 o                         
 -12   6   4          0.00          1.92         2.86 o                         
 -11   6   4          4.74          0.44         2.30 o                         
 -10   6   4         80.18         84.55         6.17 o                         
  -9   6   4         39.38         45.78         4.86 o                         
  -8   6   4          8.02          9.46         4.87 o                         
  -7   6   4         13.42          4.50         8.58 o                         
  -6   6   4        188.42        170.88        20.15 o                         
  -5   6   4         26.96         13.50         8.00 o                         
  -4   6   4        316.66        231.03        21.53 o                         
  -3   6   4         36.45         31.60         8.91 o                         
  -2   6   4        267.73        293.95        22.14 o                         
  -1   6   4          5.47          0.72         4.03 o                         
   0   6   4          0.62          4.36         3.79 o                         
   1   6   4          0.89          7.27         5.74 o                         
   2   6   4        126.14        107.21        15.22 o                         
   3   6   4        318.29        293.94        24.30 o                         
   4   6   4        182.18        161.98         7.89 o                         
   5   6   4        536.33        535.87        12.97 o                         
   6   6   4         51.27         54.17         3.87 o                         
   7   6   4          5.17          5.52         2.51 o                         
   8   6   4          2.62          0.41         2.27 o                         
   9   6   4         14.05         18.90         4.63 o                         
 -12   7   4          0.23         -4.37         2.92 o                         
 -11   7   4        156.53        173.63         7.38 o                         
 -10   7   4         10.50         12.09         6.53 o                         
  -9   7   4        194.10        188.02         9.25 o                         
  -8   7   4         89.21         77.91         7.51 o                         
  -7   7   4         18.28         13.04         3.82 o                         
  -6   7   4          3.05          1.80         8.85 o                         
  -5   7   4        394.42        347.67        28.29 o                         
  -4   7   4          3.29          2.60         6.20 o                         
  -3   7   4          2.14          4.36         6.75 o                         
  -2   7   4          8.49         15.03         6.58 o                         
  -1   7   4         43.73         29.57         7.84 o                         
   0   7   4         79.44         86.71        13.82 o                         
   1   7   4        360.36        354.82        26.21 o                         
   2   7   4         52.62         65.92        11.73 o                         
   3   7   4         46.08         37.16         4.15 o                         
   4   7   4          0.03         -1.72         2.33 o                         
   5   7   4         78.38         84.01         5.40 o                         
   6   7   4         87.62         94.71         5.70 o                         
   7   7   4          7.66          3.42         3.33 o                         
   8   7   4          4.00          8.96         2.48 o                         
   9   7   4          1.00         -0.58         2.61 o                         
 -12   8   4          0.38          0.04         2.01 o                         
 -11   8   4        126.36        142.62         6.03 o                         
 -10   8   4        125.57        131.77         6.88 o                         
  -9   8   4         42.57         39.43         4.64 o                         
  -8   8   4         59.71         51.63         7.06 o                         
  -7   8   4         95.15         85.89         6.58 o                         
  -6   8   4        174.61        200.16        11.91 o                         
  -5   8   4         42.63         23.04         8.82 o                         
  -4   8   4        331.11        338.04        28.05 o                         
  -3   8   4        432.18        400.39        30.72 o                         
  -2   8   4         69.68         41.10        10.14 o                         
  -1   8   4          2.91         10.52         6.13 o                         
   0   8   4        213.45        183.01        19.60 o                         
   1   8   4         90.43         90.26         7.80 o                         
   2   8   4        214.90        215.81        22.02 o                         
   3   8   4        159.52        149.37         7.60 o                         
   4   8   4        602.53        608.22        13.95 o                         
   5   8   4         70.08         71.48         4.93 o                         
   6   8   4         98.21         89.49         6.53 o                         
   7   8   4         29.34         43.01         6.28 o                         
   8   8   4         27.56         39.23         3.29 o                         
 -11   9   4          1.34          2.27         2.33 o                         
 -10   9   4          0.56         -2.75         1.93 o                         
  -9   9   4         15.62         18.43         3.22 o                         
  -8   9   4        123.15        113.27        10.25 o                         
  -7   9   4          4.92          5.18         3.92 o                         
  -6   9   4        376.90        412.54        20.43 o                         
  -5   9   4          0.07         -4.94         3.35 o                         
  -4   9   4          4.70         -2.79         2.99 o                         
  -3   9   4        172.51        163.18         7.96 o                         
  -2   9   4        420.50        388.17        12.30 o                         
  -1   9   4         29.29         21.14         3.03 o                         
   0   9   4         30.60         21.30         4.42 o                         
   1   9   4         14.38         15.06         2.76 o                         
   2   9   4         89.56         81.50         4.73 o                         
   3   9   4         46.05         51.06         4.31 o                         
   4   9   4         81.25         66.35         4.76 o                         
   5   9   4         33.54         37.91         3.73 o                         
   6   9   4          0.88          1.12         2.66 o                         
   7   9   4         22.23         20.81         6.23 o                         
 -10  10   4         10.17          6.45         1.80 o                         
  -9  10   4         81.69         96.80         5.45 o                         
  -8  10   4         64.78         74.34        11.86 o                         
  -7  10   4        993.45        994.95        29.60 o                         
  -6  10   4         87.55        112.05        10.41 o                         
  -5  10   4         45.53         54.55         7.57 o                         
  -4  10   4        124.80        105.39        10.44 o                         
  -3  10   4        146.50        142.29        11.91 o                         
  -2  10   4         39.63         38.14         4.66 o                         
  -1  10   4         23.32         25.14         4.02 o                         
   0  10   4        169.33        138.92        11.65 o                         
   1  10   4        340.69        321.39        17.76 o                         
   2  10   4        310.57        293.59        14.89 o                         
   3  10   4         30.23         32.73         3.42 o                         
   4  10   4          3.67          2.21         2.04 o                         
   5  10   4         32.00         34.23         4.15 o                         
   6  10   4        156.56        148.23         6.64 o                         
  -9  11   4         53.05         62.63         5.04 o                         
  -8  11   4         86.14        113.97         5.77 o                         
  -7  11   4         13.94         19.47         4.55 o                         
  -6  11   4         15.52         11.29         2.76 o                         
  -5  11   4         49.48         64.59         8.14 o                         
  -4  11   4         77.56         66.72         8.28 o                         
  -3  11   4         14.55         16.22         5.07 o                         
  -2  11   4         36.54         32.38         6.12 o                         
  -1  11   4        160.41        146.06        11.96 o                         
   0  11   4         34.62         31.74         5.87 o                         
   1  11   4         82.24         79.69         6.19 o                         
   2  11   4         16.09         23.72         3.88 o                         
   3  11   4          0.03          3.90         2.21 o                         
   4  11   4          8.39          2.98         4.60 o                         
   5  11   4        163.14        158.12         9.92 o                         
  -8  12   4        227.91        260.95         6.75 o                         
  -7  12   4         20.14         11.62         2.26 o                         
  -6  12   4        150.66        186.02        10.68 o                         
  -5  12   4        133.01        116.96         9.32 o                         
  -4  12   4         37.33         36.30         5.89 o                         
  -3  12   4          3.02         -0.78         3.10 o                         
  -2  12   4         16.61         19.14         4.66 o                         
  -1  12   4        232.74        237.77        14.07 o                         
   0  12   4        119.08        108.29        10.73 o                         
   1  12   4         90.88        104.26         6.29 o                         
   2  12   4         52.11         39.33         3.99 o                         
   3  12   4          1.11         -2.07         2.12 o                         
   4  12   4          0.27          2.48         2.75 o                         
  -6  13   4          2.33          2.89         1.91 o                         
  -5  13   4        118.63        111.46         7.24 o                         
  -4  13   4        152.33        169.17         6.70 o                         
  -3  13   4          0.08          4.41         2.87 o                         
  -2  13   4         34.27         52.32         3.94 o                         
  -1  13   4         46.77         64.55         4.36 o                         
   0  13   4         50.47         46.90         3.74 o                         
   1  13   4          1.15         -2.04         1.81 o                         
   2  13   4          0.46         -1.90         1.42 o                         
 -14   1   5          4.81          2.93         3.85 o                         
 -13   1   5         49.39         74.32         3.39 o                         
 -12   1   5         59.82         53.46         2.95 o                         
 -11   1   5          3.23          2.35         1.70 o                         
 -10   1   5          0.99         -0.53         1.77 o                         
  -9   1   5         22.30         10.95         4.93 o                         
  -8   1   5        302.40        373.86        28.43 o                         
  -7   1   5         45.36         44.55        11.39 o                         
  -6   1   5        105.37        121.48         9.34 o                         
  -5   1   5        519.62        515.04        19.33 o                         
  -4   1   5         16.60          3.01         2.80 o                         
  -3   1   5        414.63        493.21        14.19 o                         
  -2   1   5        241.12        234.66         9.69 o                         
  -1   1   5         48.92         42.61         3.16 o                         
   0   1   5        555.92        602.46        13.47 o                         
   1   1   5        576.19        592.40        14.01 o                         
   2   1   5        820.19        838.28        26.55 o                         
   3   1   5          2.33         10.08         3.95 o                         
   4   1   5         83.79         60.40        10.70 o                         
   5   1   5         43.03         36.59         6.20 o                         
   6   1   5          3.07         -0.80         2.68 o                         
   7   1   5        502.29        523.57        11.75 o                         
   8   1   5        590.61        647.13        29.61 o                         
   9   1   5         16.49          3.23         4.37 o                         
  10   1   5         10.44         11.60         3.23 o                         
 -14   2   5          0.46          0.14         1.23 o                         
 -13   2   5         25.13         27.80         2.51 o                         
 -12   2   5         20.61         22.04         2.73 o                         
 -11   2   5        310.48        281.78         8.78 o                         
 -10   2   5          2.33          2.77         2.06 o                         
  -9   2   5        425.50        435.78        10.67 o                         
  -8   2   5        289.82        304.06        24.85 o                         
  -7   2   5         27.04         22.24         5.07 o                         
  -6   2   5          1.43          1.76         4.47 o                         
  -5   2   5        749.28        729.37        23.11 o                         
  -4   2   5       3523.44       3673.96        54.96 o                         
  -3   2   5         92.41         99.87         8.28 o                         
  -2   2   5        286.35        285.87        11.95 o                         
  -1   2   5          3.03         -0.28         2.25 o                         
   0   2   5       1363.86       1351.99        39.22 o                         
   1   2   5         34.62         17.84         4.03 o                         
   2   2   5        467.94        506.28        16.51 o                         
   3   2   5        211.59        233.78        15.32 o                         
   4   2   5          5.97         -3.99         7.61 o                         
   5   2   5        141.40        127.16         6.12 o                         
   6   2   5         83.26         70.20         4.04 o                         
   7   2   5        155.61        145.35         7.32 o                         
   8   2   5          8.13         12.36         3.04 o                         
   9   2   5         32.85         26.01         3.61 o                         
  10   2   5          0.68         -0.33         2.63 o                         
 -14   3   5         44.58         45.58         3.96 o                         
 -13   3   5         76.89         75.69         4.75 o                         
 -12   3   5          6.15          7.88         1.84 o                         
 -11   3   5        142.96        134.95         7.88 o                         
 -10   3   5        790.19        852.14        15.81 o                         
  -9   3   5        252.06        221.20         8.97 o                         
  -8   3   5         97.20         69.04         8.60 o                         
  -7   3   5        299.85        266.46        23.89 o                         
  -6   3   5          7.41         10.26         6.61 o                         
  -5   3   5        540.74        550.98        20.58 o                         
  -4   3   5         21.81         15.97         5.83 o                         
  -3   3   5         92.84        100.71        12.18 o                         
  -2   3   5        378.71        362.08        14.28 o                         
  -1   3   5         97.84         94.88        10.25 o                         
   0   3   5          3.76          7.54         4.91 o                         
   1   3   5         42.26         17.61         6.48 o                         
   2   3   5        207.55        170.05        17.90 o                         
   3   3   5          1.89          5.97         5.31 o                         
   4   3   5          9.28          6.93         6.20 o                         
   5   3   5        291.25        273.70        11.25 o                         
   6   3   5        508.80        438.98         9.91 o                         
   7   3   5          1.92          2.05         3.62 o                         
   8   3   5          0.62         -3.61         3.06 o                         
   9   3   5          0.78         -6.52         4.35 o                         
  10   3   5         26.69         33.41         4.18 o                         
 -13   4   5         24.80         21.41         4.04 o                         
 -12   4   5          5.49          0.43         1.98 o                         
 -11   4   5         50.68         60.31         4.20 o                         
 -10   4   5          1.70         -0.45         1.90 o                         
  -9   4   5        852.30        897.55        15.36 o                         
  -8   4   5         13.29         -0.15         9.50 o                         
  -7   4   5        176.78        158.33        19.29 o                         
  -6   4   5        864.12        854.65        41.78 o                         
  -5   4   5         27.96         27.16         8.04 o                         
  -4   4   5          1.01         -0.48         4.39 o                         
  -3   4   5        686.70        658.37        32.05 o                         
  -2   4   5        811.31        972.05        25.66 o                         
  -1   4   5         57.19         73.64         7.07 o                         
   0   4   5         97.25        118.96        13.87 o                         
   1   4   5          7.92          3.79         4.46 o                         
   2   4   5         19.43         15.80         7.17 o                         
   3   4   5        126.31         95.08        14.29 o                         
   4   4   5       1004.74       1071.20        26.98 o                         
   5   4   5       1000.24        960.65        20.56 o                         
   6   4   5         28.79         24.97         5.34 o                         
   7   4   5          6.63          5.57         2.78 o                         
   8   4   5         72.98         60.93        10.84 o                         
   9   4   5         62.11         75.20         6.84 o                         
 -13   5   5          5.97         10.13         3.02 o                         
 -12   5   5          0.20          1.58         5.71 o                         
 -11   5   5        181.53        196.66         8.75 o                         
 -10   5   5         19.46         17.65         2.99 o                         
  -9   5   5        184.80        169.58         8.02 o                         
  -8   5   5          6.78         10.83         2.34 o                         
  -7   5   5        539.75        538.51        35.54 o                         
  -6   5   5         73.52         63.08        12.50 o                         
  -5   5   5        147.92        145.52        17.91 o                         
  -4   5   5        900.47        820.28        39.43 o                         
  -3   5   5         71.18         65.98        11.42 o                         
  -2   5   5         17.38         13.36         6.54 o                         
  -1   5   5        625.40        534.47        19.93 o                         
   0   5   5        592.66        600.09        31.94 o                         
   1   5   5          0.10         -2.23         5.32 o                         
   2   5   5         60.27         47.39        10.48 o                         
   3   5   5          4.61          2.26         5.79 o                         
   4   5   5        545.45        548.72        12.51 o                         
   5   5   5          3.66          3.21         2.13 o                         
   6   5   5         41.06         53.91         4.81 o                         
   7   5   5        210.91        195.24         9.43 o                         
   8   5   5          0.01         -1.67         3.06 o                         
   9   5   5         11.18          9.70         3.09 o                         
 -13   6   5          0.22         10.40         2.49 o                         
 -12   6   5          8.81          8.04         2.78 o                         
 -11   6   5         23.11         22.96         3.27 o                         
 -10   6   5          7.10          8.43         2.56 o                         
  -9   6   5          3.94          0.87         2.74 o                         
  -8   6   5        118.31        112.21         6.75 o                         
  -7   6   5        192.62        176.45        10.47 o                         
  -6   6   5        320.95        337.45        28.74 o                         
  -5   6   5         21.46          3.36         6.56 o                         
  -4   6   5         40.34         50.44        10.79 o                         
  -3   6   5        537.79        541.56        32.40 o                         
  -2   6   5       1567.35       1558.41        53.66 o                         
  -1   6   5        277.65        278.60        15.44 o                         
   0   6   5          0.02         -0.38         3.88 o                         
   1   6   5         24.88         22.78         7.91 o                         
   2   6   5          4.84          3.84         4.88 o                         
   3   6   5       3139.93       3159.98        44.30 o                         
   4   6   5       2269.93       2378.71        27.63 o                         
   5   6   5        201.99        237.74         9.02 o                         
   6   6   5          1.14          1.68         2.43 o                         
   7   6   5          0.11         -0.98         2.69 o                         
   8   6   5        142.27        173.38        10.10 o                         
   9   6   5         22.24         27.39         3.60 o                         
 -12   7   5          3.52          8.94         4.35 o                         
 -11   7   5         27.69         26.07         6.42 o                         
 -10   7   5          9.56          7.99         2.46 o                         
  -9   7   5         34.14         36.96         4.51 o                         
  -8   7   5        281.71        300.36        11.79 o                         
  -7   7   5         73.68         55.95         6.27 o                         
  -6   7   5        304.07        277.68        25.83 o                         
  -5   7   5        424.68        347.42        28.66 o                         
  -4   7   5        169.42        121.82        16.82 o                         
  -3   7   5         10.20         14.72         7.13 o                         
  -2   7   5          0.00         -4.13         6.53 o                         
  -1   7   5          2.67         -2.79         5.24 o                         
   0   7   5        125.75        111.82        14.97 o                         
   1   7   5        161.31        176.49        10.87 o                         
   2   7   5         61.19         56.05         6.42 o                         
   3   7   5         44.99         39.03         4.32 o                         
   4   7   5         10.96         10.37         3.90 o                         
   5   7   5         28.93         22.49         4.05 o                         
   6   7   5         30.15         26.68         3.98 o                         
   7   7   5         62.27         77.93         7.33 o                         
   8   7   5         12.64          6.62         3.44 o                         
 -11   8   5          6.27          3.60         1.84 o                         
 -10   8   5         99.07        110.45         6.23 o                         
  -9   8   5          1.00          0.99         2.36 o                         
  -8   8   5          1.19          6.35         5.78 o                         
  -7   8   5        361.76        374.47        18.29 o                         
  -6   8   5         47.73         46.31         4.62 o                         
  -5   8   5         51.16         40.90         5.17 o                         
  -4   8   5        100.08         94.89         6.11 o                         
  -3   8   5         10.93         16.90         4.34 o                         
  -2   8   5          7.72          4.30         2.57 o                         
  -1   8   5          0.26          3.31         3.42 o                         
   0   8   5         59.73         40.07         5.39 o                         
   1   8   5          9.43          4.94         2.47 o                         
   2   8   5        144.55        148.47        10.09 o                         
   3   8   5        144.10        135.17         8.19 o                         
   4   8   5        295.27        305.83        12.18 o                         
   5   8   5          7.40          8.21         5.40 o                         
   6   8   5         42.83         47.59         6.86 o                         
   7   8   5          1.99          4.71         2.98 o                         
 -11   9   5          0.00         -1.91         1.27 o                         
 -10   9   5         29.42         24.99         3.05 o                         
  -9   9   5        138.64        161.13         7.64 o                         
  -8   9   5          0.55          3.51         2.50 o                         
  -7   9   5          0.55          1.14         3.20 o                         
  -6   9   5         48.52         58.81         5.24 o                         
  -5   9   5          4.05          5.25         7.99 o                         
  -4   9   5        341.93        306.01        16.68 o                         
  -3   9   5         46.24         65.00         5.37 o                         
  -2   9   5         45.93         36.96         4.28 o                         
  -1   9   5         51.57         49.23         4.53 o                         
   0   9   5         47.34         45.54         5.13 o                         
   1   9   5          1.24         -3.64         3.59 o                         
   2   9   5         57.84         60.18         5.58 o                         
   3   9   5        166.75        138.42         8.12 o                         
   4   9   5        374.84        350.01        12.37 o                         
   5   9   5         80.80         77.37         5.78 o                         
   7   9   5         18.29         12.08         2.85 o                         
 -10  10   5          1.04          0.46         1.40 o                         
  -9  10   5         52.14         62.87         4.29 o                         
  -8  10   5         38.72         41.31         4.10 o                         
  -7  10   5         28.82         23.47         5.00 o                         
  -6  10   5         38.38         40.64         4.70 o                         
  -5  10   5         10.37         15.65         3.21 o                         
  -4  10   5         31.52         34.20         4.87 o                         
  -3  10   5        149.56        147.11         8.40 o                         
  -2  10   5          0.60          0.98         2.13 o                         
  -1  10   5        187.85        157.00        18.08 o                         
   0  10   5          0.07         -0.31         2.84 o                         
   1  10   5         38.53         34.44         5.18 o                         
   2  10   5          3.84          4.93         2.91 o                         
   3  10   5         21.71         17.63         3.41 o                         
   4  10   5         80.92         67.47         5.21 o                         
   5  10   5         11.50         24.88         5.00 o                         
   6  10   5         12.27          7.27         2.56 o                         
  -9  11   5          1.15         -2.75         2.14 o                         
  -8  11   5         96.33        134.07         5.86 o                         
  -7  11   5         48.36         47.35         4.16 o                         
  -6  11   5         17.87         14.32         3.86 o                         
  -5  11   5          0.27          0.54         3.34 o                         
  -4  11   5          6.41          8.70         3.74 o                         
  -3  11   5          1.07         -0.59         2.02 o                         
  -2  11   5         57.06         53.82         7.27 o                         
  -1  11   5         55.76         51.30         7.07 o                         
   0  11   5          5.76          4.52         3.15 o                         
   1  11   5         29.38         29.50         5.35 o                         
   2  11   5         21.82         20.83         5.22 o                         
   3  11   5          3.23          0.25         3.33 o                         
   4  11   5        277.70        342.98        14.15 o                         
  -7  12   5         94.68         95.59         4.44 o                         
  -6  12   5         62.48         79.34         4.77 o                         
  -5  12   5         22.96         18.41         3.97 o                         
  -4  12   5         21.02         24.54         4.77 o                         
  -3  12   5          4.94          8.47         3.39 o                         
  -2  12   5          1.56          3.49         3.36 o                         
  -1  12   5         70.73         80.58         7.59 o                         
   0  12   5         16.20         14.29         2.66 o                         
   1  12   5          1.96         -1.89         1.81 o                         
   2  12   5          8.25          4.26         3.24 o                         
   3  12   5        146.02        157.01         8.48 o                         
  -3  13   5          2.78          8.13         4.33 o                         
  -2  13   5          2.33          3.16         1.76 o                         
  -1  13   5         31.75         35.66         3.11 o                         
   0  13   5         24.17         26.51         3.67 o                         
 -14   0   6         15.45          9.14         2.46 o                         
 -13   0   6          2.48          2.99         2.83 o                         
 -12   0   6        232.10        237.19         9.54 o                         
 -11   0   6        995.84        937.29        20.61 o                         
 -10   0   6         27.26         43.92         5.82 o                         
  -9   0   6        139.40        110.06         8.42 o                         
  -8   0   6          0.05         -1.19         5.06 o                         
  -7   0   6         32.12         25.04         8.01 o                         
  -6   0   6          2.55         -2.85         7.28 o                         
  -5   0   6          8.30         21.86         7.72 o                         
  -4   0   6       1762.88       1678.93        51.39 o                         
  -3   0   6         77.77        109.88        13.45 o                         
  -2   0   6        335.10        350.45        15.66 o                         
  -1   0   6       2082.25       2216.82        65.76 o                         
   0   0   6        626.63        614.39        21.52 o                         
   1   0   6         68.19         50.52         7.00 o                         
   2   0   6       1316.36       1515.45        56.34 o                         
   3   0   6        265.16        190.28        21.55 o                         
   4   0   6        402.80        359.10        17.43 o                         
   5   0   6          5.18          0.78         3.58 o                         
   6   0   6        851.37        696.83        23.52 o                         
   7   0   6         37.58         44.84         6.18 o                         
   8   0   6         23.11         33.27         5.39 o                         
   9   0   6        198.14        216.38        10.06 o                         
 -14   1   6          0.74          1.54         1.92 o                         
 -13   1   6         36.90         38.07         3.68 o                         
 -12   1   6          1.18          0.82         1.80 o                         
 -11   1   6         27.78         17.71         2.83 o                         
 -10   1   6        166.77        172.90        11.37 o                         
  -9   1   6         93.21         85.10         5.83 o                         
  -8   1   6         15.35         11.93         7.14 o                         
  -7   1   6        277.74        258.67        24.07 o                         
  -6   1   6        842.44        833.47        26.70 o                         
  -5   1   6       1713.24       1831.65        39.95 o                         
  -4   1   6         95.09        120.32         8.26 o                         
  -3   1   6       1148.36       1311.94        38.04 o                         
  -2   1   6        158.17        142.29         8.56 o                         
  -1   1   6        219.50        211.40        10.16 o                         
   0   1   6         49.43         43.13         4.48 o                         
   1   1   6        453.17        446.18        13.50 o                         
   2   1   6         46.04         49.52         7.22 o                         
   3   1   6          0.05         -5.45         3.81 o                         
   4   1   6          0.58          4.91         2.41 o                         
   5   1   6         70.09         65.94         4.51 o                         
   6   1   6         75.21         66.12         4.98 o                         
   7   1   6          0.23         -2.55         4.44 o                         
   8   1   6        133.88        140.48         6.67 o                         
   9   1   6          4.14          5.47         7.89 o                         
 -14   2   6         25.58         40.45         4.21 o                         
 -13   2   6         42.07         46.81         3.94 o                         
 -12   2   6         30.19         34.32         5.53 o                         
 -11   2   6         58.19         57.17         5.18 o                         
 -10   2   6        598.46        564.57        15.84 o                         
  -9   2   6         27.69         24.43         2.79 o                         
  -8   2   6        452.10        450.20        32.67 o                         
  -7   2   6        311.43        285.04        25.11 o                         
  -6   2   6         81.72         92.19         9.20 o                         
  -5   2   6          8.97          2.68         3.40 o                         
  -4   2   6          1.26         -3.32         3.47 o                         
  -3   2   6        853.80        933.31        27.46 o                         
  -2   2   6          0.19          3.20         3.33 o                         
  -1   2   6         20.36         11.00         3.93 o                         
   0   2   6        410.34        450.15        19.29 o                         
   1   2   6        489.93        464.68        20.34 o                         
   2   2   6          4.98         -0.55         4.50 o                         
   3   2   6        142.09        156.45        19.72 o                         
   4   2   6        138.01        131.54         8.23 o                         
   5   2   6        192.27        156.92         7.21 o                         
   6   2   6         57.17         53.40         5.47 o                         
   7   2   6         52.73         65.91         5.13 o                         
   8   2   6          8.93          2.81         2.87 o                         
   9   2   6         14.80          8.42         3.02 o                         
 -14   3   6          0.02         -2.18         1.62 o                         
 -13   3   6          6.46          6.96         1.94 o                         
 -12   3   6         11.00         16.68         3.19 o                         
 -11   3   6          5.63          1.55         2.25 o                         
 -10   3   6          8.68          7.89         2.69 o                         
  -9   3   6         42.11         46.59         4.53 o                         
  -8   3   6         95.84        102.33        16.50 o                         
  -7   3   6        557.07        579.43        36.33 o                         
  -6   3   6        392.43        393.02        19.01 o                         
  -5   3   6          3.19          5.21         3.05 o                         
  -4   3   6          1.24          1.54         3.04 o                         
  -3   3   6          5.61         13.07         4.46 o                         
  -2   3   6        454.37        513.88        15.95 o                         
  -1   3   6          0.07          0.10         3.38 o                         
   0   3   6         43.60         32.58         6.11 o                         
   1   3   6         21.56         29.98         6.31 o                         
   2   3   6          6.44          6.79         6.38 o                         
   3   3   6        149.53        153.36        19.16 o                         
   4   3   6          7.75          7.35         3.55 o                         
   5   3   6         46.74         40.50        10.06 o                         
   6   3   6        117.19        134.51         9.38 o                         
   7   3   6         40.08         43.85         4.39 o                         
   8   3   6         55.78         72.67        14.55 o                         
   9   3   6         21.34         42.08         4.39 o                         
 -13   4   6          0.99          0.63         2.90 o                         
 -12   4   6          0.76          7.97         3.12 o                         
 -11   4   6         41.61         48.07         7.08 o                         
 -10   4   6         62.91         55.42         5.18 o                         
  -9   4   6        115.83        110.94         6.72 o                         
  -8   4   6         17.81         27.16         3.61 o                         
  -7   4   6        611.87        619.14        38.15 o                         
  -6   4   6        563.32        581.54        23.80 o                         
  -5   4   6        353.26        343.65        18.00 o                         
  -4   4   6         66.22         76.42        12.47 o                         
  -3   4   6        138.92        110.91        14.03 o                         
  -2   4   6         43.82         40.37         5.92 o                         
  -1   4   6        252.44        242.83        20.06 o                         
   0   4   6        271.79        289.39        22.96 o                         
   1   4   6        314.14        291.05        24.16 o                         
   2   4   6        570.70        558.08        35.62 o                         
   3   4   6        103.77         97.10         6.92 o                         
   4   4   6          0.23          1.41         5.23 o                         
   5   4   6         53.45         51.26         6.94 o                         
   6   4   6         54.45         48.65         6.02 o                         
   7   4   6         17.12         17.43         4.24 o                         
   8   4   6          9.17         10.98         3.35 o                         
 -13   5   6          1.23          3.51         4.06 o                         
 -12   5   6          5.49         11.45         3.18 o                         
 -11   5   6        103.44         87.01         8.41 o                         
 -10   5   6         43.01         34.98         6.12 o                         
  -9   5   6         33.52         27.14         5.31 o                         
  -8   5   6        102.04        106.19         8.72 o                         
  -7   5   6        266.91        301.73        14.14 o                         
  -6   5   6          9.32          0.90         6.02 o                         
  -5   5   6         47.19         58.20         8.13 o                         
  -4   5   6        117.91        112.44        15.86 o                         
  -3   5   6        185.03        174.19        18.70 o                         
  -2   5   6        327.48        372.00        18.05 o                         
  -1   5   6          0.16         11.06         5.56 o                         
   0   5   6        126.32        120.68        15.85 o                         
   1   5   6         14.42          0.02         4.54 o                         
   2   5   6         11.08         10.16         2.30 o                         
   3   5   6         86.69         94.94         6.92 o                         
   4   5   6         15.63         28.36         5.82 o                         
   5   5   6          0.52         -0.82         4.69 o                         
   6   5   6         40.63         46.06         5.61 o                         
   7   5   6          0.52          5.87         3.87 o                         
   8   5   6          2.94          3.28         2.91 o                         
 -13   6   6          0.11         -0.01         1.59 o                         
 -12   6   6          9.27          6.38         2.59 o                         
 -11   6   6         28.01         22.96         4.62 o                         
 -10   6   6         30.14         27.26         5.85 o                         
  -9   6   6         45.22         50.52         7.51 o                         
  -8   6   6        227.93        203.54        14.05 o                         
  -7   6   6        469.88        460.27        17.82 o                         
  -6   6   6         71.43         54.71         8.13 o                         
  -5   6   6         38.63         43.46        12.22 o                         
  -4   6   6         81.37         75.12        13.78 o                         
  -3   6   6         20.21         12.93         5.95 o                         
  -2   6   6          3.28          9.63        13.78 o                         
  -1   6   6          4.60          9.27         5.64 o                         
   0   6   6          6.70          0.61         5.63 o                         
   1   6   6          3.21          5.38         3.59 o                         
   2   6   6         42.58         40.32         4.34 o                         
   3   6   6        162.93        153.92         7.81 o                         
   4   6   6         10.47          6.97         2.99 o                         
   5   6   6          5.40          4.33         3.96 o                         
   6   6   6          4.84          5.53         3.27 o                         
   7   6   6          0.31         -5.18         6.65 o                         
   8   6   6         57.66         55.54         4.84 o                         
 -12   7   6          0.71          0.12         1.84 o                         
 -11   7   6          9.30          4.60         1.91 o                         
 -10   7   6          4.94          6.31         4.87 o                         
  -9   7   6         76.69         81.65         8.69 o                         
  -8   7   6          0.17          0.60         3.34 o                         
  -7   7   6         10.82         13.10         4.41 o                         
  -6   7   6        214.30        192.73        14.42 o                         
  -5   7   6        558.35        527.24        62.95 o                         
  -4   7   6         25.88         25.73         6.67 o                         
  -3   7   6         10.63          5.91         2.66 o                         
  -2   7   6         48.88         55.55         7.46 o                         
  -1   7   6        189.87        192.90        11.24 o                         
   0   7   6         62.38         57.28         6.54 o                         
   1   7   6        115.69        140.57        10.11 o                         
   2   7   6        181.75        146.62         8.50 o                         
   3   7   6         31.09         24.73         4.42 o                         
   4   7   6        102.18         93.99         7.11 o                         
   5   7   6         20.94         22.18         6.03 o                         
   6   7   6         11.34         10.82         4.42 o                         
   7   7   6         14.75         10.64         3.35 o                         
 -11   8   6          3.56          7.12         2.94 o                         
 -10   8   6          0.01         -0.07         1.85 o                         
  -9   8   6          4.86         10.08         2.11 o                         
  -8   8   6         14.74         14.72         3.28 o                         
  -7   8   6        103.32        109.43         7.16 o                         
  -6   8   6       1092.68       1153.69        23.93 o                         
  -5   8   6          0.02          0.28         2.21 o                         
  -4   8   6          1.03          1.11         2.58 o                         
  -3   8   6         45.45         33.25         7.21 o                         
  -2   8   6         10.96         13.95         7.10 o                         
  -1   8   6        277.54        226.60        12.51 o                         
   0   8   6        162.86        156.49        12.93 o                         
   1   8   6        501.20        510.27        22.03 o                         
   2   8   6         43.02         46.29         4.97 o                         
   3   8   6         38.42         30.72         4.47 o                         
   4   8   6          6.06          7.34         3.06 o                         
   5   8   6          2.57          5.36         3.96 o                         
   6   8   6         44.56         39.17         5.08 o                         
 -11   9   6          5.13          9.51         2.33 o                         
 -10   9   6          1.23          0.33         1.97 o                         
  -9   9   6          7.51         11.59         2.43 o                         
  -8   9   6         36.01         32.80         3.02 o                         
  -7   9   6          1.00          0.15         2.58 o                         
  -6   9   6        697.81        781.36        18.91 o                         
  -5   9   6         22.64         12.88         3.01 o                         
  -4   9   6          0.10          5.90         3.76 o                         
  -3   9   6         49.46         48.29         4.95 o                         
  -2   9   6         39.18         38.06         5.64 o                         
  -1   9   6        174.26        142.47        12.17 o                         
   0   9   6         30.03         24.10         6.03 o                         
   1   9   6         50.37         38.60         6.49 o                         
   2   9   6         57.76         53.37         6.09 o                         
   3   9   6         36.23         34.88         9.53 o                         
   4   9   6         32.38         44.25         4.57 o                         
   5   9   6         13.52         19.16         4.17 o                         
   6   9   6          1.08          1.87         2.34 o                         
 -10  10   6        160.39        157.81         7.30 o                         
  -9  10   6         85.32         92.95         6.97 o                         
  -8  10   6          0.74          0.70         1.82 o                         
  -7  10   6        217.30        234.20         8.82 o                         
  -6  10   6         92.08        123.60         9.39 o                         
  -5  10   6        127.74         92.90         6.35 o                         
  -4  10   6         11.54         13.91         3.10 o                         
  -3  10   6         39.85         37.24         4.35 o                         
  -2  10   6        173.92        165.88        15.68 o                         
  -1  10   6          0.56          0.15         2.66 o                         
   0  10   6         41.11         27.63         5.15 o                         
   1  10   6         11.44         15.20         4.00 o                         
   2  10   6         28.72         22.88         3.70 o                         
   3  10   6        103.60        105.12         7.67 o                         
   4  10   6          5.55         -0.29         2.94 o                         
   5  10   6        120.71         96.61         5.88 o                         
  -8  11   6          0.14          2.90         2.25 o                         
  -7  11   6         71.23         76.44         6.64 o                         
  -6  11   6        306.54        266.57        12.60 o                         
  -5  11   6        213.27        242.64         7.26 o                         
  -4  11   6         18.33         13.90         2.68 o                         
  -3  11   6        116.12        120.81         6.84 o                         
  -2  11   6        347.06        378.24        16.66 o                         
  -1  11   6          0.01          0.11         2.27 o                         
   0  11   6         26.51         29.27         5.70 o                         
   1  11   6          7.93          8.47         3.58 o                         
   2  11   6          3.03          3.65         3.23 o                         
   3  11   6         41.29         35.53         4.71 o                         
  -6  12   6         33.51         33.62         3.73 o                         
  -5  12   6          3.45         -2.40         2.06 o                         
  -4  12   6          1.28          1.76         2.19 o                         
  -3  12   6         68.28         58.54         5.77 o                         
  -2  12   6          1.24          6.95         2.92 o                         
  -1  12   6        184.43        193.76        10.55 o                         
   0  12   6         66.47         75.26         6.63 o                         
   1  12   6          7.10          7.27         2.94 o                         
 -14   1   7         40.62         48.72         4.40 o                         
 -13   1   7         15.58         13.21         2.47 o                         
 -12   1   7         41.54         40.73         3.51 o                         
 -11   1   7         59.28         61.33         4.38 o                         
 -10   1   7         28.58         20.86         2.97 o                         
  -9   1   7        241.42        216.95         8.13 o                         
  -8   1   7          3.86         -1.47         1.67 o                         
  -7   1   7          4.77          5.93         4.90 o                         
  -6   1   7         87.12         98.14        10.74 o                         
  -5   1   7        255.43        265.57        16.24 o                         
  -4   1   7        293.65        259.46        13.20 o                         
  -3   1   7         93.11        111.83         8.65 o                         
  -2   1   7         65.37         51.04         8.64 o                         
  -1   1   7          4.58         -1.88         5.68 o                         
   0   1   7          6.71          4.71         3.68 o                         
   1   1   7         99.40         98.49         8.54 o                         
   2   1   7         40.54         38.57         5.52 o                         
   3   1   7          0.07          6.26         4.53 o                         
   4   1   7         21.02         34.24        10.23 o                         
   5   1   7          8.20          7.10         3.32 o                         
   6   1   7         30.41         23.99         5.58 o                         
   7   1   7        453.13        530.73        12.38 o                         
   8   1   7        176.29        205.29         9.13 o                         
 -14   2   7          6.83          1.27         1.74 o                         
 -13   2   7          7.09          6.50         2.67 o                         
 -12   2   7         59.60         68.53         4.95 o                         
 -11   2   7          5.80          7.12         2.52 o                         
 -10   2   7          1.28         -0.91         2.15 o                         
  -9   2   7        221.76        217.56         7.27 o                         
  -8   2   7         52.16         48.68         3.73 o                         
  -7   2   7          4.79          2.56         5.20 o                         
  -6   2   7          5.39          1.46         4.40 o                         
  -5   2   7          0.01         -2.69         3.98 o                         
  -4   2   7         18.57          5.09         4.40 o                         
  -3   2   7        126.67        107.89        10.36 o                         
  -2   2   7         96.99         81.06        13.49 o                         
  -1   2   7        388.40        394.33        28.14 o                         
   0   2   7        335.21        337.30        18.17 o                         
   1   2   7         32.87         24.33        10.02 o                         
   2   2   7          0.64          3.93         3.63 o                         
   3   2   7        131.95        122.24         9.08 o                         
   4   2   7         12.10         10.20         3.96 o                         
   5   2   7          9.43          8.84         3.30 o                         
   6   2   7        152.27        129.30         8.74 o                         
   7   2   7         29.07         23.19         9.40 o                         
   8   2   7         89.36        104.81         6.51 o                         
 -13   3   7          3.24          4.47         1.68 o                         
 -12   3   7          0.31          0.63         1.77 o                         
 -11   3   7         13.54         15.50         3.00 o                         
 -10   3   7        884.68        874.41        20.12 o                         
  -9   3   7          0.01          2.25         2.46 o                         
  -8   3   7         83.11         93.09        10.17 o                         
  -7   3   7         36.30         30.75         3.54 o                         
  -6   3   7          0.91          2.66         3.94 o                         
  -5   3   7        160.70        152.73        21.22 o                         
  -4   3   7        225.13        195.89        14.02 o                         
  -3   3   7        457.74        444.73        20.70 o                         
  -2   3   7        382.03        339.55        26.75 o                         
  -1   3   7        329.76        342.46        19.39 o                         
   0   3   7          3.58          0.67         3.13 o                         
   1   3   7        279.59        248.47        16.34 o                         
   2   3   7        220.62        225.97         9.91 o                         
   3   3   7         16.79         27.26         6.88 o                         
   4   3   7         61.36         62.81         7.37 o                         
   5   3   7         15.33         13.69         3.13 o                         
   6   3   7         16.39         14.27         4.49 o                         
   7   3   7          7.13          8.63         7.33 o                         
 -13   4   7          0.48          2.79         1.54 o                         
 -12   4   7          2.56          3.77         2.88 o                         
 -11   4   7         50.28         33.15         5.74 o                         
 -10   4   7          6.00          3.10         3.03 o                         
  -9   4   7         43.60         33.62         6.02 o                         
  -8   4   7        324.79        289.84        14.07 o                         
  -7   4   7          7.18          6.31         4.55 o                         
  -6   4   7         17.41          4.68         4.39 o                         
  -5   4   7       1040.40       1040.52        36.17 o                         
  -4   4   7          6.78          1.69         4.22 o                         
  -3   4   7        145.29        161.39        13.63 o                         
  -2   4   7         25.97         45.31        10.96 o                         
  -1   4   7         16.33         23.65         7.48 o                         
   0   4   7        679.51        674.31        43.14 o                         
   1   4   7       1733.04       1771.68        40.16 o                         
   2   4   7        945.11        919.60        23.54 o                         
   3   4   7        145.23        148.26         9.95 o                         
   4   4   7         18.20         25.70         6.11 o                         
   5   4   7          9.08          7.29         3.06 o                         
   6   4   7         54.41         42.78         5.27 o                         
   7   4   7         39.70         67.37         9.45 o                         
 -13   5   7         54.14         46.41         5.92 o                         
 -12   5   7          0.01         -1.23         2.30 o                         
 -11   5   7         40.48         42.82         6.14 o                         
 -10   5   7        176.03        173.90        12.13 o                         
  -9   5   7        713.30        719.15        26.00 o                         
  -8   5   7        442.89        454.36        20.73 o                         
  -7   5   7        387.47        334.67        25.72 o                         
  -6   5   7        268.55        250.43        11.19 o                         
  -5   5   7        759.98        747.57        28.98 o                         
  -4   5   7          0.07         -5.87         4.38 o                         
  -3   5   7         14.03          9.47         4.27 o                         
  -2   5   7          4.12          3.98         6.24 o                         
  -1   5   7        324.40        298.35        19.84 o                         
   0   5   7         46.57         40.17         4.12 o                         
   1   5   7         36.37         37.42         4.20 o                         
   2   5   7         55.12         39.98         5.16 o                         
   3   5   7          8.36          6.40         4.02 o                         
   4   5   7          0.54         -0.49         4.09 o                         
   5   5   7        126.61        124.32         6.66 o                         
   6   5   7          3.01          1.57         3.23 o                         
   7   5   7         26.02         20.03         6.01 o                         
 -12   6   7          5.38          7.16         2.63 o                         
 -11   6   7         79.18         79.35         7.25 o                         
 -10   6   7          0.32          2.19         3.22 o                         
  -9   6   7        632.34        589.35        23.00 o                         
  -8   6   7        144.69        136.07        11.38 o                         
  -7   6   7        679.85        698.35        25.70 o                         
  -6   6   7        229.50        207.36        18.53 o                         
  -5   6   7         84.55         82.59        10.23 o                         
  -4   6   7          3.92         -0.01         2.78 o                         
  -3   6   7          0.50          1.22         2.36 o                         
  -2   6   7        301.38        341.83        17.70 o                         
  -1   6   7         37.47         26.66         4.60 o                         
   0   6   7        219.24        202.85        10.44 o                         
   1   6   7       1121.60       1069.24        40.63 o                         
   2   6   7        616.67        651.92        14.49 o                         
   3   6   7         49.26         38.53         5.94 o                         
   4   6   7         79.07         89.06         7.69 o                         
   5   6   7          0.14          1.83         2.69 o                         
   6   6   7          4.00          6.60         4.06 o                         
 -12   7   7         20.20         24.73         3.25 o                         
 -11   7   7         39.65         41.11         3.50 o                         
 -10   7   7         71.82         56.61         6.69 o                         
  -9   7   7         61.36         45.28         6.77 o                         
  -8   7   7         31.22         47.66         6.91 o                         
  -7   7   7        605.74        688.07        25.46 o                         
  -6   7   7        279.63        327.21        12.31 o                         
  -5   7   7         15.62          7.87         4.70 o                         
  -4   7   7         42.30         25.85         4.66 o                         
  -3   7   7         11.69          9.01         4.08 o                         
  -2   7   7         76.18         93.60         9.77 o                         
  -1   7   7         35.77         32.90         5.39 o                         
   0   7   7          0.81         -0.55         3.50 o                         
   1   7   7         81.89         82.83         6.35 o                         
   2   7   7          1.09          1.71         2.66 o                         
   3   7   7         22.91         12.85         4.86 o                         
   4   7   7         41.11         44.23         4.73 o                         
   5   7   7          1.12         -0.28         3.35 o                         
   6   7   7         77.47         79.22         6.02 o                         
 -11   8   7          0.01          0.88         1.96 o                         
 -10   8   7         12.43          7.41         2.10 o                         
  -9   8   7          3.56          1.33         1.86 o                         
  -8   8   7          6.75          3.80         2.35 o                         
  -7   8   7        125.94        114.01         7.12 o                         
  -6   8   7         37.18         34.30         4.32 o                         
  -5   8   7          0.82         -1.00         3.15 o                         
  -4   8   7         42.47         46.52         7.02 o                         
  -3   8   7         30.27         18.64         5.08 o                         
  -2   8   7         16.44         23.59         6.05 o                         
  -1   8   7         47.84         33.35         6.59 o                         
   0   8   7          2.00          0.61         3.36 o                         
   1   8   7        132.07        138.13         8.04 o                         
   2   8   7        122.78        113.56         7.23 o                         
   3   8   7          0.51          6.20         3.68 o                         
   4   8   7          0.16          4.33         2.60 o                         
   5   8   7         11.16         22.83         4.08 o                         
 -10   9   7         93.20        104.95         6.75 o                         
  -9   9   7         40.24         50.76         5.08 o                         
  -8   9   7         53.14         50.79         4.30 o                         
  -7   9   7          3.91          4.89         1.96 o                         
  -6   9   7        127.58        144.44         7.68 o                         
  -5   9   7          2.68          2.34         2.12 o                         
  -4   9   7          3.41          3.53         3.76 o                         
  -3   9   7          5.96          2.48         3.45 o                         
  -2   9   7         18.10          9.04         4.46 o                         
  -1   9   7         96.56         84.24         9.47 o                         
   0   9   7         32.81         24.15         5.23 o                         
   1   9   7        193.12        193.86         8.95 o                         
   2   9   7         35.01         39.31         7.09 o                         
   3   9   7         37.86         33.77         3.85 o                         
   4   9   7        121.01        136.25         8.34 o                         
  -9  10   7          1.14         -2.47         2.13 o                         
  -8  10   7          2.28          0.17         5.66 o                         
  -7  10   7          9.66          9.23         2.23 o                         
  -6  10   7        133.18        131.87         6.60 o                         
  -5  10   7          0.12         -1.15         2.79 o                         
  -4  10   7          3.84          4.08         1.91 o                         
  -3  10   7          1.44          8.53         4.12 o                         
  -2  10   7          4.25          8.37         4.43 o                         
  -1  10   7          3.45          2.43         3.14 o                         
   0  10   7         36.49         48.71         7.99 o                         
   1  10   7         79.26         95.58         5.78 o                         
   2  10   7         19.05         34.45         7.45 o                         
   3  10   7         79.96         51.78         9.94 o                         
  -7  11   7         17.06          9.95         2.42 o                         
  -6  11   7         31.61         31.85         2.84 o                         
  -5  11   7          6.95          9.68         3.00 o                         
  -4  11   7          2.94          2.94         2.68 o                         
  -2  11   7         19.09         21.96         3.90 o                         
  -1  11   7         14.99         25.17         3.14 o                         
   0  11   7         56.39         49.41         7.76 o                         
   1  11   7          0.17         -2.13         3.20 o                         
  -3  12   7         11.22         15.19         3.44 o                         
  -2  12   7         31.13         45.51         4.66 o                         
  -1  12   7          3.32          4.31         2.42 o                         
 -13   0   8          0.64          5.25         2.83 o                         
 -12   0   8        177.86        181.02        11.28 o                         
 -11   0   8         70.97         87.42         6.08 o                         
 -10   0   8         51.90         42.50         4.57 o                         
  -9   0   8        472.52        477.24        14.57 o                         
  -8   0   8        538.86        477.90        14.25 o                         
  -7   0   8         11.03          5.00         2.96 o                         
  -6   0   8          5.12         -3.55         8.49 o                         
  -5   0   8        178.41        171.47        14.81 o                         
  -4   0   8          0.56         -0.71         4.59 o                         
  -3   0   8         59.32         47.07        13.63 o                         
  -2   0   8        231.95        201.63        22.27 o                         
  -1   0   8         57.11         38.54        13.97 o                         
   0   0   8         36.45         33.97        12.41 o                         
   1   0   8         51.59         33.02         8.73 o                         
   2   0   8         92.00         95.56        16.32 o                         
   3   0   8        162.63        135.57        17.73 o                         
   4   0   8         26.19         -0.23        14.31 o                         
   5   0   8          1.62        -11.14        14.30 o                         
   6   0   8         36.07         32.74        11.65 o                         
 -13   1   8         14.88         15.27         2.43 o                         
 -12   1   8          0.01         -1.46         2.14 o                         
 -11   1   8          4.66          4.84         1.83 o                         
 -10   1   8        150.03        147.56         6.59 o                         
  -9   1   8        524.06        507.77        10.62 o                         
  -8   1   8        187.44        200.72         6.04 o                         
  -7   1   8         63.67         56.04         4.52 o                         
  -6   1   8         20.50         19.69         4.83 o                         
  -5   1   8        332.95        309.84        15.22 o                         
  -4   1   8         62.97         52.46         6.57 o                         
  -3   1   8        302.08        326.17        26.85 o                         
  -2   1   8        685.71        615.19        36.54 o                         
  -1   1   8         42.66         41.00        12.83 o                         
   0   1   8        126.47        122.17         7.11 o                         
   1   1   8         95.31         96.28         9.14 o                         
   2   1   8         27.26         21.88         5.03 o                         
   3   1   8          7.82         15.34        10.25 o                         
   4   1   8         78.34         69.50        11.60 o                         
   5   1   8         84.97         65.78        11.25 o                         
   6   1   8          1.57         16.80         7.67 o                         
   7   1   8         76.99         58.22         8.54 o                         
 -13   2   8          7.03          5.10         2.67 o                         
 -12   2   8         10.14         12.30         2.15 o                         
 -11   2   8         87.02         71.50         4.50 o                         
 -10   2   8        140.10        126.40         6.10 o                         
  -9   2   8          0.20         -2.71         1.91 o                         
  -8   2   8          4.59          8.27         2.46 o                         
  -7   2   8          0.41          0.13         1.77 o                         
  -6   2   8          7.69         11.46         8.43 o                         
  -5   2   8          5.21          0.80         4.31 o                         
  -4   2   8        450.06        448.30        21.79 o                         
  -3   2   8       1038.74        945.36        45.96 o                         
  -2   2   8          1.62         -1.14         6.89 o                         
  -1   2   8          0.59         -2.13         2.61 o                         
   0   2   8         40.17         39.51         4.90 o                         
   1   2   8         12.98         18.41         4.66 o                         
   2   2   8         58.34         66.36        12.62 o                         
   3   2   8          1.76         21.08         9.66 o                         
   4   2   8        102.79         83.40        11.26 o                         
   5   2   8          3.29         11.71        14.08 o                         
   6   2   8          1.80          4.27        11.67 o                         
   7   2   8          7.61          3.34         6.93 o                         
 -13   3   8         18.06         10.77         2.76 o                         
 -12   3   8         30.43         30.82         4.25 o                         
 -11   3   8          4.45          4.50         2.46 o                         
 -10   3   8          1.31         -0.95         2.27 o                         
  -9   3   8          7.34          6.47         2.76 o                         
  -8   3   8         38.94         31.47         4.14 o                         
  -7   3   8        110.26        114.95         8.51 o                         
  -6   3   8         18.45         20.20         3.84 o                         
  -5   3   8         46.72         33.49         7.23 o                         
  -4   3   8         21.22          9.05         3.62 o                         
  -3   3   8        469.17        362.39        29.28 o                         
  -2   3   8        357.08        406.59        16.19 o                         
  -1   3   8          6.66          6.78         5.45 o                         
   0   3   8         62.01         54.82        16.33 o                         
   1   3   8         37.50         24.02         5.70 o                         
   2   3   8         11.70         13.41         4.37 o                         
   3   3   8         17.71         10.27         4.53 o                         
   4   3   8          1.68         -0.88         3.78 o                         
   5   3   8          2.85          6.81         3.15 o                         
   6   3   8          3.30          0.40         2.35 o                         
 -13   4   8          4.28          4.95         1.49 o                         
 -12   4   8         36.45         36.25         3.36 o                         
 -11   4   8        289.64        291.46        10.05 o                         
 -10   4   8         38.72         47.13         6.79 o                         
  -9   4   8        162.20        144.17        11.38 o                         
  -8   4   8          0.63          0.71         2.99 o                         
  -7   4   8         19.91         24.26         3.32 o                         
  -6   4   8          2.33          6.59         3.58 o                         
  -5   4   8         21.52         25.78         4.12 o                         
  -4   4   8        161.09        137.46         8.25 o                         
  -3   4   8         30.74         17.92         2.67 o                         
  -2   4   8        871.45        883.15        22.40 o                         
  -1   4   8        555.32        552.70        31.47 o                         
   0   4   8         37.59         40.11         6.94 o                         
   1   4   8         74.92         78.67         7.36 o                         
   2   4   8          2.82         -3.02         4.28 o                         
   3   4   8         27.33         26.14         5.39 o                         
   4   4   8         22.11         26.13         3.81 o                         
   5   4   8         10.64         15.32        10.39 o                         
   6   4   8         25.12         26.73         4.27 o                         
 -12   5   8          4.43          6.07         1.83 o                         
 -11   5   8          4.19         -0.85         2.84 o                         
 -10   5   8          0.87          3.12         3.24 o                         
  -9   5   8         30.95         22.19         5.43 o                         
  -8   5   8         95.42        114.15        10.11 o                         
  -7   5   8         50.76         67.88         8.00 o                         
  -6   5   8         14.23         11.09         4.55 o                         
  -5   5   8         72.47         68.63         8.17 o                         
  -4   5   8        418.70        375.11        31.96 o                         
  -3   5   8         36.09         14.55         3.87 o                         
  -2   5   8         82.86         96.05         7.52 o                         
  -1   5   8          0.36          0.21         2.55 o                         
   0   5   8         49.65         38.37         5.17 o                         
   1   5   8          9.82         12.39         4.83 o                         
   2   5   8        102.29         83.58         7.79 o                         
   3   5   8        105.76        119.07         9.10 o                         
   4   5   8          0.60          2.09         3.67 o                         
   5   5   8          0.26         -0.25         4.81 o                         
   6   5   8         27.84         17.75         6.53 o                         
 -12   6   8          1.90          0.70         0.98 o                         
 -11   6   8         46.63         35.70         4.93 o                         
 -10   6   8         56.55         55.39         6.58 o                         
  -9   6   8          7.38         10.33         4.06 o                         
  -8   6   8         22.97         16.23         4.17 o                         
  -7   6   8         98.13         94.53         9.05 o                         
  -6   6   8         81.94         73.14         8.63 o                         
  -5   6   8         68.83         67.42         8.53 o                         
  -4   6   8        148.25        134.64        11.57 o                         
  -3   6   8         84.71         75.93         8.79 o                         
  -2   6   8          2.95          4.33         3.35 o                         
  -1   6   8          0.61          2.10         3.08 o                         
   0   6   8         37.75         32.83         5.98 o                         
   1   6   8         55.14         48.04         6.35 o                         
   2   6   8          1.84          3.29         3.80 o                         
   3   6   8         53.52         56.52         6.35 o                         
   4   6   8         11.66          9.03         2.63 o                         
   5   6   8          4.36          3.83         4.37 o                         
 -11   7   8          1.63         -0.83         1.11 o                         
 -10   7   8         15.84         24.68         3.05 o                         
  -9   7   8         79.14        100.92         6.10 o                         
  -8   7   8         14.50         14.90         4.93 o                         
  -7   7   8          0.01          2.95         2.35 o                         
  -6   7   8          0.03          2.86         3.42 o                         
  -5   7   8         16.27         12.82         4.79 o                         
  -4   7   8         51.15         55.38         7.70 o                         
  -3   7   8         10.91         14.35         4.80 o                         
  -2   7   8         40.51         32.03         6.23 o                         
  -1   7   8          1.31          2.89         2.93 o                         
   0   7   8         33.58         38.65         4.52 o                         
   1   7   8        219.47        228.20        14.56 o                         
   2   7   8        109.97        116.70        10.17 o                         
   3   7   8        251.75        261.59        14.15 o                         
   4   7   8          6.33         10.13         2.85 o                         
 -10   8   8        277.57        301.83        14.66 o                         
  -9   8   8         90.35         89.59         6.56 o                         
  -8   8   8        132.99        132.12         6.76 o                         
  -7   8   8         73.73         67.14         7.26 o                         
  -6   8   8         79.85         85.09         8.94 o                         
  -5   8   8         30.32         27.99         5.90 o                         
  -4   8   8        115.68        105.49        10.15 o                         
  -3   8   8         80.05         78.00         8.98 o                         
  -2   8   8         58.97         53.55         7.85 o                         
  -1   8   8         51.83         37.05         6.50 o                         
   0   8   8          5.56          7.08         3.07 o                         
   1   8   8         75.28         64.59         5.26 o                         
   2   8   8         10.32          8.22         2.54 o                         
   3   8   8         55.70         53.03         6.54 o                         
   4   8   8         20.50         14.86         3.05 o                         
  -9   9   8         14.28         12.63         2.59 o                         
  -8   9   8        134.28        145.26         9.32 o                         
  -7   9   8          0.03          0.26         1.76 o                         
  -6   9   8          5.81          5.15         3.20 o                         
  -5   9   8         12.98          7.33         3.33 o                         
  -4   9   8         60.57         57.60         7.35 o                         
  -3   9   8        101.11         95.28         9.45 o                         
  -2   9   8         34.19         40.29         6.56 o                         
  -1   9   8        103.33        111.35         6.48 o                         
   0   9   8         70.66         67.23         5.11 o                         
   1   9   8         15.16         23.17         3.21 o                         
   2   9   8          2.28          0.34         1.89 o                         
   3   9   8          2.85         -0.41         2.72 o                         
  -7  10   8          6.39         12.43         3.25 o                         
  -6  10   8         49.69         69.98         6.50 o                         
  -5  10   8         19.85         23.66         4.29 o                         
  -4  10   8        162.02        144.95        10.19 o                         
  -3  10   8         37.52         35.39         5.78 o                         
  -2  10   8          0.58         -5.14         3.42 o                         
  -1  10   8         34.39         26.07         3.33 o                         
   0  10   8         13.56         17.41         4.39 o                         
   1  10   8         11.71          8.08         2.13 o                         
  -3  11   8         66.24         63.11         5.67 o                         
  -2  11   8        144.17        168.39         8.56 o                         
  -1  11   8         22.43         25.79         3.74 o                         
 -13   1   9         47.21         28.65         3.62 o                         
 -12   1   9         36.86         36.62         4.77 o                         
 -11   1   9          3.43          1.93         1.82 o                         
 -10   1   9         23.34         20.37         2.81 o                         
  -9   1   9         97.29         76.12         6.97 o                         
  -8   1   9        260.52        217.29        13.32 o                         
  -6   1   9          1.64          2.89         2.80 o                         
  -5   1   9         25.14         23.89         3.74 o                         
  -4   1   9          0.70          2.13         2.42 o                         
  -3   1   9        536.54        541.16        14.75 o                         
  -2   1   9        976.33        954.41        19.87 o                         
  -1   1   9         71.10         91.22         7.19 o                         
   0   1   9          8.32         12.92         7.59 o                         
   1   1   9         10.05         19.64         8.00 o                         
   2   1   9          1.34          1.04         9.29 o                         
   3   1   9         54.40         44.97        10.51 o                         
   4   1   9          8.77          2.76        16.04 o                         
   5   1   9          0.59         -5.15         6.64 o                         
 -13   2   9        154.94        145.99         7.31 o                         
 -12   2   9        155.19        162.25         9.09 o                         
 -11   2   9         95.10         83.78         5.36 o                         
 -10   2   9         41.05         34.55         3.87 o                         
  -9   2   9          0.67          5.62         3.51 o                         
  -8   2   9          0.11         -1.31         2.65 o                         
  -7   2   9        249.78        258.75        15.81 o                         
  -6   2   9         53.56         46.27         4.13 o                         
  -5   2   9         15.53         22.19         3.43 o                         
  -4   2   9        422.84        454.22        14.02 o                         
  -3   2   9         27.02         25.25         3.87 o                         
  -2   2   9         15.86         21.34         3.61 o                         
  -1   2   9          3.08          2.42         4.03 o                         
   0   2   9        176.22        179.33        10.27 o                         
   1   2   9        171.61        185.32        11.77 o                         
   2   2   9          0.00         -2.28         9.68 o                         
   3   2   9         31.56         38.78        10.06 o                         
   4   2   9          9.78         11.77        13.81 o                         
   5   2   9          8.24         14.66        10.78 o                         
 -12   3   9          0.27         -1.46         1.61 o                         
 -11   3   9         59.23         62.01         3.71 o                         
 -10   3   9         13.52          9.24         1.90 o                         
  -9   3   9          0.58          1.27         2.18 o                         
  -8   3   9          4.66          7.00         2.26 o                         
  -7   3   9         77.78         70.56         8.43 o                         
  -6   3   9         17.57         15.07         3.29 o                         
  -5   3   9         69.50         86.38         5.73 o                         
  -4   3   9        479.50        542.78        15.94 o                         
  -3   3   9         57.47         63.71         5.18 o                         
  -2   3   9        102.11        103.86         9.07 o                         
  -1   3   9         82.53         75.51        10.33 o                         
   0   3   9          5.24          7.62         4.38 o                         
   1   3   9          0.11          3.63        12.29 o                         
   2   3   9          4.06         -9.65        14.58 o                         
   3   3   9         20.96         16.24        15.09 o                         
   4   3   9          4.62          9.57        12.73 o                         
   5   3   9          3.61          2.80         9.36 o                         
 -12   4   9         10.60         10.40         1.87 o                         
 -11   4   9        163.81        155.42        17.90 o                         
 -10   4   9        170.23        171.86        10.82 o                         
  -9   4   9         47.03         60.49         4.87 o                         
  -8   4   9         10.75         14.63         2.92 o                         
  -7   4   9         50.25         52.72         5.02 o                         
  -6   4   9          5.03          7.76         2.90 o                         
  -5   4   9          9.80         18.62         3.33 o                         
  -4   4   9        377.00        445.33        14.15 o                         
  -3   4   9        141.12        139.71         7.88 o                         
  -2   4   9          0.04          0.71         5.04 o                         
  -1   4   9        189.80        175.99        14.55 o                         
   0   4   9        150.16        168.47        16.73 o                         
   1   4   9          0.01         -3.28         6.57 o                         
   2   4   9        135.94        125.38         8.77 o                         
   3   4   9         62.89         64.33         6.50 o                         
   4   4   9        171.54        179.47        15.04 o                         
   5   4   9        254.74        183.97        12.30 o                         
 -12   5   9         68.14         50.58         3.96 o                         
 -11   5   9          6.69         13.40         3.16 o                         
 -10   5   9         28.88         21.34         4.37 o                         
  -9   5   9          0.02          3.27         2.76 o                         
  -8   5   9         17.39         16.57         3.92 o                         
  -7   5   9          3.30          6.11         3.85 o                         
  -6   5   9         71.30         77.08         8.38 o                         
  -5   5   9         84.91        112.87        10.30 o                         
  -4   5   9         93.30         80.73         9.22 o                         
  -3   5   9         33.01         37.65         4.76 o                         
  -2   5   9        232.78        246.96        10.67 o                         
  -1   5   9         91.47         93.65        12.02 o                         
   0   5   9         68.51         73.40         7.06 o                         
   1   5   9          1.03         -3.22         8.44 o                         
   2   5   9        206.31        200.10        12.43 o                         
   3   5   9         79.52         82.30        10.18 o                         
   4   5   9        107.80        120.44        11.28 o                         
 -11   6   9         73.37         82.80         6.76 o                         
 -10   6   9        136.23        109.08         5.63 o                         
  -9   6   9         42.51         45.72         4.59 o                         
  -8   6   9         37.62         28.49         3.54 o                         
  -7   6   9        104.33        119.98        10.38 o                         
  -6   6   9          2.98          2.32         3.30 o                         
  -5   6   9        241.71        256.46        15.31 o                         
  -4   6   9        376.41        351.70        18.00 o                         
  -3   6   9        285.11        265.23        15.74 o                         
  -2   6   9        545.21        631.55        24.17 o                         
  -1   6   9         68.56         70.30         8.08 o                         
   0   6   9          1.99          1.90         6.63 o                         
   1   6   9          1.18          2.48        12.55 o                         
   2   6   9         48.79         50.97         5.67 o                         
   3   6   9         72.48         66.56         4.26 o                         
 -10   7   9          5.04         13.47         2.26 o                         
  -9   7   9         51.86         39.69         3.51 o                         
  -8   7   9          2.04          2.01         3.03 o                         
  -7   7   9         36.06         34.40         5.90 o                         
  -6   7   9         13.10         22.81         5.07 o                         
  -5   7   9          2.95          0.85         3.23 o                         
  -4   7   9         62.61         57.03         7.33 o                         
  -3   7   9          9.97          9.55         4.23 o                         
  -2   7   9         21.30         13.97         4.45 o                         
  -1   7   9        494.02        554.33        21.64 o                         
   0   7   9          8.42         16.19         4.89 o                         
   1   7   9         28.92         28.59         5.72 o                         
   2   7   9          0.32          5.53         2.14 o                         
   3   7   9          4.05          7.10         3.34 o                         
  -9   8   9         13.90          9.73         2.11 o                         
  -8   8   9         26.51         29.11         4.54 o                         
  -7   8   9        147.02        187.28        11.33 o                         
  -6   8   9         35.29         45.75         6.25 o                         
  -5   8   9          0.27          3.31         3.38 o                         
  -4   8   9         40.09         37.57         5.92 o                         
  -3   8   9         20.61         13.53         4.22 o                         
  -2   8   9         41.40         43.04         4.15 o                         
  -1   8   9         75.18         72.68         7.17 o                         
   0   8   9        154.64        202.57        11.69 o                         
   1   8   9        108.34        121.74         8.64 o                         
   2   8   9          5.65          5.77         3.16 o                         
  -8   9   9          1.08          2.87         2.10 o                         
  -7   9   9         12.19         15.89         3.70 o                         
  -6   9   9        287.16        351.19        14.53 o                         
  -5   9   9         21.52         27.10         4.75 o                         
  -4   9   9         10.17          7.46         3.13 o                         
  -3   9   9         15.79         10.23         3.68 o                         
  -2   9   9          8.59         17.71         2.77 o                         
  -1   9   9          1.47          1.69         1.92 o                         
   0   9   9         29.27         37.66         5.15 o                         
   1   9   9         91.48         72.51         5.85 o                         
  -6  10   9         10.74          6.07         2.46 o                         
  -5  10   9          2.06         -1.30         2.59 o                         
  -4  10   9          3.22          5.78         2.64 o                         
  -3  10   9         72.01         65.44         5.46 o                         
  -2  10   9         23.75         16.30         3.33 o                         
 -12   0  10          4.09          8.02         3.16 o                         
 -11   0  10          4.48         13.28         4.02 o                         
 -10   0  10          0.42          3.74         3.42 o                         
  -9   0  10          4.29          2.03         3.68 o                         
  -8   0  10          2.29         -0.30         3.49 o                         
  -7   0  10         12.21         12.28         4.52 o                         
  -6   0  10         30.41         33.69         6.77 o                         
  -5   0  10         52.82         61.65         8.24 o                         
  -4   0  10        574.69        638.54        25.41 o                         
  -3   0  10        265.12        332.00        18.10 o                         
  -2   0  10        374.09        358.78        19.12 o                         
  -1   0  10         92.56        103.20        12.05 o                         
   0   0  10          4.47          5.69         9.90 o                         
   1   0  10        253.67        258.66        18.73 o                         
   2   0  10        170.30        177.48        16.95 o                         
   3   0  10         69.21         95.25        13.11 o                         
   4   0  10          0.75         -7.85         8.19 o                         
 -12   1  10          4.27          1.27         1.63 o                         
 -11   1  10          4.21          3.21         2.68 o                         
 -10   1  10         20.06         16.16         4.47 o                         
  -9   1  10        107.12         89.19         6.43 o                         
  -8   1  10         28.91         28.41         4.26 o                         
  -7   1  10        157.33        164.70         9.01 o                         
  -6   1  10        115.66        128.01         8.14 o                         
  -5   1  10        280.25        291.01        11.96 o                         
  -4   1  10        331.77        330.58        12.76 o                         
  -3   1  10          0.72         -1.99         3.15 o                         
  -2   1  10          2.62          2.72         4.10 o                         
  -1   1  10        138.61        135.43        13.68 o                         
   0   1  10         63.94         78.63         9.45 o                         
   1   1  10          7.63          9.62         8.94 o                         
   2   1  10         27.24         26.53         9.25 o                         
   3   1  10          4.05         14.81         7.76 o                         
   4   1  10        100.38         89.92        10.64 o                         
 -12   2  10          0.06         -1.19         1.64 o                         
 -11   2  10        101.18         92.06         7.00 o                         
 -10   2  10         33.72         28.13         5.03 o                         
  -9   2  10          7.69         12.89         2.76 o                         
  -8   2  10         44.19         54.32         9.42 o                         
  -7   2  10        118.40        109.73         7.49 o                         
  -6   2  10          6.72         10.45         2.97 o                         
  -5   2  10         52.12         56.87        12.48 o                         
  -4   2  10         37.47         56.46         9.12 o                         
  -3   2  10        261.51        229.21        10.57 o                         
  -2   2  10         95.27        106.60         7.77 o                         
  -1   2  10         27.87         20.28         6.10 o                         
   0   2  10         64.09         73.73         9.10 o                         
   1   2  10          1.24         -1.12         8.23 o                         
   2   2  10         31.43         26.93        13.90 o                         
   3   2  10          9.94         10.12        11.85 o                         
   4   2  10         29.99         29.44         9.10 o                         
 -11   3  10          1.03          0.05         2.26 o                         
 -10   3  10         49.81         46.57         3.26 o                         
  -9   3  10         17.78         19.26         2.64 o                         
  -8   3  10         22.52         13.96         3.14 o                         
  -7   3  10        148.60        148.85         8.58 o                         
  -6   3  10         67.89         66.25         5.82 o                         
  -5   3  10         21.05         15.19         3.34 o                         
  -4   3  10          0.08          3.34         2.52 o                         
  -3   3  10         53.72         55.36         5.53 o                         
  -2   3  10        168.04        201.37        10.12 o                         
  -1   3  10         33.11         24.69        10.21 o                         
   0   3  10        165.30        180.67        17.00 o                         
   1   3  10         10.29         16.75        13.22 o                         
   2   3  10         29.04         45.08        13.61 o                         
   3   3  10          0.46          9.20        11.27 o                         
 -11   4  10          0.12          1.02         1.31 o                         
 -10   4  10         39.01         26.26         3.33 o                         
  -9   4  10         41.17         34.79         2.56 o                         
  -8   4  10          0.46          1.73         1.62 o                         
  -7   4  10         54.25         60.61         6.53 o                         
  -6   4  10        159.91        182.91        11.20 o                         
  -5   4  10         56.02         53.65         4.92 o                         
  -4   4  10        148.88        132.71        11.48 o                         
  -3   4  10          1.80          1.18         5.86 o                         
  -2   4  10         37.47         42.55         9.35 o                         
  -1   4  10         40.34         39.13         5.34 o                         
   0   4  10        112.13        124.18         8.00 o                         
   1   4  10          7.92          5.06        12.09 o                         
   2   4  10          6.23          5.79        11.26 o                         
   3   4  10         37.01         30.40         9.84 o                         
 -11   5  10          0.35          0.66         1.77 o                         
 -10   5  10         19.73         11.72         2.13 o                         
  -9   5  10          8.11          7.64         2.74 o                         
  -8   5  10          4.52         11.32         3.64 o                         
  -7   5  10         68.27         71.82         7.64 o                         
  -6   5  10         32.64         30.01         5.47 o                         
  -5   5  10         29.87         22.22         3.48 o                         
  -4   5  10         35.99         33.84         5.03 o                         
  -3   5  10          5.55          2.90         6.85 o                         
  -2   5  10          0.20         -5.56         8.50 o                         
  -1   5  10          9.22         13.51         5.02 o                         
   0   5  10          0.00         -4.00         6.95 o                         
   1   5  10          4.99          6.51         8.66 o                         
   2   5  10          9.26          6.96        10.01 o                         
 -10   6  10         12.71         14.31         3.09 o                         
  -9   6  10          7.70          1.60         2.42 o                         
  -8   6  10          4.51          1.46         2.68 o                         
  -7   6  10          1.46          4.09         3.14 o                         
  -6   6  10         12.14         14.04         4.10 o                         
  -5   6  10         17.78         17.67         4.69 o                         
  -4   6  10          6.40         14.34         4.32 o                         
  -3   6  10          2.40          2.68         3.02 o                         
  -2   6  10          9.71          5.35         3.18 o                         
  -1   6  10         22.04         27.28         4.85 o                         
   0   6  10         42.08         58.77         8.54 o                         
   1   6  10         12.01         10.05         3.25 o                         
  -9   7  10         69.93         67.13         5.54 o                         
  -8   7  10         58.17         79.18         6.70 o                         
  -7   7  10         26.88         27.49         4.75 o                         
  -6   7  10         63.98         77.23         7.37 o                         
  -5   7  10         66.61         88.05         8.12 o                         
  -4   7  10          0.39          2.54         2.61 o                         
  -3   7  10         11.32          9.03         3.36 o                         
  -2   7  10         16.69         16.44         4.04 o                         
  -1   7  10          0.02         -2.87         3.05 o                         
   0   7  10          0.08          0.08         2.97 o                         
   1   7  10          2.08          1.22         2.65 o                         
  -8   8  10         45.69         57.35         4.97 o                         
  -7   8  10        162.93        171.77         9.07 o                         
  -6   8  10        136.63        153.18         9.22 o                         
  -5   8  10          6.60         -0.40         2.38 o                         
  -4   8  10          1.49          1.94         2.50 o                         
  -3   8  10         17.92         22.88         4.33 o                         
  -2   8  10          4.91          7.11         3.04 o                         
  -1   8  10        160.99        193.36         9.60 o                         
  -5   9  10         15.29          8.92         2.63 o                         
  -4   9  10         20.99         40.15         4.41 o                         
  -3   9  10         39.94         50.16         4.74 o                         
 -11   1  11          3.39          3.21         1.71 o                         
 -10   1  11         40.42         41.80         3.88 o                         
  -9   1  11          1.07          1.28         2.22 o                         
  -8   1  11         21.08         18.29         3.36 o                         
  -7   1  11          0.73          2.48         2.37 o                         
  -6   1  11         18.68         14.92         3.83 o                         
  -5   1  11          6.96          5.50         3.01 o                         
  -4   1  11          8.30         15.56         3.89 o                         
  -3   1  11        364.42        401.45        13.64 o                         
  -2   1  11        145.07        138.96         9.25 o                         
  -1   1  11         18.66         13.69         7.11 o                         
   0   1  11          0.02         -3.27         7.22 o                         
   1   1  11         19.66         43.05        13.24 o                         
   2   1  11         22.92         13.78         8.91 o                         
 -11   2  11         26.76         15.64         3.06 o                         
 -10   2  11         17.47         20.57         2.99 o                         
  -9   2  11         48.86         48.09         5.80 o                         
  -8   2  11          0.71          1.88         3.01 o                         
  -7   2  11         21.49         20.73         5.13 o                         
  -6   2  11          1.75          1.76         2.43 o                         
  -5   2  11          6.25         10.93         2.99 o                         
  -4   2  11          0.18         -2.54         4.07 o                         
  -3   2  11        273.83        318.99        12.06 o                         
  -2   2  11        465.75        544.28        15.34 o                         
  -1   2  11          0.62         -2.11         6.85 o                         
   0   2  11         16.78         21.35        14.75 o                         
   1   2  11          0.02        -16.61        11.07 o                         
   2   2  11        101.17        102.63        10.69 o                         
 -10   3  11         25.19         15.02         2.96 o                         
  -9   3  11          2.01          2.13         1.47 o                         
  -8   3  11         13.13          9.08         2.35 o                         
  -7   3  11          0.15         -1.55         2.37 o                         
  -6   3  11          6.80          9.07         2.67 o                         
  -5   3  11         45.90         73.55         5.68 o                         
  -4   3  11         95.81         77.16         5.94 o                         
  -3   3  11         26.44         32.36         5.43 o                         
  -2   3  11         11.13          3.26         9.26 o                         
  -1   3  11        158.67        165.42        14.45 o                         
   0   3  11         10.92         -0.42        10.34 o                         
   1   3  11         19.83         28.11        10.53 o                         
  -9   4  11         53.99         34.92         5.72 o                         
  -8   4  11          6.28          3.80         2.22 o                         
  -7   4  11        450.48        523.48        12.40 o                         
  -6   4  11        105.32        117.00         8.98 o                         
  -5   4  11         62.10         70.57         7.96 o                         
  -4   4  11         32.07         25.93         7.04 o                         
  -3   4  11          4.48          4.74         7.62 o                         
  -2   4  11          4.13         -0.10         9.08 o                         
  -1   4  11          0.79         11.64         9.79 o                         
   0   4  11         93.89        114.20        11.84 o                         
   1   4  11         48.98         37.31         8.72 o                         
  -9   5  11         14.00         19.36         3.24 o                         
  -8   5  11          8.69         16.44         3.48 o                         
  -7   5  11          0.03          0.58         2.39 o                         
  -6   5  11         10.99         10.65         3.17 o                         
  -5   5  11          0.23         -4.92         5.46 o                         
  -4   5  11         24.08         29.02         7.23 o                         
  -3   5  11         59.49         74.28        12.47 o                         
  -2   5  11        283.64        326.74        23.42 o                         
  -1   5  11        120.47        114.30        10.76 o                         
   0   5  11         17.13         14.62         7.58 o                         
  -8   6  11         45.97         53.90         4.74 o                         
  -7   6  11        181.85        167.74         8.73 o                         
  -6   6  11        224.89        236.44        10.73 o                         
  -5   6  11          0.12          0.03         2.30 o                         
  -4   6  11         45.31         53.48         5.75 o                         
  -3   6  11         16.00         12.17         3.24 o                         
  -2   6  11          3.55         -3.44         2.71 o                         
  -5   7  11         17.63         32.89         4.32 o                         
  -4   7  11          2.35          5.92         2.84 o                         
  -3   7  11         90.54        115.22         6.83 o                         
  -9   0  12         36.99         47.81         5.04 o                         
  -8   0  12         82.95         97.11         7.53 o                         
  -7   0  12         36.58         38.10         5.58 o                         
  -6   0  12        130.21        166.45        10.78 o                         
  -5   0  12        406.18        445.36        17.58 o                         
  -4   0  12        159.57        135.16        11.00 o                         
  -3   0  12          2.49         11.82         7.72 o                         
  -2   0  12          0.61         -8.23         8.47 o                         
  -1   0  12          8.54          9.21         7.95 o                         
  -9   1  12         73.89         60.81         3.84 o                         
  -8   1  12          4.84         10.00         2.57 o                         
  -7   1  12         41.04         30.62         3.64 o                         
  -6   1  12        255.50        275.29         9.43 o                         
  -5   1  12         46.41         50.02         5.05 o                         
  -4   1  12         64.77         92.86         6.62 o                         
  -3   1  12        240.08        299.18        10.47 o                         
  -2   1  12          1.33         -8.39         5.59 o                         
  -1   1  12         21.56         12.96         8.37 o                         
  -9   2  12         20.03         25.52         6.18 o                         
  -8   2  12          8.87          9.63         2.32 o                         
  -7   2  12          3.58          3.43         2.28 o                         
  -6   2  12         12.14         23.99         3.66 o                         
  -5   2  12         18.95         27.14         5.47 o                         
  -4   2  12          0.72          0.75         4.29 o                         
  -3   2  12         82.26        121.74         7.16 o                         
  -2   2  12         53.96         51.77         5.92 o                         
  -1   2  12         47.28         56.35         9.59 o                         
  -8   3  12         16.32         11.45         3.27 o                         
  -7   3  12         54.18         66.73        12.72 o                         
  -6   3  12         81.13         71.87         4.72 o                         
  -5   3  12         43.12         55.82         7.39 o                         
  -4   3  12          0.03         -5.04         6.65 o                         
  -3   3  12         11.32         13.39         8.06 o                         
  -2   3  12         29.85         24.71         8.40 o                         
  -6   4  12          6.78         -7.53         5.02 o                         
  -5   4  12         10.55         14.03         5.85 o                         
  -4   4  12         32.38         47.38         7.38 o                         
  -3   4  12          0.00         -5.91         6.82 o                         
                                                                                
