# Supplementary material for: A structural com­parison of salt forms of dopamine with the structures of other phenyl­ethyl­amines
Source: Acta Crystallogr C Struct Chem. 2023 Sep 11;79(Pt 10):386–94. doi: 10.1107/S2053229623007696 (PMC10551880; doi:10.1107/S2053229623007696)
Supplement: Supplementary file 4 [file c-79-00386-IIsup3.hkl]

data_II                                                                         
_shelx_title ' dopamine_4nb in P 21/n'                                          
_shelx_refln_list_code          4                                               
_shelx_F_calc_maximum      184.76                                               
_exptl_crystal_F_000       672.00                                               
_reflns_d_resolution_high  0.7331                                               
                                                                                
loop_                                                                           
 _space_group_symop_operation_xyz                                               
 'x, y, z'                                                                      
 '-x+1/2, y+1/2, -z+1/2'                                                        
 '-x, -y, -z'                                                                   
 'x-1/2, -y-1/2, z-1/2'                                                         
                                                                                
_cell_length_a     7.4993                                                       
_cell_length_b    18.5051                                                       
_cell_length_c    10.7610                                                       
_cell_angle_alpha  90.000                                                       
_cell_angle_beta   99.628                                                       
_cell_angle_gamma  90.000                                                       
                                                                                
_shelx_F_squared_multiplier     1.000                                           
                                                                                
loop_                                                                           
 _refln_index_h                                                                 
 _refln_index_k                                                                 
 _refln_index_l                                                                 
 _refln_F_squared_calc                                                          
 _refln_F_squared_meas                                                          
 _refln_F_squared_sigma                                                         
 _refln_observed_status                                                         
   2   0   0       4369.83       4237.81        38.62 o                         
   4   0   0       1366.84       1424.96        28.90 o                         
   6   0   0         11.15          5.16         5.44 o                         
   8   0   0         39.42         24.83         8.39 o                         
  10   0   0          2.17         -3.02         8.86 o                         
   2   1   0        445.88        481.92         8.28 o                         
   3   1   0       1848.90       1772.13        23.69 o                         
   4   1   0        374.45        402.48        12.03 o                         
   5   1   0       1213.70       1304.32        25.14 o                         
   6   1   0       1899.87       2000.74        42.01 o                         
   7   1   0         32.01         22.15         5.75 o                         
   8   1   0         13.56         11.93        20.69 o                         
   9   1   0         56.75         48.13         8.83 o                         
  10   1   0         44.78         33.10        10.71 o                         
   1   2   0       3702.77       3721.69        38.23 o                         
   2   2   0        418.94        449.86         5.99 o                         
   3   2   0        140.28        159.67         4.71 o                         
   4   2   0        598.75        624.77        12.16 o                         
   5   2   0        177.52        174.46         9.13 o                         
   6   2   0          0.01          3.11         3.98 o                         
   7   2   0        356.00        332.64        18.11 o                         
   8   2   0          0.50          4.01         4.85 o                         
   9   2   0         48.61         49.79        12.80 o                         
  10   2   0         54.34         71.69        16.77 o                         
   1   3   0        110.38        104.06         2.53 o                         
   2   3   0        115.53        105.91         3.17 o                         
   3   3   0          1.21          1.79         1.56 o                         
   4   3   0        194.60        193.36         8.57 o                         
   5   3   0          0.02         -2.51         3.45 o                         
   6   3   0        478.54        513.92        21.92 o                         
   7   3   0         35.07         37.99         6.94 o                         
   8   3   0         98.59         89.40        13.15 o                         
   9   3   0        241.24        238.72        18.07 o                         
   0   4   0       8881.63       8678.23        69.25 o                         
   1   4   0       2076.23       2144.20        16.34 o                         
   2   4   0       5641.62       5632.45        31.23 o                         
   3   4   0        113.32        129.70         5.57 o                         
   4   4   0         14.22         13.09         3.69 o                         
   5   4   0         34.99         44.33         5.19 o                         
   6   4   0          2.19          1.88         3.54 o                         
   7   4   0          1.01         -5.04         5.20 o                         
   8   4   0         27.85         27.40         6.86 o                         
   9   4   0          6.80         15.28        12.76 o                         
   1   5   0       3875.26       3916.82        26.15 o                         
   2   5   0       3521.62       3494.55        25.36 o                         
   3   5   0       2035.77       1989.01        21.15 o                         
   4   5   0        390.46        471.03        15.75 o                         
   5   5   0        188.60        196.14        11.61 o                         
   6   5   0         91.80         90.61         7.52 o                         
   7   5   0          3.87          2.02         4.63 o                         
   8   5   0          8.65         18.83         6.26 o                         
   9   5   0         29.90         18.86        11.46 o                         
   0   6   0       2812.30       2677.55        32.32 o                         
   1   6   0        420.87        447.30         8.16 o                         
   2   6   0        100.13        109.86         4.77 o                         
   3   6   0         99.95        107.34         4.24 o                         
   4   6   0       2742.44       2941.61        43.85 o                         
   5   6   0          4.28          4.62         3.58 o                         
   6   6   0         20.54         23.60         4.95 o                         
   7   6   0         10.17         13.74         4.32 o                         
   8   6   0          7.65          7.60         6.03 o                         
   9   6   0        471.64        461.59        39.10 o                         
   1   7   0         16.61         16.09         1.79 o                         
   2   7   0         49.60         34.41         3.99 o                         
   3   7   0        284.69        264.42         6.77 o                         
   4   7   0        171.88        186.70        10.07 o                         
   5   7   0         65.22         68.84         9.55 o                         
   6   7   0         44.81         41.58         5.23 o                         
   7   7   0         15.17         16.18         8.29 o                         
   8   7   0          0.40         -0.93         7.75 o                         
   9   7   0         37.72         31.42        14.82 o                         
   0   8   0       1302.02       1239.26        23.73 o                         
   1   8   0         62.27         66.31         3.47 o                         
   2   8   0         82.01         81.71         4.95 o                         
   3   8   0         55.59         63.92         4.55 o                         
   4   8   0         46.44         47.25         4.01 o                         
   5   8   0        153.72        149.84        10.29 o                         
   6   8   0         90.53         85.91         7.62 o                         
   7   8   0         68.97         76.03         7.88 o                         
   8   8   0        182.09        163.19        21.82 o                         
   9   8   0         41.65         49.47        16.06 o                         
   1   9   0        226.61        213.87         7.18 o                         
   2   9   0        253.54        267.47         9.03 o                         
   3   9   0        593.51        607.57        27.88 o                         
   4   9   0          0.13          0.09         2.09 o                         
   5   9   0        404.10        390.39        17.02 o                         
   6   9   0        217.93        229.79        14.12 o                         
   7   9   0        621.27        593.96        27.89 o                         
   8   9   0          0.22          5.09         9.96 o                         
   0  10   0         58.89         59.78         4.24 o                         
   1  10   0        175.71        157.35         6.51 o                         
   2  10   0        101.85        132.44         6.42 o                         
   3  10   0         23.96         33.78         7.91 o                         
   4  10   0          2.76          0.32         2.20 o                         
   5  10   0          8.90         15.38         4.86 o                         
   6  10   0          3.07          7.25         4.37 o                         
   7  10   0         58.42         59.96        10.33 o                         
   8  10   0         11.74         14.56         6.70 o                         
   1  11   0        828.88        865.87        16.15 o                         
   2  11   0        223.04        225.78         8.51 o                         
   3  11   0         42.16         30.44         7.37 o                         
   4  11   0         30.22         28.06         4.70 o                         
   5  11   0         22.71         35.49         6.16 o                         
   6  11   0        245.59        283.49        15.59 o                         
   7  11   0        162.74        149.14        15.32 o                         
   8  11   0          0.47          6.25         6.54 o                         
   0  12   0        906.37        882.70        21.38 o                         
   1  12   0        366.99        372.29        10.76 o                         
   2  12   0        113.22        115.24         6.31 o                         
   3  12   0         14.40         10.98         4.78 o                         
   4  12   0         92.48         90.70         7.53 o                         
   5  12   0        182.92        242.57        22.98 o                         
   6  12   0          5.30          0.06         6.55 o                         
   7  12   0        175.39        167.79        16.27 o                         
   8  12   0         54.95         54.91        32.30 o                         
   1  13   0          1.00         -0.35         2.43 o                         
   2  13   0        145.85        153.04         7.48 o                         
   3  13   0        194.05        189.94        10.19 o                         
   4  13   0         15.47          9.53         5.86 o                         
   5  13   0         82.73         79.31        14.28 o                         
   6  13   0         21.34         33.41        12.39 o                         
   7  13   0         10.86         28.18         8.23 o                         
   8  13   0        165.52        215.77        27.64 o                         
   0  14   0        503.87        474.05        16.59 o                         
   1  14   0        175.37        180.54         8.09 o                         
   2  14   0          3.12          6.05         2.70 o                         
   3  14   0        160.88        160.76         9.56 o                         
   4  14   0         53.79         49.35        10.51 o                         
   5  14   0        220.31        236.17        23.37 o                         
   6  14   0          3.51         -5.22         8.27 o                         
   7  14   0          9.39         27.95        13.24 o                         
   1  15   0        704.54        716.01        15.20 o                         
   2  15   0        485.82        502.69        14.23 o                         
   3  15   0         62.17         60.75        11.10 o                         
   4  15   0          3.58          1.13         7.64 o                         
   5  15   0         49.65         67.39        14.04 o                         
   6  15   0          0.51          3.55         9.33 o                         
   7  15   0         33.31         43.84        13.99 o                         
   0  16   0        839.69        859.09        24.33 o                         
   1  16   0        725.78        713.86        15.67 o                         
   2  16   0         19.82         21.03         5.05 o                         
   3  16   0        321.69        303.12        23.13 o                         
   4  16   0          6.84         15.40         8.34 o                         
   5  16   0         48.76         46.57        12.74 o                         
   6  16   0          2.04          6.68         8.36 o                         
   7  16   0         24.24         42.46        13.00 o                         
   1  17   0        252.37        267.54         9.87 o                         
   2  17   0         21.01         27.60         9.75 o                         
   3  17   0          1.96          4.93         5.94 o                         
   4  17   0         61.23         65.40        13.46 o                         
   5  17   0        235.94        255.32        25.66 o                         
   6  17   0         88.79         87.36        18.53 o                         
   7  17   0         10.62         31.11        12.16 o                         
   0  18   0        137.67        128.93        10.40 o                         
   1  18   0        133.52        132.06         9.46 o                         
   2  18   0        228.68        236.03        13.29 o                         
   3  18   0         23.74         30.59         8.98 o                         
   4  18   0          4.68         12.80         8.57 o                         
   5  18   0         86.94        122.10        18.66 o                         
   6  18   0          4.11         23.16        12.87 o                         
   1  19   0        743.45        729.40        22.07 o                         
   2  19   0         35.37         36.19         6.00 o                         
   3  19   0          5.45          1.38         7.50 o                         
   4  19   0         13.29         27.92        10.75 o                         
   5  19   0         35.06         27.91        10.71 o                         
   6  19   0         16.19         41.67        13.88 o                         
   0  20   0        249.07        270.43        27.05 o                         
   1  20   0        369.19        339.93        31.82 o                         
   2  20   0        404.88        433.41        18.33 o                         
   3  20   0         15.77         27.42         7.35 o                         
   4  20   0         18.27         36.17        12.00 o                         
   5  20   0        152.94        208.40        24.65 o                         
   6  20   0         19.84         26.30        12.35 o                         
   1  21   0        228.48        210.67        17.87 o                         
   2  21   0        694.54        719.33        51.27 o                         
   3  21   0         28.43         53.27        14.29 o                         
   4  21   0         65.17        108.99        19.30 o                         
   5  21   0        136.38        213.00        25.52 o                         
   0  22   0         11.04         24.10        11.50 o                         
   1  22   0        772.82        794.50        34.95 o                         
   2  22   0         66.27         71.68        16.81 o                         
   3  22   0        233.52        269.74        29.41 o                         
   4  22   0        170.37        186.44        26.58 o                         
   1  23   0        655.28        686.42        50.61 o                         
   2  23   0         44.35         69.29        17.63 o                         
  -9   0   1         20.68         22.93        11.49 o                         
  -7   0   1         94.26         95.22        14.69 o                         
  -5   0   1         11.61         15.50         6.07 o                         
  -3   0   1        329.07        325.68        16.46 o                         
   1   0   1       8451.87       7666.24        63.33 o                         
   3   0   1        594.77        598.07        22.86 o                         
   5   0   1         59.75         51.04        11.07 o                         
   7   0   1          2.04          7.58         6.24 o                         
   9   0   1        324.76        292.28        27.71 o                         
 -10   1   1        146.99        126.00        14.71 o                         
  -9   1   1         36.19         32.97         7.74 o                         
  -8   1   1         34.02         46.05         8.32 o                         
  -7   1   1         76.06         72.01         9.68 o                         
  -6   1   1         36.95         34.85         8.31 o                         
  -5   1   1        209.39        251.34        13.31 o                         
  -4   1   1         20.45         14.68         4.06 o                         
  -3   1   1          6.05          6.93         2.43 o                         
  -2   1   1       1997.01       1911.26        21.04 o                         
  -1   1   1        104.35         88.14         3.16 o                         
   1   1   1        286.53        256.32         5.30 o                         
   2   1   1        338.48        303.25        10.75 o                         
   3   1   1         11.46         13.56         2.73 o                         
   4   1   1        901.54       1001.91        16.75 o                         
   5   1   1        163.61        186.30         8.11 o                         
   6   1   1         63.92         72.77         6.75 o                         
   7   1   1          4.60          5.05         4.12 o                         
   8   1   1          7.60          6.57         7.65 o                         
   9   1   1         25.60         14.02         6.19 o                         
 -10   2   1         83.46         94.78        34.16 o                         
  -9   2   1         74.89         84.71        12.73 o                         
  -8   2   1        121.82        118.25        12.58 o                         
  -7   2   1        339.92        366.72        19.25 o                         
  -6   2   1        148.98        165.20        11.88 o                         
  -5   2   1         20.29         13.40         3.99 o                         
  -4   2   1         17.17         17.81         3.91 o                         
  -3   2   1       2921.20       2953.57        24.55 o                         
  -2   2   1      27504.73      27433.43       152.38 o                         
  -1   2   1      12552.63      12315.34        69.38 o                         
   1   2   1       5186.78       4987.61        31.93 o                         
   2   2   1       4375.97       4226.97        27.68 o                         
   3   2   1        873.67        855.00        13.24 o                         
   4   2   1       1550.21       1634.70        25.11 o                         
   5   2   1         79.00         73.80         5.99 o                         
   6   2   1        452.27        484.20        16.50 o                         
   7   2   1         10.86          9.44         4.46 o                         
   8   2   1         67.20         49.25         7.66 o                         
   9   2   1         29.79         40.83        13.37 o                         
  -9   3   1        180.54        181.96        16.30 o                         
  -8   3   1          8.45          8.67         5.47 o                         
  -7   3   1        742.80        729.67        27.43 o                         
  -6   3   1         37.77         38.66         6.62 o                         
  -5   3   1          6.98          4.91         3.25 o                         
  -4   3   1          5.77          8.21         2.78 o                         
  -3   3   1        161.90        170.45         5.25 o                         
  -2   3   1      34136.66      35424.30       155.18 o                         
  -1   3   1       5674.72       5398.19        31.05 o                         
   0   3   1        615.27        614.77         7.94 o                         
   1   3   1        754.75        716.53        11.15 o                         
   2   3   1        852.08        902.73        11.44 o                         
   3   3   1       2997.98       3158.79        25.84 o                         
   4   3   1         71.72         74.68         4.33 o                         
   5   3   1        387.26        411.04        11.36 o                         
   6   3   1        199.11        216.25        14.71 o                         
   7   3   1         25.36         25.58         5.26 o                         
   8   3   1          6.35          5.97        14.56 o                         
   9   3   1         91.77         82.81        17.04 o                         
  -9   4   1         58.55         71.31        10.60 o                         
  -8   4   1         94.54        104.70        14.55 o                         
  -7   4   1        301.07        350.37        18.86 o                         
  -6   4   1        300.05        327.01        25.84 o                         
  -5   4   1        117.10        129.62         8.17 o                         
  -4   4   1        641.34        685.91        16.49 o                         
  -3   4   1        245.80        246.43         5.98 o                         
  -2   4   1      10830.20      11052.54        60.64 o                         
  -1   4   1      10951.17      10946.76        57.43 o                         
   0   4   1         95.44        100.11         4.45 o                         
   1   4   1         78.82         74.92         5.48 o                         
   2   4   1       1657.01       1500.49        20.74 o                         
   3   4   1       1319.66       1513.88        28.50 o                         
   4   4   1        893.54        990.48        22.83 o                         
   5   4   1        719.11        736.75        25.17 o                         
   6   4   1        181.14        178.47        10.21 o                         
   7   4   1         65.01         66.22         7.12 o                         
   8   4   1         24.83         26.13         5.89 o                         
   9   4   1        195.74        180.57        24.01 o                         
  -9   5   1         13.44         19.91         8.49 o                         
  -8   5   1        123.95        120.06        12.56 o                         
  -7   5   1        237.92        247.67        15.99 o                         
  -6   5   1          0.96          0.04         9.02 o                         
  -5   5   1        209.48        202.65        15.13 o                         
  -4   5   1        370.75        355.28        11.93 o                         
  -3   5   1        679.44        706.24        11.74 o                         
  -2   5   1       1127.10       1143.15        11.75 o                         
  -1   5   1      10518.45      10442.16        72.01 o                         
   0   5   1         17.84         13.45         2.12 o                         
   1   5   1        315.13        317.94         6.14 o                         
   2   5   1        540.18        534.32         9.47 o                         
   3   5   1        775.86        779.49        16.83 o                         
   4   5   1        369.76        430.91        14.67 o                         
   5   5   1        121.95        122.41         8.89 o                         
   6   5   1        215.50        221.11        11.31 o                         
   7   5   1        216.94        204.83        11.79 o                         
   8   5   1         13.74         20.99        10.36 o                         
   9   5   1          9.54         18.35        12.66 o                         
  -9   6   1          5.02          1.01         8.24 o                         
  -8   6   1          1.25         -7.34         4.99 o                         
  -7   6   1         21.17         32.71        11.13 o                         
  -6   6   1         99.76         93.28         7.91 o                         
  -5   6   1         30.11         26.38         4.29 o                         
  -4   6   1        186.32        198.36        10.72 o                         
  -3   6   1          0.63          1.51         2.15 o                         
  -2   6   1       2973.50       3001.68        26.88 o                         
  -1   6   1         84.90        111.56         4.11 o                         
   0   6   1        859.87        857.97         8.96 o                         
   1   6   1        145.39        127.62         4.34 o                         
   2   6   1       1471.94       1463.91        16.97 o                         
   3   6   1         48.22         61.47         3.19 o                         
   4   6   1        658.44        640.67        36.64 o                         
   5   6   1        492.91        489.27        17.54 o                         
   6   6   1         19.11         15.66         4.66 o                         
   7   6   1        398.76        375.46        22.30 o                         
   8   6   1        134.08        180.00        38.85 o                         
   9   6   1         34.01         56.35        16.04 o                         
  -9   7   1         17.31         14.40         8.92 o                         
  -8   7   1          8.17         16.48         6.06 o                         
  -7   7   1         91.59         83.78         9.82 o                         
  -6   7   1          4.64          3.82         3.32 o                         
  -5   7   1        228.69        230.13        10.99 o                         
  -4   7   1       1766.76       1776.48        25.76 o                         
  -3   7   1        680.84        697.25        14.26 o                         
  -2   7   1        183.60        192.29         7.23 o                         
  -1   7   1       6415.43       6501.82        48.78 o                         
   0   7   1         61.85         66.56         2.86 o                         
   1   7   1        134.18        141.58         4.37 o                         
   2   7   1          2.22          1.38         1.60 o                         
   3   7   1        161.56        181.63         4.44 o                         
   4   7   1        193.29        186.41         7.39 o                         
   5   7   1        241.62        205.92        11.88 o                         
   6   7   1        135.11        118.14         9.78 o                         
   7   7   1         23.46         13.39         4.31 o                         
   8   7   1        113.17         85.83        16.66 o                         
   9   7   1        168.45        163.81        24.59 o                         
  -9   8   1         37.88         10.14         8.22 o                         
  -8   8   1         24.77         35.17        10.02 o                         
  -7   8   1        351.09        329.61        18.48 o                         
  -6   8   1        245.05        253.47        12.82 o                         
  -5   8   1        964.81        960.80        26.90 o                         
  -4   8   1         93.92        105.36         6.13 o                         
  -3   8   1       4536.91       4770.00        58.43 o                         
  -2   8   1       2819.97       2962.94        55.51 o                         
  -1   8   1        778.36        835.52        12.34 o                         
   0   8   1         16.34         24.03         1.85 o                         
   1   8   1         88.79         80.44         4.30 o                         
   2   8   1       1041.42       1204.89        50.69 o                         
   3   8   1         26.00         20.69         2.27 o                         
   4   8   1        151.44        158.13         6.82 o                         
   5   8   1        256.15        241.66        13.96 o                         
   6   8   1        153.07        121.34         9.79 o                         
   7   8   1         10.27         18.38         7.24 o                         
   8   8   1        140.40        137.38        15.32 o                         
   9   8   1          4.35         26.75        13.30 o                         
  -8   9   1         51.48         56.66        14.26 o                         
  -7   9   1         15.67         23.67         7.49 o                         
  -6   9   1        509.38        521.94        24.02 o                         
  -5   9   1         38.06         38.48         6.06 o                         
  -4   9   1         24.68         30.11         3.87 o                         
  -3   9   1       1276.80       1326.59        27.58 o                         
  -2   9   1        355.52        366.81        13.64 o                         
  -1   9   1        563.91        576.23        10.53 o                         
   0   9   1          0.64          0.10         1.98 o                         
   1   9   1        110.70        117.02         4.70 o                         
   2   9   1        723.28        899.14        37.17 o                         
   3   9   1        288.69        279.06        18.87 o                         
   4   9   1         19.85         22.86         3.00 o                         
   5   9   1         48.92         62.17         7.31 o                         
   6   9   1        337.90        335.20        16.04 o                         
   7   9   1        630.06        607.52        40.45 o                         
   8   9   1         83.89         90.81        12.67 o                         
  -8  10   1          0.00         -2.28         8.56 o                         
  -7  10   1        250.92        253.26        13.99 o                         
  -6  10   1         34.20         31.91         5.48 o                         
  -5  10   1        145.16        142.63        10.83 o                         
  -4  10   1         12.21         15.94         3.50 o                         
  -3  10   1        227.91        238.92        17.77 o                         
  -2  10   1        121.92        125.74         6.61 o                         
  -1  10   1          2.61          4.97         2.69 o                         
   0  10   1        176.25        193.93         5.71 o                         
   1  10   1        137.29        161.01         6.70 o                         
   2  10   1        249.17        293.64         7.57 o                         
   3  10   1         31.85         38.38         5.50 o                         
   4  10   1          8.61          5.36         2.74 o                         
   5  10   1       1020.27        984.34        26.32 o                         
   6  10   1        302.28        301.36        26.75 o                         
   7  10   1         66.92         75.10        16.40 o                         
   8  10   1          0.36          0.60         7.33 o                         
  -8  11   1          6.44          9.05        10.22 o                         
  -7  11   1         86.49         70.04        10.60 o                         
  -6  11   1          0.81          0.38         4.09 o                         
  -5  11   1        404.57        425.76        13.76 o                         
  -4  11   1        202.00        190.69        10.86 o                         
  -3  11   1        258.09        297.78        19.93 o                         
  -2  11   1        316.00        298.96        13.88 o                         
  -1  11   1         54.77         50.04         3.83 o                         
   0  11   1         12.05         17.15         3.07 o                         
   1  11   1          5.34          5.77         1.94 o                         
   2  11   1        101.64        102.56         5.79 o                         
   3  11   1          0.05         -0.24         1.91 o                         
   4  11   1         21.96         18.53         3.43 o                         
   5  11   1         76.14         94.34        15.22 o                         
   6  11   1        162.77        154.90        20.43 o                         
   7  11   1         12.08         15.15         9.44 o                         
   8  11   1          7.97         -0.01        17.25 o                         
  -8  12   1         74.23         67.84        18.00 o                         
  -7  12   1         45.38         35.40         9.32 o                         
  -6  12   1          3.89         10.34         8.50 o                         
  -5  12   1          9.04         12.39         5.45 o                         
  -4  12   1        832.26        808.91        37.27 o                         
  -3  12   1        318.66        327.97        21.54 o                         
  -2  12   1        451.31        450.26        13.05 o                         
  -1  12   1          1.79         -0.05         2.00 o                         
   0  12   1          1.00          0.80         1.76 o                         
   1  12   1        111.69        107.94         6.72 o                         
   2  12   1         38.10         41.18         3.28 o                         
   3  12   1          8.75          6.07         2.27 o                         
   4  12   1        325.51        363.72        13.06 o                         
   5  12   1          8.57          9.44         7.86 o                         
   6  12   1          0.47          7.13         9.28 o                         
   7  12   1         25.88         35.92        12.76 o                         
   8  12   1          0.73         -0.65        10.92 o                         
  -8  13   1          0.00        -17.53        12.42 o                         
  -7  13   1         26.38         32.65        15.42 o                         
  -6  13   1         52.07         80.63        15.66 o                         
  -5  13   1         36.66         42.74         9.98 o                         
  -4  13   1         11.04          4.30         6.80 o                         
  -3  13   1        429.74        424.65        18.68 o                         
  -2  13   1        233.06        215.16         9.45 o                         
  -1  13   1          6.16          8.92         2.42 o                         
   0  13   1        340.78        336.49         8.68 o                         
   1  13   1          5.60          7.63         2.42 o                         
   2  13   1        210.68        215.67         8.43 o                         
   3  13   1        402.54        392.39        12.44 o                         
   4  13   1         26.37         38.02         9.61 o                         
   5  13   1        468.60        468.52        32.18 o                         
   6  13   1          5.80          6.86         8.25 o                         
   7  13   1          0.55         15.12        12.01 o                         
  -7  14   1          0.14          6.16         6.98 o                         
  -6  14   1          0.82         19.95        10.55 o                         
  -5  14   1         57.40         64.84        13.18 o                         
  -4  14   1         23.99         27.59         8.83 o                         
  -3  14   1        379.78        415.71        13.91 o                         
  -2  14   1        735.07        764.82        18.00 o                         
  -1  14   1        201.99        206.24         8.07 o                         
   0  14   1          0.09         -0.13         2.51 o                         
   1  14   1        255.85        277.45         9.30 o                         
   2  14   1          0.16          0.58         2.11 o                         
   3  14   1        721.53        636.93        33.28 o                         
   4  14   1        358.55        379.02        27.88 o                         
   5  14   1        158.49        165.92        19.92 o                         
   6  14   1        152.05        120.52        19.08 o                         
   7  14   1         32.44         43.78        14.56 o                         
  -7  15   1         51.64         61.93        10.54 o                         
  -6  15   1          3.33          5.61         8.79 o                         
  -5  15   1         21.92         42.82        11.37 o                         
  -4  15   1          0.01         14.55         8.29 o                         
  -3  15   1        417.17        400.60        17.30 o                         
  -2  15   1        125.60        144.35         7.43 o                         
  -1  15   1          0.63          3.67         2.58 o                         
   0  15   1        226.13        225.11         8.49 o                         
   1  15   1        281.13        271.47         9.62 o                         
   2  15   1         81.33         63.35        10.66 o                         
   3  15   1         94.52         85.92        13.15 o                         
   4  15   1        107.90        100.65        15.84 o                         
   5  15   1         14.02          6.64         9.65 o                         
   6  15   1          1.66         16.82        11.31 o                         
   7  15   1         11.01         19.16        12.81 o                         
  -7  16   1         30.49         26.69         9.95 o                         
  -6  16   1        120.54        177.48        22.91 o                         
  -5  16   1         61.18         69.20        13.41 o                         
  -4  16   1          1.01         13.90        10.33 o                         
  -3  16   1         26.35         25.76         4.56 o                         
  -2  16   1        317.16        314.18        10.93 o                         
  -1  16   1        749.70        793.88        19.63 o                         
   0  16   1          0.54          2.69         2.65 o                         
   1  16   1        346.56        317.84        16.47 o                         
   2  16   1        312.73        287.76        22.38 o                         
   3  16   1         24.37         15.80         7.75 o                         
   4  16   1         49.22         36.62        10.44 o                         
   5  16   1         19.40         19.85        10.43 o                         
   6  16   1         64.33         89.13        17.92 o                         
   7  16   1          1.53         -5.98        10.70 o                         
  -7  17   1         72.15         98.85        19.44 o                         
  -6  17   1         48.40         47.52        13.33 o                         
  -5  17   1         82.55         94.09        16.52 o                         
  -4  17   1        252.01        246.98        22.32 o                         
  -3  17   1          2.11          2.40         4.37 o                         
  -2  17   1        454.50        451.10        13.44 o                         
  -1  17   1        429.44        462.25        13.21 o                         
   0  17   1        807.38        838.11        29.02 o                         
   1  17   1        115.50        108.72        10.51 o                         
   2  17   1         78.97         87.57        13.27 o                         
   3  17   1        401.04        446.84        29.59 o                         
   4  17   1          1.16          7.39         7.67 o                         
   5  17   1        131.70        139.90        19.80 o                         
   6  17   1         10.68         25.07        12.08 o                         
  -6  18   1          2.38         18.79        12.27 o                         
  -5  18   1         30.97         36.07        12.19 o                         
  -4  18   1         13.18         21.02         9.84 o                         
  -3  18   1         57.91         54.25        11.04 o                         
  -2  18   1         52.75         55.49         8.10 o                         
  -1  18   1       1031.36       1056.44        20.82 o                         
   0  18   1       2462.86       2470.06        67.46 o                         
   1  18   1        242.86        224.75        12.58 o                         
   2  18   1          5.60         25.63         9.71 o                         
   3  18   1         11.44         26.82         9.05 o                         
   4  18   1         52.80         46.23        11.58 o                         
   5  18   1        281.28        326.44        29.68 o                         
   6  18   1          0.29          4.45        12.01 o                         
  -6  19   1        125.67        166.98        23.67 o                         
  -5  19   1         22.29         32.00        12.26 o                         
  -4  19   1          4.66         20.97        10.46 o                         
  -3  19   1         21.55         24.96         8.40 o                         
  -2  19   1        150.10        144.27        10.14 o                         
  -1  19   1        673.51        716.09        39.76 o                         
   0  19   1        786.75        838.39        23.73 o                         
   1  19   1          6.65          8.71         6.36 o                         
   2  19   1          3.48         14.01         7.98 o                         
   3  19   1        169.09        205.79        21.21 o                         
   4  19   1        178.06        201.97        22.78 o                         
   5  19   1          0.01         -2.53        10.18 o                         
   6  19   1        241.74        290.45        30.82 o                         
  -6  20   1         63.34         62.07        14.14 o                         
  -5  20   1         22.86         32.80        12.57 o                         
  -4  20   1         34.67         40.21         8.95 o                         
  -3  20   1         50.98         69.51        15.62 o                         
  -2  20   1         60.65         44.82         9.02 o                         
  -1  20   1        267.29        296.69        20.35 o                         
   0  20   1          5.66         18.20         8.04 o                         
   1  20   1         13.84         19.90         5.49 o                         
   2  20   1         31.16         40.99         9.74 o                         
   3  20   1         11.21         18.45         9.51 o                         
   4  20   1         78.18        103.92        17.63 o                         
   5  20   1          0.44         -3.34         9.67 o                         
  -5  21   1         73.37        101.40        20.04 o                         
  -4  21   1          3.87          1.10        10.59 o                         
  -3  21   1         12.87         32.56        13.22 o                         
  -2  21   1          2.56          1.92         6.89 o                         
  -1  21   1       1017.23       1084.01        39.28 o                         
   0  21   1          0.02          3.46         6.23 o                         
   1  21   1         60.35         82.52        12.07 o                         
   2  21   1         12.61         16.51        12.54 o                         
   3  21   1        111.49        118.85        17.73 o                         
   4  21   1          3.45         -2.66        11.43 o                         
   5  21   1         58.41         97.89        19.86 o                         
  -4  22   1         21.22         31.59        13.97 o                         
  -3  22   1        205.86        196.67        25.59 o                         
  -2  22   1         41.05         69.05        11.76 o                         
  -1  22   1         22.58         25.17        10.02 o                         
   0  22   1         28.62         22.45         7.73 o                         
   1  22   1        182.88        158.07        20.12 o                         
   2  22   1         13.58        -15.41        10.27 o                         
   3  22   1        112.96        121.64        20.88 o                         
   4  22   1          5.80          5.49         9.52 o                         
  -3  23   1        161.60        118.91        21.33 o                         
  -2  23   1        135.89        139.47        16.06 o                         
  -1  23   1         59.64         76.82        16.77 o                         
   0  23   1         84.39         71.35        11.41 o                         
   1  23   1        164.33        169.80        17.83 o                         
   2  23   1          0.09         16.88        11.70 o                         
 -10   0   2        112.93        115.20        21.56 o                         
  -8   0   2        283.85        245.65        24.94 o                         
  -6   0   2         22.63         28.18         7.65 o                         
  -4   0   2        107.42         92.73        10.31 o                         
  -2   0   2       2263.98       2080.66        28.78 o                         
   0   0   2       5003.47       5333.55        64.74 o                         
   2   0   2        314.98        251.02         8.93 o                         
   4   0   2         44.83         35.59         6.64 o                         
   6   0   2          4.53          7.66         3.88 o                         
   8   0   2         46.56         63.03        12.33 o                         
 -10   1   2          0.36          3.05         7.32 o                         
  -9   1   2          3.96         -0.59         6.07 o                         
  -8   1   2          0.40         -0.55         7.45 o                         
  -7   1   2         81.67         66.50         9.59 o                         
  -6   1   2         31.78         39.38         7.29 o                         
  -5   1   2         41.90         43.50         6.20 o                         
  -4   1   2        394.72        420.25        15.74 o                         
  -3   1   2         32.76         22.60         4.55 o                         
  -2   1   2        352.40        400.87        14.29 o                         
  -1   1   2        967.61        976.50         8.48 o                         
   0   1   2        485.16        463.27         5.60 o                         
   1   1   2        696.60        578.87         8.06 o                         
   2   1   2        765.31        771.04        11.38 o                         
   3   1   2         32.45         33.05         4.53 o                         
   4   1   2        532.28        527.80        13.81 o                         
   5   1   2        555.34        533.29        14.85 o                         
   6   1   2          8.96         10.72         2.93 o                         
   7   1   2         74.47         68.56         7.34 o                         
   8   1   2         16.25         11.01         5.75 o                         
   9   1   2          3.65          3.93         7.04 o                         
 -10   2   2          0.32         -7.40         7.53 o                         
  -9   2   2        165.16        153.10        20.61 o                         
  -8   2   2          3.41          2.24         4.73 o                         
  -7   2   2          0.69         -0.16         4.42 o                         
  -6   2   2        129.19        124.72        10.94 o                         
  -5   2   2         67.21         66.08         9.08 o                         
  -4   2   2         42.61         45.53         5.62 o                         
  -3   2   2        222.08        236.67         6.04 o                         
  -2   2   2       4825.48       4723.38        29.08 o                         
  -1   2   2        781.96        750.64        14.20 o                         
   0   2   2        148.58        139.66         3.67 o                         
   1   2   2        384.79        376.45         6.89 o                         
   2   2   2       1027.00       1014.33        13.15 o                         
   3   2   2       1893.48       1669.89        29.13 o                         
   4   2   2         79.30         74.90         6.55 o                         
   5   2   2          0.00          1.70         2.73 o                         
   6   2   2          1.09          2.85         2.90 o                         
   7   2   2         82.04         70.10         7.14 o                         
   8   2   2         60.29         58.82        10.91 o                         
   9   2   2         22.42         16.49         8.72 o                         
 -10   3   2          9.86          2.41        10.07 o                         
  -9   3   2         24.96         22.70         7.11 o                         
  -8   3   2        101.41        100.97        16.83 o                         
  -7   3   2          2.61         -0.30         9.79 o                         
  -6   3   2         45.94         49.85         7.26 o                         
  -5   3   2         75.67         81.76        14.50 o                         
  -4   3   2        223.21        229.57         8.16 o                         
  -3   3   2       1775.00       1860.49        32.36 o                         
  -2   3   2        101.22         98.94         3.13 o                         
  -1   3   2       2514.02       2492.16        24.09 o                         
   0   3   2       1064.39       1000.26        10.12 o                         
   1   3   2         24.60         29.73         3.12 o                         
   2   3   2       1303.80       1215.79        12.74 o                         
   3   3   2        471.38        463.08         9.24 o                         
   4   3   2       1905.65       1921.26        27.42 o                         
   5   3   2        304.36        302.10         9.78 o                         
   6   3   2         24.02         17.39         3.77 o                         
   7   3   2        184.84        185.67        11.13 o                         
   8   3   2         39.14         45.08         9.12 o                         
   9   3   2         11.19         15.54         9.78 o                         
 -10   4   2         29.80         40.04        13.10 o                         
  -9   4   2          0.22         -9.51         7.74 o                         
  -8   4   2         60.80         67.46         9.77 o                         
  -7   4   2         35.34         31.13         6.94 o                         
  -6   4   2        137.62        144.58        11.77 o                         
  -5   4   2        151.47        161.28        11.92 o                         
  -4   4   2        438.53        442.73        11.71 o                         
  -3   4   2         56.13         53.07         3.34 o                         
  -2   4   2       1039.00       1044.15        12.26 o                         
  -1   4   2        847.21        821.40         9.68 o                         
   0   4   2        305.04        243.67         7.51 o                         
   1   4   2        285.07        285.50        10.40 o                         
   2   4   2       4196.80       4258.27        34.97 o                         
   3   4   2       1864.39       1837.00        19.37 o                         
   4   4   2        229.54        221.95        10.35 o                         
   5   4   2         93.76         82.24         7.62 o                         
   6   4   2         95.99        102.08         9.05 o                         
   7   4   2        127.81        127.96         9.52 o                         
   8   4   2        134.58        122.19        13.77 o                         
   9   4   2          3.19         10.12         8.20 o                         
  -9   5   2         76.16         78.36        25.64 o                         
  -8   5   2         13.68         21.30         7.28 o                         
  -7   5   2          9.11         16.46         5.85 o                         
  -6   5   2         36.18         29.08         5.99 o                         
  -5   5   2         16.13         19.33         5.58 o                         
  -4   5   2       3278.03       3325.26        37.59 o                         
  -3   5   2       4642.95       4671.79        45.25 o                         
  -2   5   2         52.15         58.99         3.74 o                         
  -1   5   2        336.65        318.23        11.35 o                         
   0   5   2          5.71          4.66         1.48 o                         
   1   5   2       1180.76       1195.62        22.40 o                         
   2   5   2          0.43          1.23         0.85 o                         
   3   5   2          0.71         -0.13         1.69 o                         
   4   5   2        328.56        360.62        16.33 o                         
   5   5   2        683.36        700.36        20.94 o                         
   6   5   2        172.14        158.90        11.31 o                         
   7   5   2         33.79         32.80         5.45 o                         
   8   5   2         17.41         15.51        10.28 o                         
   9   5   2          4.11         22.39        13.35 o                         
  -9   6   2        364.09        372.67        27.42 o                         
  -8   6   2          2.33         11.07         6.30 o                         
  -7   6   2          0.60         -7.65         9.25 o                         
  -6   6   2          5.05          3.26         3.92 o                         
  -5   6   2          1.65         -0.71         3.19 o                         
  -4   6   2       9708.99      10023.43       152.41 o                         
  -3   6   2        762.90        804.53        14.25 o                         
  -2   6   2        189.32        222.53         6.63 o                         
  -1   6   2       1839.03       1730.57        22.40 o                         
   0   6   2        529.32        464.16         8.59 o                         
   1   6   2        199.29        157.75        69.00 o                         
   2   6   2         52.13         47.49         3.52 o                         
   3   6   2       3213.86       3339.42        31.80 o                         
   4   6   2          3.30          1.76         2.43 o                         
   5   6   2        532.61        532.13        17.74 o                         
   6   6   2        142.38        120.00         9.45 o                         
   7   6   2         64.29         68.12        15.27 o                         
   8   6   2         31.52         42.99         9.93 o                         
   9   6   2        181.41        155.34        23.75 o                         
  -9   7   2          1.25         -2.25         6.07 o                         
  -8   7   2        479.45        452.30        23.57 o                         
  -7   7   2        154.84        150.40        13.22 o                         
  -6   7   2         15.03         15.25         7.19 o                         
  -5   7   2         51.91         54.03         6.95 o                         
  -4   7   2       3587.17       3717.51        44.03 o                         
  -3   7   2       3576.96       3597.46        49.30 o                         
  -2   7   2        597.00        642.32        13.59 o                         
  -1   7   2         96.86         88.02         4.00 o                         
   0   7   2         61.27         65.52         3.41 o                         
   1   7   2       1912.21       2023.32        45.88 o                         
   2   7   2       2863.44       2684.00        25.08 o                         
   3   7   2         12.29         20.40         2.32 o                         
   4   7   2       1003.82        986.65        28.07 o                         
   5   7   2          6.54          7.04         3.45 o                         
   6   7   2         34.16         34.69         8.76 o                         
   7   7   2         58.06         55.55        10.55 o                         
   8   7   2          0.38          5.64         7.17 o                         
   9   7   2         12.30          9.88        10.45 o                         
  -9   8   2          0.04          2.08         8.54 o                         
  -8   8   2         20.05         15.01        12.67 o                         
  -7   8   2         44.33         37.37         7.16 o                         
  -6   8   2          0.60          1.45         4.54 o                         
  -5   8   2         10.82         18.26         5.31 o                         
  -4   8   2          7.83          5.44         3.49 o                         
  -3   8   2       1120.42       1129.68        20.49 o                         
  -2   8   2       1023.94       1093.49        22.87 o                         
  -1   8   2       1945.10       2044.88        20.95 o                         
   0   8   2        109.56        122.25         4.15 o                         
   1   8   2          9.80         15.60         5.40 o                         
   2   8   2        875.38        866.98        26.33 o                         
   3   8   2        537.20        505.00         9.71 o                         
   4   8   2        163.41        178.74         8.60 o                         
   5   8   2        393.33        360.65        14.12 o                         
   6   8   2         63.87         75.38        14.67 o                         
   7   8   2        201.76        209.71        23.83 o                         
   8   8   2          1.41         -2.88         8.87 o                         
  -8   9   2          0.19         -3.46         7.23 o                         
  -7   9   2        135.87        143.28        13.07 o                         
  -6   9   2        352.55        347.23        18.36 o                         
  -5   9   2       1622.82       1615.43        25.45 o                         
  -4   9   2         45.18         45.57         4.81 o                         
  -3   9   2         45.93         50.71         4.86 o                         
  -2   9   2          2.22          4.26         5.10 o                         
  -1   9   2        184.24        195.89         6.08 o                         
   0   9   2        142.25        148.75         4.38 o                         
   1   9   2        618.69        620.02        25.51 o                         
   2   9   2       1901.74       1823.27        25.24 o                         
   3   9   2          1.73          3.87         1.60 o                         
   4   9   2          1.91          4.96         2.78 o                         
   5   9   2          5.37          8.79         5.83 o                         
   6   9   2        314.55        306.49        27.01 o                         
   7   9   2        300.14        286.45        27.88 o                         
   8   9   2         24.64         28.32        16.01 o                         
  -8  10   2         11.54         10.04         9.45 o                         
  -7  10   2        344.48        350.68        23.09 o                         
  -6  10   2        458.09        455.64        43.29 o                         
  -5  10   2       1387.57       1405.92        23.98 o                         
  -4  10   2       2848.07       2936.87        38.40 o                         
  -3  10   2        932.20        906.46        24.02 o                         
  -2  10   2          0.03          0.33         2.09 o                         
  -1  10   2        349.93        381.46        10.76 o                         
   0  10   2         16.91         17.00         1.93 o                         
   1  10   2       2070.60       2170.87        52.34 o                         
   2  10   2         90.85         83.93         5.59 o                         
   3  10   2          3.55          1.71         1.20 o                         
   4  10   2        119.42         86.45        12.63 o                         
   5  10   2        271.69        256.90        23.18 o                         
   6  10   2         30.81         19.40        10.70 o                         
   7  10   2          7.61         21.71        13.10 o                         
   8  10   2         29.76         19.34         6.62 o                         
  -8  11   2         69.83         81.83        18.79 o                         
  -7  11   2         31.46         27.82         7.28 o                         
  -6  11   2         71.09         62.39         8.81 o                         
  -5  11   2       1395.35       1446.15        24.74 o                         
  -4  11   2         59.85         49.43        18.41 o                         
  -3  11   2        212.71        217.39        12.47 o                         
  -2  11   2        506.73        516.04        12.24 o                         
  -1  11   2         97.01         80.09         4.33 o                         
   0  11   2       1071.43       1162.95        14.50 o                         
   1  11   2        486.88        469.94        23.60 o                         
   2  11   2         32.85         31.18         3.72 o                         
   3  11   2          8.13          3.17         1.30 o                         
   4  11   2          7.08          5.86         6.83 o                         
   5  11   2        728.96        683.50        38.38 o                         
   6  11   2        808.63        773.24        44.23 o                         
   7  11   2         62.38         40.37        14.87 o                         
   8  11   2        100.30         95.64        14.97 o                         
  -8  12   2        167.00        165.29        24.14 o                         
  -7  12   2        210.55        208.47        17.11 o                         
  -6  12   2         67.20         54.12         8.22 o                         
  -5  12   2        141.17        142.59         8.96 o                         
  -4  12   2       1156.49       1260.14        46.49 o                         
  -3  12   2         82.64         84.36         8.71 o                         
  -2  12   2         32.35         28.93         3.55 o                         
  -1  12   2          0.69          2.58         2.02 o                         
   0  12   2       1164.62       1346.60        16.50 o                         
   1  12   2          8.44         10.65         4.01 o                         
   2  12   2        135.37        136.60         7.51 o                         
   3  12   2        195.95        139.09        22.66 o                         
   4  12   2          7.85         23.11         9.86 o                         
   5  12   2        160.29        125.78        17.68 o                         
   6  12   2         38.54         33.53        12.28 o                         
   7  12   2        351.27        427.48        36.33 o                         
  -8  13   2          8.05         24.71        12.32 o                         
  -7  13   2        239.81        263.78        28.55 o                         
  -6  13   2         40.36         35.09        11.49 o                         
  -5  13   2         68.33         72.55         8.48 o                         
  -4  13   2        276.69        284.13        22.56 o                         
  -3  13   2       1448.60       1485.45        27.10 o                         
  -2  13   2          1.48          8.68         2.87 o                         
  -1  13   2        127.80        148.06         6.82 o                         
   0  13   2        494.33        535.19        10.25 o                         
   1  13   2         35.22         13.51         7.31 o                         
   2  13   2        128.34        132.10        14.57 o                         
   3  13   2         26.09         21.13         8.54 o                         
   4  13   2          6.20          4.31         6.79 o                         
   5  13   2        152.35        143.11        19.10 o                         
   6  13   2         12.21         -7.36         8.51 o                         
   7  13   2         36.43         66.79        18.85 o                         
  -7  14   2         77.11         74.36        14.70 o                         
  -6  14   2        246.49        258.66        27.06 o                         
  -5  14   2        140.53        145.69        11.64 o                         
  -4  14   2         12.46         21.97         8.13 o                         
  -3  14   2        811.71        803.95        17.68 o                         
  -2  14   2       2168.40       2151.24        31.81 o                         
  -1  14   2        476.39        469.32        13.93 o                         
   0  14   2        136.74        149.57         7.14 o                         
   1  14   2          1.69          1.22         1.87 o                         
   2  14   2          0.37         -3.40         6.45 o                         
   3  14   2        434.70        440.51        28.87 o                         
   4  14   2        659.32        610.67        36.26 o                         
   5  14   2        182.25        173.28        21.23 o                         
   6  14   2          2.30        -16.67        11.58 o                         
   7  14   2         38.45         41.50        14.19 o                         
  -7  15   2         83.95         70.05        17.24 o                         
  -6  15   2         69.80         72.86        15.63 o                         
  -5  15   2         15.54         19.73         9.97 o                         
  -4  15   2         48.18         36.86         6.69 o                         
  -3  15   2        266.41        260.49        10.43 o                         
  -2  15   2       2725.76       2614.60        33.05 o                         
  -1  15   2        193.59        202.18         8.43 o                         
   0  15   2        189.88        199.48         8.48 o                         
   1  15   2        249.59        225.50        13.95 o                         
   2  15   2        263.20        267.59        21.52 o                         
   3  15   2         86.15        115.71        15.97 o                         
   4  15   2        707.67        644.30        37.47 o                         
   5  15   2         16.72         25.38        11.52 o                         
   6  15   2          2.50         14.16        11.45 o                         
   7  15   2         92.80        114.69        21.36 o                         
  -7  16   2         77.69        136.92        22.97 o                         
  -6  16   2         75.79         87.62        18.44 o                         
  -5  16   2          9.23         10.59         9.88 o                         
  -4  16   2         36.64         53.23        11.25 o                         
  -3  16   2       1112.23       1119.14        24.42 o                         
  -2  16   2        577.00        588.36        15.54 o                         
  -1  16   2        134.73        132.75         7.21 o                         
   0  16   2         93.17        111.16        10.40 o                         
   1  16   2         20.11         19.95         5.92 o                         
   2  16   2        609.00        657.92        34.51 o                         
   3  16   2        923.92        868.00        41.98 o                         
   4  16   2        217.46        212.00        22.98 o                         
   5  16   2         19.41         18.60         8.25 o                         
   6  16   2         15.41         -5.77        10.54 o                         
  -6  17   2         11.99         14.39        11.97 o                         
  -5  17   2         14.09         -4.68         7.73 o                         
  -4  17   2          0.01          8.94         5.11 o                         
  -3  17   2        529.66        560.23        15.92 o                         
  -2  17   2        163.88        152.83        11.38 o                         
  -1  17   2        111.70        103.24         6.63 o                         
   0  17   2          0.07         -0.31         3.35 o                         
   1  17   2         70.58         58.46         8.12 o                         
   2  17   2         23.66         38.12        10.47 o                         
   3  17   2         29.04         27.91         9.07 o                         
   4  17   2         16.77         20.05         9.48 o                         
   5  17   2         14.86         34.00        12.17 o                         
   6  17   2          5.82         16.64        12.08 o                         
  -6  18   2          7.50          6.43         9.53 o                         
  -5  18   2          0.65          2.19         5.46 o                         
  -4  18   2         73.98         93.72        11.08 o                         
  -3  18   2        264.84        283.45        14.14 o                         
  -2  18   2         74.03         68.94         5.97 o                         
  -1  18   2          8.54          0.55         4.70 o                         
   0  18   2          0.26          1.56         4.37 o                         
   1  18   2          4.87         -4.83         7.21 o                         
   2  18   2         10.14          9.93         7.18 o                         
   3  18   2         57.08         60.89        13.27 o                         
   4  18   2         90.94         72.21        14.03 o                         
   5  18   2         23.33          5.92         9.11 o                         
   6  18   2          3.46          8.96         9.04 o                         
  -6  19   2         52.57         60.21        11.36 o                         
  -5  19   2         31.51         54.13        16.50 o                         
  -4  19   2         15.06         26.90         9.29 o                         
  -3  19   2         73.36         73.74        19.41 o                         
  -2  19   2         10.09         22.74         8.05 o                         
  -1  19   2         29.42         33.81         6.25 o                         
   0  19   2          2.41         -6.29         5.31 o                         
   1  19   2        107.54        117.06        11.98 o                         
   2  19   2          0.28         -2.84         8.26 o                         
   3  19   2          0.75         -3.10         9.15 o                         
   4  19   2          0.36        -11.17        11.53 o                         
   5  19   2          7.52          9.08         8.78 o                         
  -6  20   2          8.50          8.78         8.38 o                         
  -5  20   2          0.03         -2.89        13.76 o                         
  -4  20   2         24.99         24.49         9.26 o                         
  -3  20   2          6.77          7.30         7.67 o                         
  -2  20   2        457.01        421.53        26.53 o                         
  -1  20   2        358.49        349.99        21.90 o                         
   0  20   2         34.00         39.80         6.53 o                         
   1  20   2        248.34        234.24        25.61 o                         
   2  20   2         47.23         77.66        14.02 o                         
   3  20   2         62.33         65.04        12.30 o                         
   4  20   2         13.28         16.35         9.32 o                         
   5  20   2          2.96         -5.77        11.60 o                         
  -5  21   2          6.62         29.90        12.59 o                         
  -4  21   2         15.14          6.40         8.53 o                         
  -3  21   2         39.28         45.79         9.88 o                         
  -2  21   2         24.93         29.86         8.82 o                         
  -1  21   2         91.81         78.41        11.35 o                         
   0  21   2         63.07         46.20         9.16 o                         
   1  21   2        104.01        113.64        19.32 o                         
   2  21   2          3.10         12.20         9.42 o                         
   3  21   2         35.53          6.20         9.41 o                         
   4  21   2         70.72         85.39        16.76 o                         
   5  21   2          0.00         -6.63        12.93 o                         
  -4  22   2         11.03         20.73        12.80 o                         
  -3  22   2         16.39         23.57         8.36 o                         
  -2  22   2         16.01         13.79         7.37 o                         
  -1  22   2          3.56          6.00         6.95 o                         
   0  22   2         59.44         51.43         9.53 o                         
   1  22   2         12.72          9.62        10.63 o                         
   3  22   2        128.02        148.87        19.99 o                         
   4  22   2         30.03         32.27        12.38 o                         
  -3  23   2          3.89         -5.33         7.26 o                         
  -2  23   2         19.80         27.64         8.20 o                         
  -1  23   2         24.56         36.04         9.52 o                         
   0  23   2         13.79         12.12         7.92 o                         
   1  23   2         37.32         26.36        13.82 o                         
  -9   0   3         24.77         22.44        10.21 o                         
  -7   0   3          2.17          6.72         7.34 o                         
  -5   0   3       1552.92       1474.29        48.55 o                         
  -3   0   3         78.38        104.76        10.69 o                         
  -1   0   3        741.80        706.72        10.31 o                         
   1   0   3      24692.48      23846.64       186.02 o                         
   3   0   3        313.25        289.36        17.15 o                         
   5   0   3        135.77        113.21        13.78 o                         
   7   0   3        167.87        177.94        13.68 o                         
 -10   1   3          8.55          6.30         9.43 o                         
  -9   1   3         11.49          6.48         5.68 o                         
  -8   1   3        105.36        107.94        13.63 o                         
  -7   1   3         17.02          9.55         4.99 o                         
  -6   1   3         29.24         29.96         6.35 o                         
  -5   1   3        297.91        270.95        15.09 o                         
  -4   1   3          6.37          2.52         1.22 o                         
  -3   1   3          8.68          6.77         2.82 o                         
  -2   1   3         79.53         77.44         3.89 o                         
  -1   1   3        416.26        396.18         6.27 o                         
   0   1   3       2250.02       2436.23        17.97 o                         
   1   1   3         23.16         32.56         2.67 o                         
   2   1   3       1181.36       1224.77        18.34 o                         
   3   1   3        662.91        655.75        19.84 o                         
   4   1   3         60.47         62.79         6.65 o                         
   5   1   3         10.26         12.88         3.45 o                         
   6   1   3         10.94          9.18         2.69 o                         
   7   1   3        156.23        165.28         9.17 o                         
   8   1   3        483.98        527.42        46.49 o                         
 -10   2   3         43.72         31.82        12.40 o                         
  -9   2   3         15.17         19.13         7.49 o                         
  -8   2   3         15.34          7.06        10.61 o                         
  -7   2   3         14.68          8.90         4.46 o                         
  -6   2   3        110.60         98.61         9.95 o                         
  -5   2   3        116.33        113.20         5.82 o                         
  -4   2   3         25.67         16.81         5.01 o                         
  -3   2   3        432.79        430.54        14.59 o                         
  -2   2   3       1405.69       1333.06        16.85 o                         
  -1   2   3        523.37        540.21         8.14 o                         
   0   2   3       1466.52       1372.02        25.62 o                         
   1   2   3        320.64        282.22         4.47 o                         
   2   2   3        446.40        517.89        20.24 o                         
   3   2   3       2150.64       2130.79        34.31 o                         
   4   2   3        107.34        104.42         6.43 o                         
   5   2   3        392.66        387.55        13.29 o                         
   6   2   3          7.28         11.10         3.31 o                         
   7   2   3          5.05         -2.00         4.51 o                         
   8   2   3        436.60        484.07        39.54 o                         
 -10   3   3         30.48          5.83         8.30 o                         
  -9   3   3         16.69         11.49        10.51 o                         
  -8   3   3         41.14         25.74         9.15 o                         
  -7   3   3          6.44         10.24         4.77 o                         
  -6   3   3        122.28        124.90        10.89 o                         
  -5   3   3        545.78        538.90        13.14 o                         
  -4   3   3         17.68         22.82         5.13 o                         
  -3   3   3          1.74          0.42         2.16 o                         
  -2   3   3       1440.73       1491.27        16.53 o                         
  -1   3   3         48.35         44.74         2.46 o                         
   0   3   3          4.23          4.79         1.12 o                         
   1   3   3       1981.89       2029.85        22.89 o                         
   2   3   3       1571.11       1555.59        32.80 o                         
   3   3   3        959.80        959.87        24.39 o                         
   4   3   3         70.83         71.69         5.18 o                         
   5   3   3        229.81        240.88        10.44 o                         
   6   3   3          0.67         -0.16         3.65 o                         
   7   3   3        167.12        165.58        10.83 o                         
   8   3   3        201.90        236.78        31.75 o                         
   9   3   3        458.59        407.31        34.59 o                         
 -10   4   3          4.81          5.61         9.40 o                         
  -9   4   3         41.41         36.33         9.19 o                         
  -8   4   3          2.83          9.80         5.64 o                         
  -7   4   3          7.62          4.27         4.80 o                         
  -6   4   3        281.55        287.80        16.31 o                         
  -5   4   3          0.07         -3.72         2.48 o                         
  -4   4   3        384.83        406.24        16.00 o                         
  -3   4   3          2.59          1.35         2.07 o                         
  -2   4   3        101.70         79.63         3.50 o                         
  -1   4   3        535.18        500.25        11.54 o                         
   0   4   3         18.67         10.55         1.62 o                         
   1   4   3       1818.34       1779.23        17.88 o                         
   2   4   3        586.47        677.43        14.24 o                         
   3   4   3          2.81          2.49         1.58 o                         
   4   4   3       1193.37       1221.11        20.47 o                         
   5   4   3          0.60          1.37         2.74 o                         
   6   4   3          0.02         10.41         4.77 o                         
   7   4   3         12.82         14.83        12.13 o                         
   8   4   3        170.57        173.48        15.88 o                         
   9   4   3        668.17        594.39        42.82 o                         
 -10   5   3          3.67         -2.77        11.15 o                         
  -9   5   3         71.66         45.58        17.91 o                         
  -8   5   3        182.68        164.90        14.85 o                         
  -7   5   3          3.53          3.63         8.20 o                         
  -6   5   3         25.49         20.11         5.60 o                         
  -5   5   3          0.00         -2.18         3.25 o                         
  -4   5   3          0.98          0.05         2.83 o                         
  -3   5   3         16.65         16.10         2.31 o                         
  -2   5   3       1385.20       1425.67        17.55 o                         
  -1   5   3        513.79        437.45        11.84 o                         
   0   5   3        213.84        223.69         7.29 o                         
   1   5   3        369.63        327.17         7.60 o                         
   2   5   3       1064.42       1046.28        24.54 o                         
   3   5   3       1113.41        995.97        22.87 o                         
   4   5   3          0.09         -0.07         1.96 o                         
   5   5   3          8.50         12.45         3.74 o                         
   6   5   3          0.28          5.39         3.87 o                         
   7   5   3         49.18         57.69        11.41 o                         
   8   5   3        195.95        178.85        16.25 o                         
   9   5   3         35.15         39.54        13.41 o                         
  -9   6   3          8.46          3.29        10.87 o                         
  -8   6   3        285.58        299.86        19.81 o                         
  -7   6   3        270.69        273.61        17.38 o                         
  -6   6   3         62.59         66.36         8.53 o                         
  -5   6   3        382.92        415.95        18.34 o                         
  -4   6   3        471.54        437.18        14.99 o                         
  -3   6   3       1409.30       1459.68        19.41 o                         
  -2   6   3         90.07        105.54         7.23 o                         
  -1   6   3        488.11        528.80        15.42 o                         
   0   6   3       1351.60       1400.40        20.97 o                         
   1   6   3        887.20        846.29        29.50 o                         
   2   6   3        161.51        171.11         6.89 o                         
   3   6   3          2.70          2.99         2.60 o                         
   4   6   3        484.04        420.90        12.76 o                         
   5   6   3       1388.07       1356.80        28.37 o                         
   6   6   3          7.96         28.03         9.47 o                         
   7   6   3         12.77          4.73         7.51 o                         
   8   6   3        387.48        392.90        42.20 o                         
   9   6   3          2.49         -9.71         8.81 o                         
  -9   7   3        152.47        180.86        16.83 o                         
  -8   7   3         98.46        105.95        16.64 o                         
  -7   7   3        633.50        634.36        26.87 o                         
  -6   7   3        524.74        506.44        22.26 o                         
  -5   7   3        155.26        168.95        11.76 o                         
  -4   7   3          5.71         12.33         3.37 o                         
  -3   7   3        515.13        543.86        11.86 o                         
  -2   7   3        470.16        478.96        12.24 o                         
  -1   7   3       3715.49       3913.52        45.41 o                         
   0   7   3       4519.35       4701.64        50.99 o                         
   1   7   3         35.75         30.83         6.94 o                         
   2   7   3         79.59         71.34         5.16 o                         
   3   7   3       1037.58       1065.17        20.68 o                         
   4   7   3       1350.48       1135.24       133.69 o                         
   5   7   3         51.99         42.68         9.27 o                         
   6   7   3        116.58        128.61        17.74 o                         
   7   7   3         71.62         81.91        16.75 o                         
   8   7   3         73.06         67.51        11.41 o                         
   9   7   3         14.07         -4.84         9.31 o                         
  -9   8   3          0.15          4.82         7.16 o                         
  -8   8   3          0.00          0.83         7.84 o                         
  -7   8   3         25.49         23.31         6.60 o                         
  -6   8   3       3440.36       3434.73       151.52 o                         
  -5   8   3        819.68        814.83        20.54 o                         
  -4   8   3        362.73        392.69        13.34 o                         
  -3   8   3        750.61        747.46        14.28 o                         
  -2   8   3         29.57         37.29         4.63 o                         
  -1   8   3        858.78        970.54        18.94 o                         
   0   8   3        521.57        558.81        18.25 o                         
   1   8   3         28.72         18.11         4.72 o                         
   2   8   3        861.53        842.16        33.14 o                         
   3   8   3          3.96          4.97         2.27 o                         
   4   8   3        135.78        108.18        13.19 o                         
   5   8   3          0.30         -8.96         6.88 o                         
   6   8   3         14.75          5.39         6.35 o                         
   7   8   3        111.60        152.42        20.87 o                         
   8   8   3         59.42         65.93        11.71 o                         
  -8   9   3          4.45         13.05         6.86 o                         
  -7   9   3         23.75         28.00         7.06 o                         
  -6   9   3       1614.88       1611.26        76.67 o                         
  -5   9   3        602.83        609.48        17.84 o                         
  -4   9   3       1773.62       1831.27        30.41 o                         
  -3   9   3         29.15         19.56         3.35 o                         
  -2   9   3        966.88        935.05        18.68 o                         
  -1   9   3        806.60        949.79        27.65 o                         
   0   9   3        310.30        327.11         8.16 o                         
   1   9   3        705.88        775.52        31.10 o                         
   2   9   3       1363.46       1313.00        42.99 o                         
   3   9   3          5.84          4.65         1.69 o                         
   4   9   3        384.38        396.64        27.01 o                         
   5   9   3        315.82        285.22        24.58 o                         
   6   9   3          1.07         -9.61         7.91 o                         
   7   9   3         46.69         55.63        15.98 o                         
   8   9   3          0.00         -0.91         7.56 o                         
  -8  10   3          5.41          7.83         6.17 o                         
  -7  10   3         93.59         65.05         9.55 o                         
  -6  10   3        411.55        415.55        20.90 o                         
  -5  10   3        311.12        308.72        13.05 o                         
  -4  10   3          5.59          2.70         3.15 o                         
  -3  10   3        696.67        691.26        20.42 o                         
  -2  10   3         39.81         32.75         4.19 o                         
  -1  10   3        225.85        224.76         8.24 o                         
   0  10   3        462.11        504.15        10.76 o                         
   1  10   3         76.09         81.73        10.94 o                         
   2  10   3         28.99         23.23         6.87 o                         
   3  10   3        192.48        176.96        17.14 o                         
   4  10   3          0.76          5.48         7.25 o                         
   5  10   3        320.77        269.82        24.59 o                         
   6  10   3          1.95         -2.45         7.60 o                         
   7  10   3         27.35         17.53         9.33 o                         
   8  10   3         24.48         25.30         9.07 o                         
  -8  11   3        293.95        300.00        20.55 o                         
  -7  11   3          0.45         -3.55         5.10 o                         
  -6  11   3          1.49          3.01         4.57 o                         
  -5  11   3       2043.86       2034.98        35.14 o                         
  -4  11   3       2004.07       1974.82        67.77 o                         
  -3  11   3          1.44          6.11         4.11 o                         
  -2  11   3        141.26        152.50        12.66 o                         
  -1  11   3         50.28         58.07         4.70 o                         
   0  11   3        729.44        799.50        13.42 o                         
   1  11   3        842.10        795.22        33.12 o                         
   2  11   3        971.92        275.03       384.05 o                         
   3  11   3         25.42         38.47         9.74 o                         
   4  11   3         13.67         16.92         9.20 o                         
   5  11   3          9.87          7.16         7.67 o                         
   6  11   3        268.11        249.87        26.35 o                         
   7  11   3         31.11         30.16        13.73 o                         
  -8  12   3         48.32         39.81        13.93 o                         
  -7  12   3         50.25         49.94         8.58 o                         
  -6  12   3          3.24          3.18         5.90 o                         
  -5  12   3        752.27        746.89        21.08 o                         
  -4  12   3       2850.50       2791.49        76.71 o                         
  -3  12   3         63.88         70.38         7.59 o                         
  -2  12   3        479.36        469.22        14.88 o                         
  -1  12   3        401.07        411.93        11.85 o                         
   0  12   3         16.11         21.93         2.61 o                         
   1  12   3       2309.45       2322.74        60.80 o                         
   2  12   3         92.34         56.39        25.99 o                         
   3  12   3        481.64        396.02        26.94 o                         
   4  12   3        244.45        201.61        20.78 o                         
   5  12   3         18.50         13.03         7.90 o                         
   6  12   3          9.55         18.48         8.74 o                         
   7  12   3         13.19         18.42        12.67 o                         
  -8  13   3        102.89         95.66        19.91 o                         
  -7  13   3        105.61         99.80        11.78 o                         
  -6  13   3          9.27          7.43         5.23 o                         
  -5  13   3        674.65        646.29        24.59 o                         
  -4  13   3        988.70        948.42        29.18 o                         
  -3  13   3        176.15        167.22         9.63 o                         
  -2  13   3          3.91          5.58         3.46 o                         
  -1  13   3          0.53          5.12         2.74 o                         
   0  13   3        272.99        257.12        22.70 o                         
   1  13   3         32.75         31.22         8.59 o                         
   2  13   3        362.24        351.07        24.37 o                         
   3  13   3        187.40        177.47        18.73 o                         
   4  13   3        190.60        145.98        18.59 o                         
   5  13   3         67.81         35.91        12.16 o                         
   6  13   3         18.32          5.48         8.68 o                         
   7  13   3          2.14          5.16        11.08 o                         
  -7  14   3        630.72        586.35        42.68 o                         
  -6  14   3         51.15         26.12        10.60 o                         
  -5  14   3        405.17        415.56        20.27 o                         
  -4  14   3         12.80         12.34         5.94 o                         
  -3  14   3          6.95         12.22         4.32 o                         
  -2  14   3       1048.60       1039.86        23.97 o                         
  -1  14   3          0.36          0.54         4.12 o                         
   0  14   3        176.99        170.98        12.18 o                         
   1  14   3        265.43        256.31        20.84 o                         
   2  14   3          1.72          6.44         6.71 o                         
   3  14   3        511.81        497.11        31.91 o                         
   4  14   3         88.79         78.23        14.86 o                         
   5  14   3          2.24          4.24         8.41 o                         
   6  14   3          4.73         12.40        11.03 o                         
   7  14   3          6.93         22.02        12.51 o                         
  -7  15   3        247.04        223.02        27.62 o                         
  -6  15   3        694.86        673.28        44.22 o                         
  -5  15   3        649.12        660.19        21.27 o                         
  -4  15   3          4.10          6.26         4.66 o                         
  -3  15   3         88.54         94.45         9.89 o                         
  -2  15   3        356.97        349.18        14.42 o                         
  -1  15   3        138.19        122.51        13.87 o                         
   0  15   3          1.80         -0.71         4.07 o                         
   1  15   3         19.74         21.72         8.38 o                         
   2  15   3        198.98        178.95        18.83 o                         
   3  15   3        102.79         83.23        14.10 o                         
   4  15   3         13.61         27.73        10.65 o                         
   5  15   3          0.55          4.57         8.15 o                         
   6  15   3        128.94        174.06        24.05 o                         
  -7  16   3         43.07         41.20        15.42 o                         
  -6  16   3          2.07         10.27         6.19 o                         
  -5  16   3          1.72          1.36         4.30 o                         
  -4  16   3         15.60          6.30         4.72 o                         
  -3  16   3         17.79         14.83         4.85 o                         
  -2  16   3        150.27        145.07        10.54 o                         
  -1  16   3         17.99         18.58         4.73 o                         
   0  16   3         29.54         20.70         6.97 o                         
   1  16   3          6.60         -6.40         7.82 o                         
   2  16   3         13.06         17.05         8.67 o                         
   3  16   3        154.68        157.10        19.12 o                         
   4  16   3        235.82        247.55        24.56 o                         
   5  16   3          5.47          7.93         9.21 o                         
   6  16   3          0.01          4.74         9.09 o                         
  -6  17   3         48.33         37.57         9.98 o                         
  -5  17   3         26.46         41.63         7.90 o                         
  -4  17   3         33.31         31.78         9.90 o                         
  -3  17   3         81.14         64.30         7.38 o                         
  -2  17   3         10.17         13.05         4.54 o                         
  -1  17   3        137.64        133.02         9.87 o                         
   0  17   3         15.20         14.43         5.91 o                         
   1  17   3          0.91          7.17         7.62 o                         
   2  17   3        335.28        332.63        26.18 o                         
   3  17   3         52.44         57.01        13.42 o                         
   4  17   3          1.82          8.37         9.60 o                         
   5  17   3          1.71          0.74         9.94 o                         
   6  17   3        118.91        155.50        24.00 o                         
  -6  18   3          1.11          9.97         6.54 o                         
  -5  18   3          9.83          9.47         6.31 o                         
  -4  18   3         78.53         63.22        13.39 o                         
  -3  18   3         24.97         16.23         6.65 o                         
  -2  18   3         64.80         69.04         7.90 o                         
  -1  18   3          7.30         -0.44         4.07 o                         
   0  18   3          3.76         -1.01         8.02 o                         
   1  18   3        479.28        478.54        30.76 o                         
   2  18   3         86.89         83.70        14.77 o                         
   3  18   3        251.15        239.14        24.09 o                         
   4  18   3        151.26        192.82        23.27 o                         
   5  18   3         61.63         72.44        16.19 o                         
  -6  19   3          7.94         18.65         8.37 o                         
  -5  19   3         39.50         31.04         8.20 o                         
  -4  19   3         10.87         -9.48         8.78 o                         
  -3  19   3         96.66         89.37        11.20 o                         
  -2  19   3          8.54         12.61         4.60 o                         
  -1  19   3          9.64         12.38         4.65 o                         
   0  19   3        279.70        289.49        18.20 o                         
   1  19   3        102.44        115.73        16.65 o                         
   2  19   3          1.76          5.41         9.90 o                         
   3  19   3         27.37         28.42        12.64 o                         
   4  19   3          1.52         -9.36         9.87 o                         
   5  19   3          0.04         -3.04         9.10 o                         
  -6  20   3          0.13         -2.88         9.74 o                         
  -5  20   3          0.04         -0.62         6.20 o                         
  -4  20   3         46.73         31.61        12.17 o                         
  -3  20   3         12.07         18.59         7.26 o                         
  -2  20   3         10.24         10.97         6.14 o                         
  -1  20   3         65.60         67.62         8.04 o                         
   0  20   3         59.55         65.63         8.14 o                         
   1  20   3        179.85        196.83        21.73 o                         
   2  20   3         77.60         70.39        15.09 o                         
   3  20   3          0.34          7.32         9.46 o                         
   4  20   3         14.26          9.59         9.72 o                         
   5  20   3         62.66         89.51        18.38 o                         
  -5  21   3         31.43         14.93         7.42 o                         
  -4  21   3          1.21         -6.12         8.00 o                         
  -3  21   3        195.13        216.23        18.33 o                         
  -2  21   3         14.41         16.73         8.19 o                         
  -1  21   3          1.55          1.47         6.58 o                         
   0  21   3         25.21         11.05         9.55 o                         
   1  21   3         37.28         54.88        12.35 o                         
   2  21   3        199.07        218.57        23.28 o                         
   3  21   3         39.38         54.91        14.60 o                         
   4  21   3          1.40        -10.57        12.53 o                         
  -4  22   3          7.50          2.55         7.34 o                         
  -3  22   3          9.36         15.78        12.12 o                         
  -2  22   3          1.01          0.83         6.48 o                         
  -1  22   3         40.23         25.12         8.27 o                         
   0  22   3          0.01          6.77         8.25 o                         
   1  22   3         22.12         32.25        15.44 o                         
   2  22   3         57.99         77.33        15.83 o                         
   3  22   3          2.50         -6.88        12.40 o                         
   4  22   3         38.73         26.17        10.07 o                         
  -3  23   3         15.95         11.78         7.61 o                         
  -2  23   3         89.32         90.48        12.99 o                         
  -1  23   3          9.79         17.14         6.87 o                         
   0  23   3          1.29         -2.53         8.66 o                         
   1  23   3          3.48         24.49        14.51 o                         
  -8   0   4        728.03        746.46        43.75 o                         
  -6   0   4         10.15         14.65         6.73 o                         
  -4   0   4        528.18        552.38        27.26 o                         
  -2   0   4         78.58         87.07         9.07 o                         
   0   0   4       3022.99       3458.62        32.86 o                         
   2   0   4       2778.82       2883.80        56.17 o                         
   4   0   4         75.76         88.11        11.17 o                         
   6   0   4        632.37        694.59        27.21 o                         
   8   0   4        241.57        299.45        28.73 o                         
  -9   1   4         41.69         44.32         9.84 o                         
  -8   1   4         17.77         22.52         8.06 o                         
  -7   1   4         30.91         37.23         7.62 o                         
  -6   1   4         99.75         94.21         9.97 o                         
  -5   1   4        311.63        301.36        21.58 o                         
  -4   1   4        610.89        621.62        20.48 o                         
  -3   1   4        519.50        549.30        17.33 o                         
  -2   1   4        179.14        188.36        10.00 o                         
  -1   1   4       3521.91       3540.03        22.74 o                         
   0   1   4        611.14        701.06         9.47 o                         
   1   1   4       8368.14       8725.73        56.83 o                         
   2   1   4       1087.14       1124.31        22.65 o                         
   3   1   4        296.80        296.36        12.53 o                         
   4   1   4         26.92         32.03         5.31 o                         
   5   1   4         60.96         68.89         8.02 o                         
   6   1   4       1960.29       1959.32        30.09 o                         
   7   1   4       2036.64       2135.39        54.81 o                         
   8   1   4        167.23        171.77        23.51 o                         
  -9   2   4          1.21          9.77         7.70 o                         
  -8   2   4        323.33        311.02        19.99 o                         
  -7   2   4         37.04         36.18         7.30 o                         
  -6   2   4         10.00         20.43         5.98 o                         
  -5   2   4        130.64        111.44        14.00 o                         
  -4   2   4          0.26          1.32         3.91 o                         
  -3   2   4         23.04         18.97         3.13 o                         
  -2   2   4       2785.30       2880.27        32.48 o                         
  -1   2   4       2600.03       2485.55        21.40 o                         
   0   2   4        611.50        574.18         8.56 o                         
   1   2   4       7031.20       7318.18        54.34 o                         
   2   2   4         49.60         44.21         3.76 o                         
   3   2   4        834.78        829.94        35.87 o                         
   4   2   4         26.08         23.72         4.88 o                         
   5   2   4         27.48         28.36         4.30 o                         
   6   2   4         57.61         65.28         6.97 o                         
   7   2   4       1070.13       1235.32        41.25 o                         
   8   2   4          0.10         10.78         6.85 o                         
  -9   3   4         98.48        103.44        25.29 o                         
  -8   3   4          5.86         10.32         5.95 o                         
  -7   3   4        641.83        644.21        26.82 o                         
  -6   3   4         17.46         21.39        11.74 o                         
  -5   3   4        196.04        225.50        13.51 o                         
  -4   3   4          0.65          1.17         1.56 o                         
  -3   3   4         39.80         50.89         3.12 o                         
  -2   3   4       2024.50       2283.24        28.58 o                         
  -1   3   4       2032.72       2106.35        24.88 o                         
   0   3   4         44.36         54.03         2.96 o                         
   1   3   4         25.56         26.47         2.56 o                         
   2   3   4        399.15        363.99         7.19 o                         
   3   3   4       1210.77       1216.39        25.41 o                         
   4   3   4        421.35        414.45        12.13 o                         
   5   3   4        149.73        135.50         7.94 o                         
   6   3   4        482.97        462.83        16.05 o                         
   7   3   4         84.73         90.24        11.27 o                         
   8   3   4         70.53         77.56        17.73 o                         
   9   3   4          0.01         -7.32        10.26 o                         
  -9   4   4        248.25        213.62        21.52 o                         
  -8   4   4        413.18        427.46        23.84 o                         
  -7   4   4        403.69        432.52        22.18 o                         
  -6   4   4        501.81        491.49        21.61 o                         
  -5   4   4          1.09          0.06         3.27 o                         
  -4   4   4        255.67        250.95         8.17 o                         
  -3   4   4        171.23        196.08         5.18 o                         
  -2   4   4       6721.40       7084.49        61.25 o                         
  -1   4   4        858.38        843.86        12.82 o                         
   0   4   4        183.56        206.71         5.42 o                         
   1   4   4       1265.44       1262.69        20.05 o                         
   2   4   4        644.44        664.87        19.81 o                         
   3   4   4        591.14        596.53        12.06 o                         
   4   4   4          8.33          8.91         2.45 o                         
   5   4   4        199.95        197.78         9.15 o                         
   6   4   4          5.13         12.40         8.48 o                         
   7   4   4        453.11        531.80        37.21 o                         
   8   4   4         42.21         67.12        23.01 o                         
  -9   5   4          0.06         -1.28         6.13 o                         
  -8   5   4        920.46        934.97        34.60 o                         
  -7   5   4         71.95         86.15        10.92 o                         
  -6   5   4         12.94          8.82         8.52 o                         
  -5   5   4         12.56         15.05         4.66 o                         
  -4   5   4        408.95        401.93        10.07 o                         
  -3   5   4       1554.51       1701.68        21.19 o                         
  -2   5   4        236.64        247.04        11.08 o                         
  -1   5   4         30.05         36.14         3.30 o                         
   0   5   4         20.85         16.60         2.16 o                         
   1   5   4         80.55         98.84         4.87 o                         
   2   5   4        330.95        309.16         8.04 o                         
   3   5   4        765.45        804.41        22.48 o                         
   4   5   4          9.15         11.02         2.27 o                         
   5   5   4        241.29        235.75         9.64 o                         
   6   5   4        167.64        163.28        19.19 o                         
   7   5   4        220.90        253.52        26.45 o                         
   8   5   4        336.52        325.33        21.55 o                         
   9   5   4         78.98         63.56        15.88 o                         
  -9   6   4          4.86         13.24         6.49 o                         
  -8   6   4         44.47         34.15         8.26 o                         
  -7   6   4         51.14         51.04        16.01 o                         
  -6   6   4        360.00        377.12        19.44 o                         
  -5   6   4          0.15          3.75         3.46 o                         
  -4   6   4        154.16        169.17        10.26 o                         
  -3   6   4         69.72         66.62         3.74 o                         
  -2   6   4         31.64         59.25         5.84 o                         
  -1   6   4        200.48        211.95         9.38 o                         
   0   6   4         14.44         24.98         3.07 o                         
   1   6   4        105.88         95.15         3.90 o                         
   2   6   4          0.17         -0.20         1.90 o                         
   3   6   4          4.88          5.74         2.08 o                         
   4   6   4          2.05          4.36         1.68 o                         
   5   6   4         29.58         28.35         9.57 o                         
   6   6   4         26.33         30.86        10.96 o                         
   7   6   4          3.28         17.31        11.85 o                         
   8   6   4         52.38         68.40        13.84 o                         
  -9   7   4         36.49         36.59         8.80 o                         
  -8   7   4         14.73         14.64         7.26 o                         
  -7   7   4        223.12        227.47        35.52 o                         
  -6   7   4          2.98          7.97         5.40 o                         
  -5   7   4        516.27        521.63        16.98 o                         
  -4   7   4        616.11        601.96        14.23 o                         
  -3   7   4        127.10        115.29         4.97 o                         
  -2   7   4          9.12          9.91         2.91 o                         
  -1   7   4        107.28        118.88         7.06 o                         
   0   7   4       2948.63       3045.06        69.68 o                         
   1   7   4         89.26         64.62         9.67 o                         
   2   7   4         51.18         43.05        11.31 o                         
   3   7   4        703.79        687.60        46.83 o                         
   4   7   4        213.86         98.46        76.55 o                         
   5   7   4         97.26         97.47        14.86 o                         
   6   7   4          6.62         14.34        11.15 o                         
   7   7   4          0.31          6.06        10.04 o                         
   8   7   4        183.80        163.88        16.76 o                         
  -9   8   4          3.65         -3.63         7.76 o                         
  -8   8   4          3.72         22.07         7.55 o                         
  -7   8   4         57.13         54.09         8.87 o                         
  -6   8   4       1461.55       1516.71        45.48 o                         
  -5   8   4        406.38        385.89        14.76 o                         
  -4   8   4        423.34        448.13        12.02 o                         
  -3   8   4          1.53          7.57         3.12 o                         
  -2   8   4        837.35        904.07        21.71 o                         
  -1   8   4        274.82        319.52         9.12 o                         
   0   8   4         13.48         14.40         1.87 o                         
   1   8   4         40.43         59.95         9.62 o                         
   2   8   4         15.47         10.99         4.21 o                         
   3   8   4        387.43        366.44        18.92 o                         
   4   8   4         71.11         68.75        11.90 o                         
   5   8   4        100.97        111.86        16.09 o                         
   6   8   4         46.66         55.51        12.91 o                         
   7   8   4         11.49         18.88        10.38 o                         
   8   8   4          0.50          0.93         6.21 o                         
  -9   9   4         11.85         30.66        13.61 o                         
  -8   9   4          0.51          8.22         6.97 o                         
  -7   9   4          5.58          8.56         7.40 o                         
  -6   9   4       1519.55       1541.69        41.02 o                         
  -5   9   4        312.53        300.48        10.71 o                         
  -4   9   4         17.87         20.42         3.44 o                         
  -3   9   4        731.12        749.39        15.15 o                         
  -2   9   4         62.93         70.44         9.44 o                         
  -1   9   4       1453.73       1507.73        36.12 o                         
   0   9   4        243.15        238.10         6.12 o                         
   1   9   4        272.29        265.12        19.21 o                         
   2   9   4        188.39        169.20        16.09 o                         
   3   9   4          0.16         -9.28         6.19 o                         
   4   9   4          1.26          1.05         5.91 o                         
   5   9   4         36.77         29.10         9.85 o                         
   6   9   4         56.16         51.84        12.26 o                         
   7   9   4          5.38         23.08        13.90 o                         
  -9  10   4         14.52          5.95         9.84 o                         
  -8  10   4          0.04         -8.69         5.79 o                         
  -7  10   4        680.97        650.09        28.28 o                         
  -6  10   4       1856.38       1818.32        89.80 o                         
  -5  10   4         96.35        104.28         6.74 o                         
  -4  10   4         63.19         68.03         4.65 o                         
  -3  10   4          1.01          1.82         2.72 o                         
  -2  10   4        130.32        142.97         8.99 o                         
  -1  10   4        169.16        175.90         7.10 o                         
   0  10   4        428.53        443.12        23.01 o                         
   1  10   4        984.51        621.03       196.09 o                         
   2  10   4        513.29        509.28        28.74 o                         
   3  10   4        159.66        153.54        16.63 o                         
   4  10   4          8.81          7.63         5.92 o                         
   5  10   4          0.84         -7.07         8.15 o                         
   6  10   4        196.83        228.64        25.33 o                         
   7  10   4         55.91         72.96        16.35 o                         
  -8  11   4        305.10        314.49        21.66 o                         
  -7  11   4          8.34          4.16         6.15 o                         
  -6  11   4         60.09         79.70        12.99 o                         
  -5  11   4         94.29        107.75         7.35 o                         
  -4  11   4         69.70         61.95         5.25 o                         
  -3  11   4         81.34         78.70         6.33 o                         
  -2  11   4         22.03         26.40         3.88 o                         
  -1  11   4         84.69         97.28         5.06 o                         
   0  11   4       1740.01       1833.06        36.71 o                         
   1  11   4        411.24        357.45        32.81 o                         
   2  11   4         25.62         13.36         6.58 o                         
   3  11   4          0.68         10.51         6.44 o                         
   4  11   4         23.69         20.38         8.91 o                         
   5  11   4         38.87         44.38        11.55 o                         
   6  11   4          2.24          4.19         9.84 o                         
   7  11   4          1.46         -2.52         8.38 o                         
  -8  12   4        154.18        133.75        15.05 o                         
  -7  12   4          4.11          7.16         5.46 o                         
  -6  12   4         99.91         82.99         7.07 o                         
  -5  12   4         41.20         53.52         5.49 o                         
  -4  12   4         12.28         18.00         3.99 o                         
  -3  12   4        160.48        165.17         9.12 o                         
  -2  12   4         40.19         41.81         5.19 o                         
  -1  12   4       1292.52       1267.08        23.16 o                         
   0  12   4         79.17         82.43         6.59 o                         
   1  12   4         40.62         40.99         3.74 o                         
   2  12   4         44.61         15.97         7.31 o                         
   3  12   4          5.16         13.97         9.17 o                         
   4  12   4        135.33        103.45        15.83 o                         
   5  12   4          5.79          0.61         8.62 o                         
   6  12   4         91.68         80.81        16.80 o                         
   7  12   4          0.90          8.37         9.40 o                         
  -7  13   4        623.48        586.28        35.54 o                         
  -6  13   4         33.98         33.53         6.01 o                         
  -5  13   4         26.51         27.55         5.44 o                         
  -4  13   4          0.59          6.27         3.50 o                         
  -3  13   4         60.51         60.41         5.57 o                         
  -2  13   4        398.96        412.39        12.71 o                         
  -1  13   4        111.15        114.30         9.02 o                         
   0  13   4        746.74        735.94        34.32 o                         
   1  13   4        216.33        200.26        13.76 o                         
   2  13   4          2.78         -6.84         6.31 o                         
   3  13   4        196.17        171.97        19.00 o                         
   4  13   4         33.16         32.94        10.58 o                         
   5  13   4        158.90        170.89        22.02 o                         
   6  13   4         13.75          6.81         9.07 o                         
  -7  14   4        362.18        317.73        32.43 o                         
  -6  14   4         16.58         16.60         5.09 o                         
  -5  14   4         22.63         26.62         5.31 o                         
  -4  14   4         51.78         56.57         6.81 o                         
  -3  14   4          4.00          7.42         3.60 o                         
  -2  14   4        165.50        178.57         8.95 o                         
  -1  14   4         48.71         44.47         6.01 o                         
   0  14   4        204.73        202.65        10.96 o                         
   1  14   4          0.57          2.34         6.14 o                         
   2  14   4        313.17        318.32        25.28 o                         
   3  14   4         20.16         30.59         9.93 o                         
   4  14   4         26.85         30.30        10.74 o                         
   5  14   4          9.57          8.37         8.02 o                         
   6  14   4         44.88         55.90        15.65 o                         
  -7  15   4         39.45         49.32        15.16 o                         
  -6  15   4        173.21        146.12        21.67 o                         
  -5  15   4          1.98          4.10         3.92 o                         
  -4  15   4          8.25          9.06         3.66 o                         
  -3  15   4         14.75         15.93         3.96 o                         
  -2  15   4         24.43         20.61         4.16 o                         
  -1  15   4         49.13         50.37         5.77 o                         
   0  15   4        133.39        143.40        16.57 o                         
   1  15   4         16.21         25.23         8.02 o                         
   2  15   4        204.19        169.08        18.59 o                         
   3  15   4         13.92          2.80         7.47 o                         
   4  15   4         27.07         27.94        11.69 o                         
   5  15   4        126.42        108.40        19.71 o                         
   6  15   4         49.36         78.04        18.16 o                         
  -7  16   4          4.72         -4.17         7.87 o                         
  -6  16   4         41.22         35.28        12.99 o                         
  -5  16   4         65.42         74.59         8.19 o                         
  -4  16   4          0.09         -3.36         3.76 o                         
  -3  16   4        631.89        651.31        17.96 o                         
  -2  16   4         61.43         54.91         5.58 o                         
  -1  16   4        109.82         93.73        10.19 o                         
   0  16   4         15.20          1.54         6.11 o                         
   1  16   4         12.37         17.72         8.99 o                         
   2  16   4        462.46        430.56        30.14 o                         
   3  16   4        160.90        137.70        18.62 o                         
   4  16   4         11.55          4.69         8.43 o                         
   5  16   4         22.73         12.01         9.50 o                         
   6  16   4         71.29         94.04        17.91 o                         
  -6  17   4          7.03          9.00         8.35 o                         
  -5  17   4         41.82         42.03         8.06 o                         
  -4  17   4        177.23        175.55        10.29 o                         
  -3  17   4         72.24         71.56         8.69 o                         
  -2  17   4          7.85          5.84         3.42 o                         
  -1  17   4         15.92         14.93         5.82 o                         
   0  17   4          5.00         -7.94         6.68 o                         
   1  17   4          7.56         -5.92         6.95 o                         
   2  17   4        308.39        261.04        24.06 o                         
   3  17   4          9.02         12.37         8.83 o                         
   4  17   4        124.33        124.90        19.52 o                         
   5  17   4         22.67         21.54        11.27 o                         
  -6  18   4          0.58         -8.48         7.75 o                         
  -5  18   4         78.70         76.39        11.16 o                         
  -4  18   4        124.66        126.46        10.51 o                         
  -3  18   4          8.03         12.94         4.16 o                         
  -2  18   4          0.19          1.91         3.63 o                         
  -1  18   4          3.35          3.83         4.20 o                         
   0  18   4        189.07        212.63        21.57 o                         
   1  18   4        413.61        388.61        28.83 o                         
   2  18   4        173.03        205.02        22.30 o                         
   3  18   4         15.05         22.69         9.70 o                         
   4  18   4          2.80         -4.51         8.87 o                         
   5  18   4         14.31         15.08        10.57 o                         
  -6  19   4         11.47         -4.42        11.58 o                         
  -5  19   4         34.60         30.16         7.76 o                         
  -4  19   4         11.14          9.68         7.51 o                         
  -3  19   4        160.92        139.27        17.90 o                         
  -2  19   4          4.80          6.64         4.13 o                         
  -1  19   4         13.50          7.61         4.76 o                         
   0  19   4        428.56        423.17        30.01 o                         
   1  19   4          6.41          9.14         8.21 o                         
   2  19   4          2.22         -3.80         8.13 o                         
   3  19   4         18.58         25.95        11.65 o                         
   4  19   4         95.85        139.53        20.97 o                         
  -5  20   4          0.06        -11.02         7.35 o                         
  -4  20   4         30.52         31.09         6.31 o                         
  -3  20   4         13.90          9.49         5.05 o                         
  -2  20   4         34.23         31.82        10.46 o                         
  -1  20   4         27.57         30.99         8.19 o                         
   0  20   4         33.73         44.97        12.77 o                         
   1  20   4          3.31          2.28         7.48 o                         
   2  20   4          0.04         13.84        11.27 o                         
   3  20   4        123.13        108.34        18.62 o                         
   4  20   4          0.65          4.47         9.89 o                         
  -5  21   4         28.72          4.12         7.63 o                         
  -4  21   4          5.17         -1.24         5.22 o                         
  -3  21   4         16.44         23.89        16.54 o                         
  -2  21   4         10.61         23.37         8.18 o                         
  -1  21   4         53.80         48.71        15.32 o                         
   0  21   4        262.67        265.49        19.25 o                         
   1  21   4        141.14        143.33        20.20 o                         
   2  21   4        547.94        582.47        39.59 o                         
   3  21   4          8.25         12.19        12.23 o                         
   4  21   4        282.38        335.09        32.72 o                         
  -4  22   4        148.91        122.05        21.23 o                         
  -3  22   4         43.20         40.92        10.27 o                         
  -2  22   4          4.32          7.00         6.51 o                         
  -1  22   4        162.17        203.45        26.05 o                         
   0  22   4          1.73         19.68        13.38 o                         
   1  22   4         18.26          4.51         8.60 o                         
   2  22   4         32.87         31.50        12.24 o                         
   3  22   4          6.15         18.82        10.81 o                         
  -3  23   4        102.35        133.33        23.68 o                         
  -2  23   4         29.92         29.30         8.95 o                         
  -1  23   4         17.59          4.20         9.65 o                         
   0  23   4         72.57         80.73        18.26 o                         
  -9   0   5       1686.48       1653.45        71.70 o                         
  -7   0   5        153.28        142.93        18.45 o                         
  -5   0   5         62.53         50.41        10.16 o                         
  -3   0   5        133.62        167.55        14.39 o                         
  -1   0   5       4261.72       4237.88        51.42 o                         
   1   0   5       4768.47       5231.10        86.55 o                         
   3   0   5         82.60         62.97         9.27 o                         
   5   0   5        178.09        176.57        17.58 o                         
   7   0   5        197.05        222.91        23.22 o                         
  -9   1   5        410.89        416.29        25.38 o                         
  -8   1   5         75.12         78.19        10.76 o                         
  -7   1   5        176.96        169.80        17.08 o                         
  -6   1   5         23.03         11.96         6.29 o                         
  -5   1   5        611.11        632.98        23.31 o                         
  -4   1   5       2654.83       2771.67        47.89 o                         
  -3   1   5         87.57        100.45        12.44 o                         
  -2   1   5        453.64        431.62        12.18 o                         
  -1   1   5         53.36         60.06         3.91 o                         
   0   1   5       2127.54       2208.41        20.44 o                         
   1   1   5          9.50         10.58         2.47 o                         
   2   1   5         89.37        105.61         7.55 o                         
   3   1   5          8.41          9.07         5.11 o                         
   4   1   5        590.68        556.36        19.69 o                         
   5   1   5        669.58        645.67        25.57 o                         
   6   1   5         62.52         71.90         7.36 o                         
   7   1   5        731.98        712.98        22.95 o                         
   8   1   5         16.03         16.53        16.94 o                         
  -9   2   5         48.82         67.07        11.67 o                         
  -8   2   5        189.31        211.81        17.35 o                         
  -7   2   5          2.12          9.28         6.01 o                         
  -6   2   5        206.28        183.99        13.75 o                         
  -5   2   5        241.60        256.32        18.69 o                         
  -4   2   5         15.31         16.03         4.44 o                         
  -3   2   5        557.65        545.74        14.67 o                         
  -2   2   5         37.11         53.30         4.66 o                         
  -1   2   5        313.33        330.25         9.99 o                         
   0   2   5        581.54        631.89         9.92 o                         
   1   2   5        177.21        195.93         5.97 o                         
   2   2   5         19.04         37.75         3.56 o                         
   3   2   5        373.86        379.12        14.80 o                         
   4   2   5         19.60         16.04         4.22 o                         
   5   2   5       1685.84       1675.48        29.67 o                         
   6   2   5        114.16        118.80        11.37 o                         
   7   2   5        289.51        304.26        22.12 o                         
   8   2   5         47.52         64.11        17.00 o                         
  -9   3   5         54.76         58.02        10.53 o                         
  -8   3   5        174.03        157.15        19.45 o                         
  -7   3   5        141.07        145.36        13.30 o                         
  -6   3   5         89.38         99.64        10.53 o                         
  -5   3   5        214.38        238.38        14.32 o                         
  -4   3   5        476.29        510.63        19.38 o                         
  -3   3   5         15.20         15.81         3.55 o                         
  -2   3   5         84.85         83.13         4.39 o                         
  -1   3   5       1355.41       1422.98        26.12 o                         
   0   3   5       1624.99       1660.80        24.73 o                         
   1   3   5       1514.13       1619.48        20.79 o                         
   2   3   5          7.09          2.90         1.44 o                         
   3   3   5        600.83        591.06        11.75 o                         
   4   3   5        507.41        517.05        18.98 o                         
   5   3   5       4058.01       4022.67        76.91 o                         
   6   3   5        106.32        108.31        15.60 o                         
   7   3   5         35.29         44.73         8.68 o                         
   8   3   5         22.62          4.29         9.49 o                         
  -9   4   5          3.72         23.20         9.29 o                         
  -8   4   5         15.96         46.03        10.04 o                         
  -7   4   5        106.09         99.38        11.26 o                         
  -6   4   5          0.86          1.37         4.15 o                         
  -5   4   5        261.36        285.88        22.49 o                         
  -4   4   5         74.39         80.24         6.42 o                         
  -3   4   5         28.74         28.52         4.08 o                         
  -2   4   5        235.42        272.39         8.98 o                         
  -1   4   5       5173.83       5054.23        77.86 o                         
   0   4   5        751.13        752.67        13.55 o                         
   1   4   5        547.38        554.84        10.78 o                         
   2   4   5        121.74        120.78         4.40 o                         
   3   4   5         40.73         32.13         4.78 o                         
   4   4   5       1401.53       1334.04        22.31 o                         
   5   4   5        141.83        150.20         8.35 o                         
   6   4   5        624.14        637.13        25.07 o                         
   7   4   5        117.48         96.18        17.53 o                         
   8   4   5          0.58         -1.96         6.40 o                         
  -9   5   5         84.32         66.97        19.86 o                         
  -8   5   5        573.10        573.44        27.97 o                         
  -7   5   5        636.08        605.76        26.90 o                         
  -6   5   5          5.70          9.55         8.46 o                         
  -5   5   5        287.34        262.20         9.17 o                         
  -4   5   5         91.85         99.45         7.22 o                         
  -3   5   5       2474.07       2539.08        41.63 o                         
  -2   5   5       2590.36       2724.13        47.41 o                         
  -1   5   5        468.14        390.87        14.71 o                         
   0   5   5         14.43         15.34         2.32 o                         
   1   5   5         23.73         23.44         2.89 o                         
   2   5   5        138.61        149.07         7.96 o                         
   3   5   5         28.35         20.70         3.89 o                         
   4   5   5        283.65        244.22        16.17 o                         
   5   5   5        632.62        654.95        23.00 o                         
   6   5   5          5.31          9.76         6.87 o                         
   7   5   5        128.81        176.82        23.03 o                         
   8   5   5          7.01          5.31         5.93 o                         
  -9   6   5          4.35          5.27         9.94 o                         
  -8   6   5        880.24        882.40        54.61 o                         
  -7   6   5         41.97         43.75         8.35 o                         
  -6   6   5         49.72         48.20         7.48 o                         
  -5   6   5        293.43        308.06        10.68 o                         
  -4   6   5        298.66        278.61        11.83 o                         
  -3   6   5         82.84         75.47         6.10 o                         
  -2   6   5        353.77        349.14        14.16 o                         
  -1   6   5        819.81        879.47        38.53 o                         
   0   6   5       3168.14       3095.10        39.76 o                         
   1   6   5         34.31         34.88         3.08 o                         
   2   6   5         16.84         17.76         5.66 o                         
   3   6   5        351.06        364.17        13.56 o                         
   4   6   5        238.00        224.02        12.30 o                         
   5   6   5        139.86        135.10        11.31 o                         
   6   6   5          6.26         11.46         9.56 o                         
   7   6   5         45.29         51.22        13.07 o                         
   8   6   5          2.79          0.27         9.67 o                         
  -9   7   5         65.14         71.03        15.96 o                         
  -8   7   5        140.92        138.19        14.43 o                         
  -7   7   5         13.10          7.33        21.88 o                         
  -6   7   5         34.72         40.43         7.31 o                         
  -5   7   5          5.01          6.65         2.77 o                         
  -4   7   5        187.17        187.95         6.49 o                         
  -3   7   5       1220.06       1242.15        24.36 o                         
  -2   7   5        155.82        142.83        11.98 o                         
  -1   7   5        410.21        384.76        13.73 o                         
   0   7   5         93.90         88.28         5.82 o                         
   1   7   5          2.12          3.98         1.74 o                         
   2   7   5         40.74         33.07         3.67 o                         
   3   7   5        519.80        478.55        11.50 o                         
   4   7   5        463.44        428.26        19.95 o                         
   5   7   5        654.56        704.80        39.45 o                         
   6   7   5          3.90          1.81         7.19 o                         
   7   7   5         28.66         17.05         9.61 o                         
   8   7   5          0.25          1.26        10.55 o                         
  -9   8   5         76.91         76.33        16.42 o                         
  -8   8   5         44.72         31.54         7.92 o                         
  -7   8   5         55.30         58.46        13.53 o                         
  -6   8   5        256.47        273.67        17.40 o                         
  -5   8   5          4.50          7.48         3.00 o                         
  -4   8   5        225.03        224.45         8.72 o                         
  -3   8   5        125.42        129.36         7.49 o                         
  -2   8   5        985.54       1049.85        34.28 o                         
  -1   8   5        214.62        201.89         7.65 o                         
   0   8   5        863.03        831.50        18.12 o                         
   1   8   5         55.43         47.14         6.55 o                         
   2   8   5         68.28         32.62        10.57 o                         
   3   8   5          0.51         -4.04         5.81 o                         
   4   8   5         86.03         89.50        14.91 o                         
   5   8   5        178.29        161.31        19.66 o                         
   6   8   5         83.21         76.92        16.36 o                         
   7   8   5         41.01         49.79        13.89 o                         
  -9   9   5          1.57         -3.45        10.00 o                         
  -8   9   5         24.19         27.53         8.02 o                         
  -7   9   5          2.72          5.73         7.67 o                         
  -6   9   5          0.02          1.26         5.81 o                         
  -5   9   5          0.68          0.77         2.88 o                         
  -4   9   5        532.68        534.86        12.06 o                         
  -3   9   5        212.19        179.96         8.43 o                         
  -2   9   5         32.25         28.19         6.24 o                         
  -1   9   5          8.18          9.32         2.46 o                         
   0   9   5         70.40         75.17         4.65 o                         
   1   9   5        137.94        122.25        14.53 o                         
   2   9   5         16.15         16.05         3.10 o                         
   3   9   5         66.11         69.28        12.25 o                         
   4   9   5         14.16         29.20        10.54 o                         
   5   9   5         11.98         -2.24         9.12 o                         
   6   9   5         44.07         61.33        13.57 o                         
   7   9   5          5.18         12.78        12.02 o                         
  -9  10   5         40.71         45.58        12.56 o                         
  -8  10   5         32.00         32.60        10.39 o                         
  -7  10   5          0.55          1.83         5.26 o                         
  -6  10   5        163.26        188.64        15.31 o                         
  -5  10   5          9.37          8.88         3.16 o                         
  -4  10   5         34.28         38.69         3.83 o                         
  -3  10   5        449.33        420.42        13.45 o                         
  -2  10   5         14.71         12.68         4.25 o                         
  -1  10   5          3.86          1.41         2.52 o                         
   0  10   5         21.05         15.92         1.91 o                         
   1  10   5         26.11         18.77         6.59 o                         
   2  10   5        586.84        570.91        31.82 o                         
   3  10   5        207.40        191.55        19.40 o                         
   4  10   5          3.59          9.41         7.90 o                         
   5  10   5          1.55         10.39        11.24 o                         
   6  10   5        157.33        174.15        23.17 o                         
   7  10   5         11.21          7.10         8.83 o                         
  -8  11   5          8.73         20.10         8.08 o                         
  -7  11   5         23.40         33.65        10.94 o                         
  -6  11   5          6.36         11.48         4.86 o                         
  -5  11   5          4.57          5.35         3.08 o                         
  -4  11   5          1.90          5.62         3.18 o                         
  -3  11   5         43.18         45.29         5.28 o                         
  -2  11   5          6.97         14.48         7.45 o                         
  -1  11   5         85.67         71.45         7.03 o                         
   0  11   5        490.11        421.40        46.50 o                         
   1  11   5        190.48        180.37        18.02 o                         
   2  11   5         14.50          6.70         7.00 o                         
   3  11   5        173.22        175.12        19.10 o                         
   4  11   5         30.51         41.35        12.43 o                         
   5  11   5         13.00          5.35         8.13 o                         
   6  11   5         31.53         46.70        14.48 o                         
   7  11   5          2.10         21.83        12.20 o                         
  -8  12   5         31.91         37.59         8.80 o                         
  -7  12   5         69.23         54.93        26.47 o                         
  -6  12   5         32.16         35.85         6.29 o                         
  -5  12   5          7.11         20.46         4.96 o                         
  -4  12   5          5.59         11.23         3.51 o                         
  -3  12   5        113.45         97.28         6.64 o                         
  -2  12   5         72.58         71.34         7.74 o                         
  -1  12   5        253.33        249.09        12.64 o                         
   0  12   5         95.98        107.06         7.21 o                         
   1  12   5        109.68        101.93        15.28 o                         
   2  12   5        120.70        123.61        16.11 o                         
   3  12   5        106.85        116.97        16.68 o                         
   4  12   5        212.61        246.31        24.73 o                         
   5  12   5         26.37         24.69        11.31 o                         
   6  12   5          2.78          7.52        10.44 o                         
  -8  13   5         62.23         62.80        14.57 o                         
  -7  13   5          1.80          8.55         6.41 o                         
  -6  13   5          7.45          9.32         6.33 o                         
  -5  13   5        151.70        151.97        10.24 o                         
  -4  13   5          0.01          9.66         3.89 o                         
  -3  13   5        164.35        148.65        10.84 o                         
  -2  13   5         61.92         70.76        16.78 o                         
  -1  13   5        392.86        356.12        19.23 o                         
   0  13   5         73.22         68.16         6.31 o                         
   1  13   5        126.79        125.76        15.88 o                         
   2  13   5        228.46        210.39        21.32 o                         
   3  13   5        128.98        125.08        17.34 o                         
   4  13   5        303.00        326.75        28.95 o                         
   5  13   5         49.68         49.75        14.49 o                         
   6  13   5         99.39         65.91        15.75 o                         
  -7  14   5          5.37         -8.14        10.44 o                         
  -6  14   5          8.26          7.64         7.07 o                         
  -5  14   5         54.90         43.53         6.02 o                         
  -4  14   5          0.23         -4.98         4.22 o                         
  -3  14   5        186.89        195.45         9.61 o                         
  -2  14   5         67.44         69.95         8.02 o                         
  -1  14   5        333.02        356.51        15.94 o                         
   0  14   5        171.13        175.11        21.38 o                         
   1  14   5          0.00          3.33         7.76 o                         
   2  14   5          0.05          1.78         6.95 o                         
   3  14   5         36.46         51.43        13.16 o                         
   4  14   5          5.20         15.99         9.41 o                         
   5  14   5        195.16        183.45        24.27 o                         
   6  14   5          0.88        -15.07        13.29 o                         
  -7  15   5        330.40        388.18        36.27 o                         
  -6  15   5          3.66          6.07        15.17 o                         
  -5  15   5         32.57         30.28         5.68 o                         
  -4  15   5         21.47         15.56         4.50 o                         
  -3  15   5         43.96         42.95         5.31 o                         
  -2  15   5          9.72         11.11         4.84 o                         
  -1  15   5        282.30        287.91        14.61 o                         
   0  15   5        396.28        439.11        30.06 o                         
   1  15   5          1.04         -1.63         6.59 o                         
   2  15   5         27.61         10.43         7.97 o                         
   3  15   5         78.36         87.36        16.27 o                         
   4  15   5        223.52        224.03        24.98 o                         
   5  15   5         69.05        100.61        18.50 o                         
  -7  16   5          0.47          2.69         9.96 o                         
  -6  16   5         32.53         34.90        12.51 o                         
  -5  16   5         19.21         26.36         5.61 o                         
  -4  16   5         95.03         88.71         7.25 o                         
  -3  16   5         92.09         86.37         7.07 o                         
  -2  16   5        450.26        442.83        19.35 o                         
  -1  16   5         10.31         13.55         4.64 o                         
   0  16   5         13.83          4.23         6.70 o                         
   1  16   5        189.34        190.76        20.87 o                         
   2  16   5          6.78          9.64         8.51 o                         
   3  16   5          0.21         17.27        10.75 o                         
   4  16   5        206.77        259.96        28.35 o                         
   5  16   5          9.68         16.94         9.30 o                         
  -6  17   5         22.92         32.45        12.51 o                         
  -5  17   5         48.28         46.22         6.44 o                         
  -4  17   5        157.02        164.20        10.06 o                         
  -3  17   5         42.10         42.33         5.27 o                         
  -2  17   5         31.23         22.85         8.78 o                         
  -1  17   5         23.43         29.13        10.58 o                         
   0  17   5        186.84        199.03        21.39 o                         
   1  17   5        201.41        154.45        19.60 o                         
   2  17   5         24.19         25.02        10.57 o                         
   3  17   5         97.87         75.48        15.43 o                         
   4  17   5         41.93         20.04        10.44 o                         
   5  17   5          0.40        -16.78        11.19 o                         
  -6  18   5         69.64         56.31        13.36 o                         
  -5  18   5        115.67        124.91        10.68 o                         
  -4  18   5         23.34         24.81         5.12 o                         
  -3  18   5         81.87         84.54         7.35 o                         
  -2  18   5         79.43         66.13        11.88 o                         
  -1  18   5         83.53         67.43        14.04 o                         
   0  18   5        147.67        142.08        19.14 o                         
   1  18   5         35.74         19.80         9.64 o                         
   2  18   5        271.96        257.84        26.15 o                         
   3  18   5          0.40         -5.27         9.16 o                         
   4  18   5         89.92         97.35        18.22 o                         
  -6  19   5          0.03         -5.80         8.56 o                         
  -5  19   5          8.70         11.48        12.13 o                         
  -4  19   5         17.41         25.60         8.62 o                         
  -3  19   5          0.05         -1.63         4.22 o                         
  -2  19   5         20.76         20.07         7.63 o                         
  -1  19   5         31.18         27.66        11.22 o                         
   0  19   5        960.86        935.10        47.36 o                         
   1  19   5          2.31         15.85        10.12 o                         
   2  19   5         83.37        108.62        18.06 o                         
   3  19   5          0.51         11.55        11.32 o                         
   4  19   5         41.09         50.81        16.65 o                         
  -5  20   5         27.11         32.29         8.58 o                         
  -4  20   5         40.80         51.75         7.90 o                         
  -3  20   5         71.69         80.91        12.08 o                         
  -2  20   5          3.70         -1.73         6.74 o                         
  -1  20   5        108.84        118.90        13.28 o                         
   0  20   5          1.84          3.33        10.17 o                         
   1  20   5         39.76         36.88        11.04 o                         
   2  20   5          0.08          0.17         9.34 o                         
   3  20   5         56.46         37.78        13.15 o                         
  -5  21   5          0.33          1.51         8.04 o                         
  -4  21   5        189.15        192.01        17.43 o                         
  -3  21   5         10.00          4.39         6.94 o                         
  -2  21   5        170.72        191.80        25.12 o                         
  -1  21   5          9.32         12.15         7.67 o                         
   0  21   5         23.11         23.10        11.62 o                         
   1  21   5         14.94         10.55        10.18 o                         
   2  21   5         80.49         91.09        17.62 o                         
   3  21   5         97.98         76.73        18.08 o                         
  -4  22   5         26.15         29.07         8.77 o                         
  -3  22   5        366.44        405.92        25.27 o                         
  -2  22   5         32.16         27.98        14.43 o                         
  -1  22   5         70.48         79.49        18.88 o                         
   0  22   5         22.72          3.94         9.37 o                         
   1  22   5         48.04         26.74        11.86 o                         
   2  22   5         29.85         15.82        11.16 o                         
  -2  23   5        181.57        162.74        24.29 o                         
  -8   0   6        389.98        432.97        34.68 o                         
  -6   0   6        180.32        193.79        20.46 o                         
  -4   0   6        381.63        382.35        24.63 o                         
  -2   0   6          0.10          3.38         3.49 o                         
   0   0   6          0.04          1.99         3.11 o                         
   2   0   6         35.39         32.87         7.12 o                         
   4   0   6        136.45        138.29        15.61 o                         
   6   0   6        573.76        617.15        36.24 o                         
   8   0   6          0.02          4.92         8.94 o                         
  -9   1   6        119.01        122.86        14.56 o                         
  -8   1   6          0.03        -10.29         6.86 o                         
  -7   1   6         63.69         67.04         9.62 o                         
  -6   1   6         77.30         98.45        10.99 o                         
  -5   1   6        330.72        324.09        17.33 o                         
  -4   1   6        797.44        743.87        24.15 o                         
  -3   1   6        133.49        118.00        12.94 o                         
  -2   1   6         54.84         48.89         5.01 o                         
  -1   1   6        175.64        172.48         6.90 o                         
   0   1   6         18.03         38.62         3.55 o                         
   1   1   6         28.93         28.60         3.61 o                         
   2   1   6         55.66         52.38         6.09 o                         
   3   1   6          1.48          3.84         4.01 o                         
   4   1   6        100.13         98.97         9.26 o                         
   5   1   6        544.97        540.51        22.06 o                         
   6   1   6        132.30        128.03        12.15 o                         
   7   1   6         51.28         41.44         8.93 o                         
   8   1   6         57.15         62.87        16.31 o                         
  -9   2   6         83.70         83.16        12.06 o                         
  -8   2   6         21.18         28.03         8.15 o                         
  -7   2   6        192.92        178.53        14.98 o                         
  -6   2   6        501.49        509.81        23.22 o                         
  -5   2   6         20.80         32.06         6.19 o                         
  -4   2   6        566.09        591.76        21.49 o                         
  -3   2   6        186.62        199.12         9.73 o                         
  -2   2   6        613.44        596.00        15.40 o                         
  -1   2   6        486.63        513.19        13.55 o                         
   0   2   6         85.27        118.10         7.47 o                         
   1   2   6        345.57        367.40         9.07 o                         
   2   2   6        262.29        274.16         7.74 o                         
   3   2   6        593.19        566.47        26.62 o                         
   4   2   6          0.94          8.23         4.73 o                         
   5   2   6         29.03         31.73         6.10 o                         
   6   2   6          3.76         12.20         5.86 o                         
   7   2   6         13.84          9.60        10.97 o                         
   8   2   6          6.78          8.38        12.22 o                         
  -9   3   6         69.30         93.85        13.62 o                         
  -8   3   6         67.86         59.88        10.61 o                         
  -7   3   6        122.37        130.63        12.92 o                         
  -6   3   6        929.63        943.11        31.83 o                         
  -5   3   6         34.81         38.72        10.00 o                         
  -4   3   6        123.32        107.26         9.61 o                         
  -3   3   6          3.61          3.34         2.76 o                         
  -2   3   6        242.42        230.49         7.84 o                         
  -1   3   6       1620.60       1675.63        30.57 o                         
   0   3   6         68.50         86.85         4.51 o                         
   1   3   6        121.91        140.03         6.35 o                         
   2   3   6        122.14        113.39         4.86 o                         
   3   3   6        725.02        704.85        12.15 o                         
   4   3   6         85.13         83.59         8.53 o                         
   5   3   6        107.96        123.01        11.20 o                         
   6   3   6         29.58          5.51        16.20 o                         
   7   3   6          0.17         18.43        11.61 o                         
   8   3   6          4.70         -0.80         9.29 o                         
  -9   4   6          3.24          9.16         7.79 o                         
  -8   4   6          5.44         21.24         7.81 o                         
  -7   4   6         32.02         29.83         7.77 o                         
  -6   4   6        235.36        230.07        15.99 o                         
  -5   4   6         10.89         11.00         4.99 o                         
  -4   4   6        269.88        272.43        12.18 o                         
  -3   4   6          0.30          5.80         3.09 o                         
  -2   4   6       1930.68       1875.88        23.70 o                         
  -1   4   6        337.48        354.89        18.33 o                         
   0   4   6        342.56        376.29        12.60 o                         
   1   4   6        172.57        171.63         6.74 o                         
   2   4   6          3.46          4.58         1.82 o                         
   3   4   6        101.81         82.87         5.51 o                         
   4   4   6        182.11        178.20        11.68 o                         
   5   4   6        683.41        728.39        25.52 o                         
   6   4   6         45.64         53.86        10.85 o                         
   7   4   6          1.14        -10.07        10.03 o                         
   8   4   6          2.99          8.79         9.45 o                         
  -9   5   6         36.86         39.39         9.61 o                         
  -8   5   6         96.66        101.84        16.27 o                         
  -7   5   6          0.10          6.37         4.86 o                         
  -6   5   6          1.93          1.26         4.45 o                         
  -5   5   6        101.32         98.36        10.02 o                         
  -4   5   6          0.07          1.45         1.59 o                         
  -3   5   6         73.45         81.77         6.57 o                         
  -2   5   6       1165.17       1212.59        23.32 o                         
  -1   5   6        209.39        184.36         9.99 o                         
   0   5   6        333.85        338.85         8.32 o                         
   1   5   6          7.26         11.00         2.20 o                         
   2   5   6        716.73        640.76        25.50 o                         
   3   5   6       4134.07       3923.64        55.11 o                         
   4   5   6        117.52        117.97         9.74 o                         
   5   5   6          2.72          8.04        12.42 o                         
   6   5   6         50.61         65.15        13.72 o                         
   7   5   6         33.39         35.25        12.26 o                         
   8   5   6        113.99        133.98        21.65 o                         
  -9   6   6          0.08          4.80        11.22 o                         
  -8   6   6         80.61         85.96        12.13 o                         
  -7   6   6          7.30          7.22         7.91 o                         
  -6   6   6          0.13          5.79         4.69 o                         
  -5   6   6          0.17         -2.72         3.93 o                         
  -4   6   6        159.88        153.22         7.11 o                         
  -3   6   6       1726.55       1788.13        30.75 o                         
  -2   6   6        778.06        795.58        22.49 o                         
  -1   6   6        225.95        234.32        11.36 o                         
   0   6   6          0.39          3.75         2.44 o                         
   1   6   6        108.61         99.08         4.62 o                         
   2   6   6        646.84        633.45        17.51 o                         
   3   6   6       2249.83       2124.93        37.33 o                         
   4   6   6        211.37        205.23        12.29 o                         
   5   6   6         14.13         20.33        10.62 o                         
   6   6   6         17.07         19.21         9.28 o                         
   7   6   6          0.71         -0.75         9.24 o                         
  -9   7   6          2.47          4.00         8.39 o                         
  -8   7   6          8.88          3.51         7.81 o                         
  -7   7   6         94.83         92.42        11.50 o                         
  -6   7   6        101.63        104.68        11.56 o                         
  -5   7   6        242.85        253.78        16.34 o                         
  -4   7   6          9.47         13.14         2.89 o                         
  -3   7   6        876.36        862.99        20.95 o                         
  -2   7   6        450.97        451.16        22.64 o                         
  -1   7   6        158.37        137.58         9.26 o                         
   0   7   6        359.58        384.58        15.41 o                         
   1   7   6        409.31        418.83        26.13 o                         
   2   7   6        631.75        603.84        16.47 o                         
   3   7   6         72.28         69.19         6.55 o                         
   4   7   6       1605.87       1546.14        33.16 o                         
   5   7   6         38.55         35.39        11.34 o                         
   6   7   6         33.86         28.79        10.32 o                         
   7   7   6          2.29          9.60         9.81 o                         
  -9   8   6         36.85         34.81        13.10 o                         
  -8   8   6          1.74         -2.47         5.57 o                         
  -7   8   6         96.57        100.93        12.15 o                         
  -6   8   6         20.38         21.04         6.17 o                         
  -5   8   6        522.04        500.42        18.04 o                         
  -4   8   6         94.78         94.61         5.94 o                         
  -3   8   6        886.51        874.31        21.46 o                         
  -2   8   6       1310.18       1357.98        40.32 o                         
  -1   8   6         16.33         15.56         3.70 o                         
   0   8   6        218.42        217.83        13.91 o                         
   1   8   6        190.37        187.36         7.97 o                         
   2   8   6        237.77        197.54        12.81 o                         
   3   8   6       1158.73       1085.36        23.47 o                         
   4   8   6        153.06        157.65        19.49 o                         
   5   8   6         90.58         99.41        16.81 o                         
   6   8   6          0.23         -6.16         9.88 o                         
   7   8   6         17.65         14.84        10.87 o                         
  -9   9   6         24.08          2.59        11.81 o                         
  -8   9   6          0.59         -1.46         6.69 o                         
  -7   9   6          2.77         10.08         6.00 o                         
  -6   9   6          0.54         -2.65         5.71 o                         
  -5   9   6        140.22        143.22        13.07 o                         
  -4   9   6         28.49         18.24         3.27 o                         
  -3   9   6          0.83          2.62         4.26 o                         
  -2   9   6        110.19         95.07         8.67 o                         
  -1   9   6        230.51        236.70         8.91 o                         
   0   9   6        134.79        128.75         7.21 o                         
   1   9   6       1064.25        829.91       135.90 o                         
   2   9   6        666.84        650.97        34.76 o                         
   3   9   6        380.85        371.63        27.94 o                         
   4   9   6          0.89          3.33         7.43 o                         
   5   9   6        129.85        135.71        20.43 o                         
   6   9   6         32.05         31.25        12.88 o                         
   7   9   6          6.05        -20.24        13.88 o                         
  -8  10   6         42.42         36.67         8.83 o                         
  -7  10   6        110.80        101.56        22.29 o                         
  -6  10   6          0.04         -1.47         4.55 o                         
  -5  10   6          4.85         14.17         4.85 o                         
  -4  10   6         51.52         57.98         5.31 o                         
  -3  10   6        164.30        151.27        14.92 o                         
  -2  10   6        141.52        143.56        11.89 o                         
  -1  10   6          8.34          6.67         3.60 o                         
   0  10   6          4.65          2.08         1.35 o                         
   1  10   6         23.54         26.30         9.63 o                         
   2  10   6          1.37         14.75         8.13 o                         
   3  10   6        648.96        661.14        37.44 o                         
   4  10   6          0.06          8.51         8.78 o                         
   5  10   6         15.25         15.89         8.77 o                         
   6  10   6          9.08         34.37        13.52 o                         
  -8  11   6          2.98        -10.03        13.40 o                         
  -7  11   6        162.74        160.82        15.34 o                         
  -6  11   6         91.06         88.80         9.25 o                         
  -5  11   6         70.23         65.60         6.72 o                         
  -4  11   6         13.47         14.20         4.93 o                         
  -3  11   6          5.73         12.49         6.08 o                         
  -2  11   6        388.85        352.15        20.08 o                         
  -1  11   6        583.09        545.23        28.53 o                         
   0  11   6        482.77        493.12         9.72 o                         
   1  11   6        145.38        139.38        17.02 o                         
   2  11   6        730.44        707.82        38.49 o                         
   3  11   6       1820.33       1690.53        61.60 o                         
   4  11   6         47.95         65.19        15.48 o                         
   5  11   6          1.61         -8.79         9.38 o                         
   6  11   6          3.19         -7.53        11.00 o                         
  -8  12   6         90.14         69.42        15.55 o                         
  -7  12   6         33.88         29.74         8.01 o                         
  -6  12   6          3.87         12.99         5.62 o                         
  -5  12   6          1.15          3.12         5.43 o                         
  -4  12   6         99.43        115.72         8.45 o                         
  -3  12   6        724.72        664.77        21.32 o                         
  -2  12   6        162.43        163.30        24.03 o                         
  -1  12   6        109.50         96.96         8.39 o                         
   0  12   6        153.77        141.94         8.28 o                         
   1  12   6        497.92        518.47        32.79 o                         
   2  12   6        791.83        745.74        40.34 o                         
   3  12   6          2.24          2.42         7.33 o                         
   4  12   6          0.54          2.77         8.31 o                         
   5  12   6        129.28        126.04        19.98 o                         
   6  12   6          0.00         15.70         9.91 o                         
  -8  13   6         49.56         95.02        18.84 o                         
  -7  13   6         48.83         46.70        10.43 o                         
  -6  13   6          7.80         14.27         6.63 o                         
  -5  13   6          7.91          9.17         4.29 o                         
  -4  13   6        178.37        145.04         9.79 o                         
  -3  13   6          2.10          4.91         3.92 o                         
  -2  13   6        239.71        206.32        14.85 o                         
  -1  13   6        401.06        352.76        17.59 o                         
   0  13   6         40.42         43.75        11.86 o                         
   1  13   6         94.00         63.01        12.94 o                         
   2  13   6         70.39         66.60        14.20 o                         
   3  13   6         27.48         18.77         9.07 o                         
   4  13   6        888.38        894.97        49.55 o                         
   5  13   6         63.11         69.07        17.14 o                         
   6  13   6          1.38          4.48        10.35 o                         
  -7  14   6         12.12         19.32        11.45 o                         
  -6  14   6        183.34        210.42        16.89 o                         
  -5  14   6         28.78         38.04         8.48 o                         
  -4  14   6        200.44        213.95        12.24 o                         
  -3  14   6          6.55          7.26         4.56 o                         
  -2  14   6        126.39         94.02         9.28 o                         
  -1  14   6        699.64        611.45        34.52 o                         
   0  14   6         22.48         22.26        10.86 o                         
   1  14   6         25.84         35.85        11.72 o                         
   2  14   6          1.72          8.74         7.75 o                         
   3  14   6        367.66        341.47        29.06 o                         
   4  14   6        825.95        868.41        49.64 o                         
   5  14   6         98.90         75.89        18.05 o                         
  -7  15   6        117.06        108.27        20.52 o                         
  -6  15   6          7.32         10.00         5.97 o                         
  -5  15   6         49.29         59.19        13.45 o                         
  -4  15   6         36.38         35.61         6.08 o                         
  -3  15   6          1.37          1.60         5.42 o                         
  -2  15   6        345.84        290.73        22.83 o                         
  -1  15   6         95.06         86.55        15.75 o                         
   0  15   6         97.99         81.62        14.08 o                         
   1  15   6         54.09         45.18        11.48 o                         
   2  15   6         14.48          3.32         7.39 o                         
   3  15   6        238.33        272.47        27.26 o                         
   4  15   6         61.13         76.60        17.37 o                         
   5  15   6        599.73        702.63        47.93 o                         
  -6  16   6          3.34         13.53         6.99 o                         
  -5  16   6        148.91        170.95        12.76 o                         
  -4  16   6          0.02          0.02         4.31 o                         
  -3  16   6        119.87        116.69         9.51 o                         
  -2  16   6        173.76        161.63        20.91 o                         
  -1  16   6          2.35         12.27         9.37 o                         
   0  16   6          6.55          2.21         7.72 o                         
   1  16   6          4.38          9.98         8.29 o                         
   2  16   6          1.38         -4.32         8.70 o                         
   3  16   6         87.28         80.27        15.73 o                         
   4  16   6         68.82         67.12        15.40 o                         
   5  16   6        620.76        645.82        47.14 o                         
  -6  17   6          5.91         27.53        11.35 o                         
  -5  17   6         23.12         35.82         7.55 o                         
  -4  17   6        176.18        173.48        12.13 o                         
  -3  17   6         17.56         18.73         5.51 o                         
  -2  17   6        153.32        127.07        18.30 o                         
  -1  17   6         40.89         32.74        11.59 o                         
   0  17   6         22.08         33.61        11.98 o                         
   1  17   6         21.61         31.08        11.55 o                         
   2  17   6         49.42         65.21        14.22 o                         
   3  17   6         40.23         39.19        13.27 o                         
   4  17   6        373.89        385.73        35.80 o                         
  -6  18   6         26.01         27.01        12.63 o                         
  -5  18   6         83.57         83.95         9.69 o                         
  -4  18   6          0.02          5.29         5.54 o                         
  -3  18   6          1.54         -0.98        11.70 o                         
  -2  18   6          3.73          3.41         8.10 o                         
  -1  18   6         20.74         17.84         9.48 o                         
   0  18   6         50.05         70.18        15.19 o                         
   1  18   6         59.11         43.13        13.13 o                         
   2  18   6         23.29         19.86        11.24 o                         
   3  18   6         22.50         21.96        12.11 o                         
   4  18   6        153.83        162.56        24.44 o                         
  -5  19   6        346.83        438.22        39.38 o                         
  -4  19   6         95.66        112.10        10.83 o                         
  -3  19   6         54.10         61.72        18.17 o                         
  -2  19   6         11.54         11.13         6.58 o                         
  -1  19   6        125.61        152.21        21.54 o                         
   0  19   6        119.11        126.41        19.46 o                         
   1  19   6          2.62         -5.64         9.46 o                         
   2  19   6         10.88          4.92         9.60 o                         
   3  19   6          6.73         25.35        14.21 o                         
  -5  20   6        393.11        438.82        37.94 o                         
  -3  20   6          1.53          0.58         5.92 o                         
  -2  20   6         15.20          9.85         8.24 o                         
  -1  20   6         28.33         47.08        14.72 o                         
   0  20   6          7.33         25.98        12.22 o                         
   1  20   6         64.61         69.71        15.93 o                         
   2  20   6        162.73        185.10        24.99 o                         
   3  20   6         90.49        105.70        20.26 o                         
  -3  21   6         42.34         24.04        10.88 o                         
  -2  21   6        133.35        118.02        14.16 o                         
  -1  21   6        231.22        231.52        19.43 o                         
   0  21   6         49.74         38.21        12.08 o                         
   1  21   6        146.28        118.38        19.79 o                         
   2  21   6         24.36         -1.39        12.88 o                         
  -3  22   6          2.41         -9.59         9.31 o                         
  -2  22   6         21.65          7.03         9.58 o                         
  -1  22   6          2.97         16.28         8.63 o                         
   0  22   6          3.09         11.04         9.63 o                         
   1  22   6          5.80        -10.92        11.08 o                         
  -9   0   7        131.10        166.17        24.49 o                         
  -7   0   7          0.33         11.98         8.98 o                         
  -5   0   7          2.84          8.64         5.66 o                         
  -3   0   7        100.30         82.30        11.46 o                         
  -1   0   7         84.30         78.77        13.75 o                         
   1   0   7        775.56        741.64        32.97 o                         
   3   0   7         79.06         75.73        11.76 o                         
   5   0   7          3.63         -1.39         5.99 o                         
   7   0   7         99.78         92.59        17.16 o                         
  -9   1   7          0.00         12.20         8.69 o                         
  -8   1   7         43.42         35.67         8.85 o                         
  -7   1   7          7.80         13.99         6.55 o                         
  -6   1   7          6.90         14.56         6.98 o                         
  -5   1   7         22.49         28.18        13.38 o                         
  -4   1   7       1551.48       1479.93       105.94 o                         
  -3   1   7         20.57         16.93         5.01 o                         
  -2   1   7         37.12         32.57         4.50 o                         
  -1   1   7         78.78         79.99         5.32 o                         
   0   1   7        331.29        356.19        10.35 o                         
   1   1   7         97.88         91.81         7.47 o                         
   2   1   7          2.04         -2.58         4.29 o                         
   3   1   7         34.83         30.47         5.88 o                         
   4   1   7         42.87         51.15         7.40 o                         
   5   1   7          2.43          2.46         4.74 o                         
   6   1   7         40.90         31.62         7.71 o                         
   7   1   7          4.99          3.72         9.58 o                         
   8   1   7        240.22        237.28        28.29 o                         
  -9   2   7          0.01        -16.73        13.77 o                         
  -8   2   7         12.07         10.20        16.48 o                         
  -7   2   7         15.11         11.99         5.22 o                         
  -6   2   7        401.23        383.58        20.59 o                         
  -5   2   7         69.37         71.29         9.50 o                         
  -4   2   7         24.18         14.01         6.76 o                         
  -3   2   7        107.09        107.18         5.38 o                         
  -2   2   7         15.04         12.76         3.26 o                         
  -1   2   7         34.06         31.67         5.08 o                         
   0   2   7        249.27        246.14         8.68 o                         
   1   2   7        233.70        232.01        11.26 o                         
   2   2   7        969.87        943.92        20.84 o                         
   3   2   7         64.88         63.02         5.42 o                         
   4   2   7         39.66         49.32         7.22 o                         
   5   2   7         44.14         49.32         8.13 o                         
   6   2   7         32.00         22.69         7.50 o                         
   7   2   7         46.19         29.69        13.76 o                         
   8   2   7          6.61         11.45        11.99 o                         
  -9   3   7          1.13         12.54        11.09 o                         
  -8   3   7         29.42         21.90        12.62 o                         
  -7   3   7         81.13        102.18        11.89 o                         
  -6   3   7          5.21          0.71         9.95 o                         
  -5   3   7          7.94          8.87         5.45 o                         
  -4   3   7          0.37          3.25         3.54 o                         
  -3   3   7        112.82        102.56         5.52 o                         
  -2   3   7         10.35          9.06         3.02 o                         
  -1   3   7         27.80         30.74         7.02 o                         
   0   3   7         76.64         90.81         7.94 o                         
   1   3   7         33.65         38.74         5.78 o                         
   2   3   7         29.58         31.32         4.09 o                         
   3   3   7        186.82        188.75         8.41 o                         
   4   3   7          4.87          2.26         5.75 o                         
   5   3   7         26.81         26.80         6.37 o                         
   6   3   7         39.32         28.80         7.62 o                         
   7   3   7         23.72         28.77        11.59 o                         
  -9   4   7         36.60         20.62        10.50 o                         
  -8   4   7         21.25         21.96        13.31 o                         
  -7   4   7        520.38        546.45        30.54 o                         
  -6   4   7         26.95         21.91         6.59 o                         
  -5   4   7         42.47         55.96         7.77 o                         
  -4   4   7         12.92         11.24         2.80 o                         
  -3   4   7        323.02        335.18         9.99 o                         
  -2   4   7         32.17         36.91         4.75 o                         
  -1   4   7       1129.74       1138.81        27.03 o                         
   0   4   7          0.11          2.18         2.27 o                         
   1   4   7          8.73          8.90         2.52 o                         
   2   4   7        144.28        136.54         6.43 o                         
   3   4   7        142.18        137.30        10.28 o                         
   4   4   7         87.28         91.43         9.37 o                         
   5   4   7          3.25         -1.34         5.02 o                         
   6   4   7         30.24         24.27        11.49 o                         
   7   4   7          5.95         18.56        10.82 o                         
  -9   5   7          0.53         29.34        13.25 o                         
  -8   5   7        322.10        344.53        22.84 o                         
  -7   5   7        108.42        129.12        13.72 o                         
  -6   5   7          0.24          8.93        10.05 o                         
  -5   5   7         22.15         31.35         7.24 o                         
  -4   5   7        215.59        213.16         7.44 o                         
  -3   5   7         66.07         75.47         6.82 o                         
  -2   5   7        452.68        405.57        13.88 o                         
  -1   5   7        130.62        116.19         8.80 o                         
   0   5   7         16.58         10.26         3.33 o                         
   1   5   7        194.13        188.38         8.14 o                         
   2   5   7          4.97         -2.57         3.55 o                         
   3   5   7        403.59        370.60        20.29 o                         
   4   5   7          3.23          1.73         5.59 o                         
   5   5   7        257.27        257.36        24.90 o                         
   6   5   7         29.32         37.23        12.90 o                         
   7   5   7          7.09          1.79         9.25 o                         
  -8   6   7        151.91        158.94        19.22 o                         
  -7   6   7          0.17         -1.58         5.90 o                         
  -6   6   7         38.14         48.11         9.08 o                         
  -5   6   7         97.79        107.08         8.89 o                         
  -4   6   7          8.05          7.19         2.49 o                         
  -3   6   7        392.83        403.99        14.72 o                         
  -2   6   7        423.55        406.50        24.76 o                         
  -1   6   7        923.70        908.05        23.92 o                         
   0   6   7        961.77        962.08        23.49 o                         
   1   6   7        677.39        693.04        14.01 o                         
   2   6   7         16.56         11.44         3.78 o                         
   3   6   7        142.98        152.63        12.05 o                         
   4   6   7         37.03         23.16         9.14 o                         
   5   6   7          5.07          6.06         8.61 o                         
   6   6   7         27.19         17.12         9.57 o                         
   7   6   7          1.12          9.63        11.61 o                         
  -8   7   7        137.36        140.19        15.52 o                         
  -7   7   7          6.80          1.39         5.85 o                         
  -6   7   7         17.48         17.76         5.27 o                         
  -5   7   7          0.40          9.79         3.77 o                         
  -4   7   7        128.31        123.81         6.62 o                         
  -3   7   7        244.19        234.61        11.58 o                         
  -2   7   7          2.12          5.52         4.36 o                         
  -1   7   7        416.64        392.40        15.57 o                         
   0   7   7       1173.10       1167.19        26.00 o                         
   1   7   7        798.15        783.81        20.94 o                         
   2   7   7        494.08        471.61        15.77 o                         
   3   7   7        750.39        704.97        20.91 o                         
   4   7   7        241.06        242.90        24.02 o                         
   5   7   7          8.03         10.85         8.90 o                         
   6   7   7         29.57         41.02        13.93 o                         
   7   7   7         18.96         13.28        11.04 o                         
  -8   8   7          0.02          7.25         6.89 o                         
  -7   8   7         51.41         48.54         9.50 o                         
  -6   8   7         15.16         15.69         6.53 o                         
  -5   8   7        107.65        105.41         9.03 o                         
  -4   8   7        220.05        228.86         9.27 o                         
  -3   8   7         54.90         51.57         7.25 o                         
  -2   8   7        342.45        350.36        16.10 o                         
  -1   8   7         28.11         32.17         5.37 o                         
   0   8   7         52.52         55.81         4.37 o                         
   1   8   7        679.14        694.41        22.22 o                         
   2   8   7        183.17        170.88        13.81 o                         
   3   8   7         44.47         39.25        11.05 o                         
   4   8   7         37.97         39.18        11.29 o                         
   5   8   7         32.66         52.79        14.12 o                         
   6   8   7        192.03        228.23        25.95 o                         
  -8   9   7          3.90         10.07         6.79 o                         
  -7   9   7          9.64         12.07         6.87 o                         
  -6   9   7         14.01          9.47         7.45 o                         
  -5   9   7          0.10          4.81         4.12 o                         
  -4   9   7        866.23        846.71        18.48 o                         
  -3   9   7        148.63        144.86        11.45 o                         
  -2   9   7        338.00        310.01        15.35 o                         
  -1   9   7         23.81         14.91         4.11 o                         
   0   9   7        751.25        746.74        14.77 o                         
   1   9   7       3846.69       3652.80        52.30 o                         
   2   9   7        162.49        154.33        18.34 o                         
   3   9   7         30.62         18.40         8.68 o                         
   4   9   7         24.41         28.94        10.72 o                         
   5   9   7         73.63        104.74        18.51 o                         
   6   9   7          0.88         10.03         9.71 o                         
  -8  10   7          3.37         13.93         9.25 o                         
  -7  10   7          0.20          7.11         5.78 o                         
  -6  10   7        165.63        162.95        11.76 o                         
  -5  10   7        924.02        937.84        32.19 o                         
  -4  10   7        141.79        135.38        10.91 o                         
  -3  10   7         51.43         39.39         8.80 o                         
  -2  10   7        288.76        264.16        14.39 o                         
  -1  10   7         49.28         49.77         6.77 o                         
   0  10   7        130.09        134.51         6.01 o                         
   1  10   7        153.34        150.31        17.91 o                         
   2  10   7       4970.99       4739.47       109.55 o                         
   3  10   7        562.85        567.73        36.69 o                         
   4  10   7         17.98         14.67        10.44 o                         
   5  10   7         33.57         21.99        10.88 o                         
   6  10   7          0.92          2.54         9.90 o                         
  -8  11   7         77.00        128.70        21.33 o                         
  -7  11   7         81.84         96.62        27.92 o                         
  -6  11   7         51.66         66.42        10.92 o                         
  -5  11   7        185.50        156.74        11.38 o                         
  -4  11   7        787.36        758.23        20.76 o                         
  -3  11   7        395.49        280.66        16.28 o                         
  -2  11   7         16.51         25.79         5.78 o                         
  -1  11   7          0.06          5.56         3.82 o                         
   0  11   7         22.49         36.27        10.76 o                         
   1  11   7        248.39        259.17        24.67 o                         
   2  11   7       1180.04       1230.91        53.31 o                         
   3  11   7        219.06        258.08        25.52 o                         
   4  11   7        267.28        239.29        26.26 o                         
   5  11   7         67.19         61.20        14.83 o                         
   6  11   7         24.31         21.99        10.94 o                         
  -8  12   7         11.89         -1.00        10.12 o                         
  -7  12   7          3.24          0.28         8.13 o                         
  -6  12   7         11.27         10.92         6.69 o                         
  -5  12   7          0.34         -1.15         5.25 o                         
  -4  12   7         38.08         25.38         4.73 o                         
  -3  12   7        287.94        257.66        15.95 o                         
  -2  12   7        400.36        315.78        21.66 o                         
  -1  12   7        227.03        208.85        18.34 o                         
   0  12   7         32.63         33.34        11.79 o                         
   1  12   7       1312.32       1348.75        56.06 o                         
   2  12   7         83.96        103.68        17.25 o                         
   3  12   7        604.59        602.71        39.12 o                         
   4  12   7          9.71          4.76         9.55 o                         
   5  12   7        141.66        137.49        23.43 o                         
  -7  13   7         19.08         16.64        10.53 o                         
  -6  13   7          0.83         -2.02        11.55 o                         
  -5  13   7        133.59        127.63        12.89 o                         
  -4  13   7       1095.62       1106.65        26.70 o                         
  -3  13   7          1.55         -2.15        10.77 o                         
  -2  13   7        260.63        271.10        28.38 o                         
  -1  13   7        156.63        161.82        19.51 o                         
   0  13   7        320.23        311.01        27.56 o                         
   1  13   7        481.92        515.56        34.90 o                         
   2  13   7         77.21         70.31        14.45 o                         
   3  13   7        677.96        640.59        41.43 o                         
   4  13   7        120.54        127.15        21.13 o                         
   5  13   7        113.09        119.28        21.24 o                         
  -7  14   7        138.31        162.70        23.31 o                         
  -6  14   7         48.44         51.30         9.36 o                         
  -5  14   7          0.09          1.16         5.57 o                         
  -4  14   7          5.25          7.95         3.72 o                         
  -3  14   7         13.02         16.92         4.98 o                         
  -2  14   7          3.91         13.99         7.64 o                         
  -1  14   7        141.35        100.80        16.27 o                         
   0  14   7        650.63        682.68        39.78 o                         
   1  14   7        708.50        666.83        40.66 o                         
   2  14   7        615.47        661.09        41.78 o                         
   3  14   7        413.85        373.96        32.96 o                         
   4  14   7          0.63          3.33         9.83 o                         
   5  14   7          6.69         18.16         9.82 o                         
  -7  15   7         16.23         20.19        11.86 o                         
  -6  15   7         72.87        108.41        13.62 o                         
  -5  15   7          1.51         10.08         5.50 o                         
  -4  15   7         14.51          3.11         5.12 o                         
  -3  15   7        239.33        222.49        12.61 o                         
  -2  15   7         42.55         40.41        13.85 o                         
  -1  15   7        152.91        205.07        23.51 o                         
   0  15   7         22.66         30.08        11.32 o                         
   1  15   7        206.05        179.65        22.13 o                         
   2  15   7        147.65        137.71        20.58 o                         
   3  15   7          4.10         12.51         9.34 o                         
   4  15   7        157.37        183.98        25.96 o                         
  -6  16   7         25.86          9.31         7.19 o                         
  -5  16   7        122.39        137.97        15.52 o                         
  -4  16   7         31.65         35.16        16.73 o                         
  -3  16   7         35.08         29.26         5.74 o                         
  -2  16   7        537.43        482.99        34.88 o                         
  -1  16   7        196.02        188.71        23.07 o                         
   0  16   7         15.41         18.09        11.36 o                         
   1  16   7          0.01         -1.65         8.98 o                         
   2  16   7        125.86        150.91        21.31 o                         
   3  16   7        108.96        107.01        19.33 o                         
   4  16   7         11.53         20.76        14.15 o                         
  -6  17   7          0.97         -5.94         5.99 o                         
  -5  17   7         16.64         26.68         6.87 o                         
  -4  17   7          5.07          2.35         5.33 o                         
  -3  17   7          1.11         10.67         7.74 o                         
  -2  17   7         20.47        -17.55        11.70 o                         
  -1  17   7        187.43        184.78        22.77 o                         
   0  17   7         49.12         68.94        16.42 o                         
   1  17   7          0.00          3.39         8.56 o                         
   2  17   7         66.64         64.45        15.80 o                         
   3  17   7         84.58         67.34        16.61 o                         
  -6  18   7         18.33         12.40        11.71 o                         
  -5  18   7          6.49         12.58         5.78 o                         
  -4  18   7          0.24          0.69         9.03 o                         
  -3  18   7          0.44         13.64         7.53 o                         
  -2  18   7         62.69         74.33        15.86 o                         
  -1  18   7          6.95         28.06        11.81 o                         
   0  18   7         37.68         38.31        12.71 o                         
   1  18   7          9.76          2.86         9.40 o                         
   2  18   7          2.85         14.10        10.79 o                         
   3  18   7         12.53          4.00        10.17 o                         
  -5  19   7         20.34         38.92        13.22 o                         
  -4  19   7        191.50        198.59        25.51 o                         
  -3  19   7          0.04         -9.26         9.27 o                         
  -2  19   7         55.18         63.08        10.94 o                         
  -1  19   7         54.89         47.91        14.63 o                         
   0  19   7         47.26         49.44        12.57 o                         
   1  19   7          9.02         -3.10         9.05 o                         
   2  19   7          1.00         11.55        10.27 o                         
  -3  20   7         28.05         37.84        10.46 o                         
  -2  20   7         29.90         22.23         7.91 o                         
  -1  20   7         14.48         19.54        11.10 o                         
   0  20   7         19.12         11.32        11.37 o                         
   1  20   7         31.51         46.54        13.52 o                         
   2  20   7         16.49         21.88        12.30 o                         
  -3  21   7         14.26          4.82         8.48 o                         
  -2  21   7          7.98          6.12         6.75 o                         
  -1  21   7          6.36         18.22        12.73 o                         
   0  21   7          7.54         23.73        13.87 o                         
   1  21   7         79.12         84.42        19.73 o                         
  -1  22   7         35.55         43.50        15.91 o                         
   0  22   7          1.17        -17.21        14.96 o                         
  -8   0   8         36.15         28.32        10.97 o                         
  -6   0   8         32.18         26.73        11.47 o                         
  -4   0   8         10.04          6.42         5.83 o                         
  -2   0   8         47.37         36.48         6.46 o                         
   0   0   8        843.20        875.50        24.88 o                         
   2   0   8         41.69         49.65         6.81 o                         
   4   0   8         10.34          0.91         6.29 o                         
   6   0   8         95.51        107.72        17.13 o                         
  -8   1   8         64.75         65.49        19.39 o                         
  -7   1   8          2.19          0.15         6.68 o                         
  -6   1   8        143.78        127.17        12.49 o                         
  -5   1   8         19.45         16.46         5.89 o                         
  -4   1   8         33.56         35.49         6.76 o                         
  -3   1   8         15.83         17.48         4.81 o                         
  -2   1   8         77.44         74.54         6.85 o                         
  -1   1   8        980.57        991.65        21.12 o                         
   0   1   8         86.56         95.12         6.05 o                         
   1   1   8          0.56          2.94         2.81 o                         
   2   1   8         17.02         11.27         4.93 o                         
   3   1   8         23.44         17.40         3.65 o                         
   4   1   8          0.69         -0.76         5.40 o                         
   5   1   8          0.26         -4.03         5.10 o                         
   6   1   8         79.96         86.75        11.81 o                         
   7   1   8         34.15         43.30        14.51 o                         
  -8   2   8          1.76         -5.38         6.33 o                         
  -7   2   8         10.73         22.72         7.63 o                         
  -6   2   8          0.08         -5.21         4.78 o                         
  -5   2   8          1.02          1.24         4.27 o                         
  -4   2   8        622.81        608.60        30.11 o                         
  -3   2   8         22.08         21.42         4.89 o                         
  -2   2   8        229.85        213.62        10.67 o                         
  -1   2   8        453.52        477.21        20.75 o                         
   0   2   8        130.67        140.42         7.17 o                         
   1   2   8         85.39        105.17         7.41 o                         
   2   2   8          9.05         18.45         4.26 o                         
   3   2   8         33.21         35.96         4.59 o                         
   4   2   8          2.05          5.58         5.12 o                         
   5   2   8          5.69          9.30         5.81 o                         
   6   2   8         90.61        111.21        17.91 o                         
   7   2   8         78.36         80.64        17.13 o                         
  -8   3   8         46.26         46.14        10.19 o                         
  -7   3   8         15.01         24.39         7.54 o                         
  -6   3   8        187.38        175.40        14.83 o                         
  -5   3   8         28.96         31.19         7.02 o                         
  -4   3   8         11.22          2.26         4.61 o                         
  -3   3   8       1492.95       1528.97        30.13 o                         
  -2   3   8        330.57        327.99        13.04 o                         
  -1   3   8       1777.51       1742.67        29.97 o                         
   0   3   8         10.25          9.68         3.76 o                         
   1   3   8        263.09        287.91        14.63 o                         
   2   3   8         17.01         14.61         4.48 o                         
   3   3   8         11.61          9.00         9.29 o                         
   4   3   8          7.26          4.80        11.86 o                         
   5   3   8        128.41        126.01        11.91 o                         
   6   3   8        245.72        265.64        27.31 o                         
   7   3   8          9.41          7.19         9.98 o                         
  -8   4   8         13.13         18.37         8.24 o                         
  -7   4   8        200.55        196.40        16.83 o                         
  -6   4   8        153.96        163.83        14.60 o                         
  -5   4   8         34.41         36.15         7.36 o                         
  -4   4   8        142.81        140.47         9.56 o                         
  -3   4   8         83.06         87.73         7.38 o                         
  -2   4   8       1026.96       1000.94        26.12 o                         
  -1   4   8        119.49        114.08         7.88 o                         
   0   4   8        150.36        171.99        11.23 o                         
   1   4   8        146.73        148.05        11.59 o                         
   2   4   8         98.77        102.98         9.24 o                         
   3   4   8        289.44        256.38        14.54 o                         
   4   4   8          4.82         12.40         6.80 o                         
   5   4   8        228.50        236.74        25.54 o                         
   6   4   8         72.44         99.21        18.24 o                         
   7   4   8          3.23         -3.23         9.37 o                         
  -8   5   8         47.53         43.89        19.06 o                         
  -7   5   8          0.59         13.33         7.56 o                         
  -6   5   8         25.27         19.96         6.13 o                         
  -5   5   8         22.33         15.63         7.66 o                         
  -4   5   8         17.09         21.36         4.96 o                         
  -3   5   8         58.41         58.73         6.33 o                         
  -2   5   8          2.40          7.63         5.62 o                         
  -1   5   8        515.28        458.43        17.89 o                         
   0   5   8        792.29        748.99        23.08 o                         
   1   5   8        557.34        539.42        19.54 o                         
   2   5   8          0.52          1.84         5.00 o                         
   3   5   8         65.08         75.71         8.43 o                         
   4   5   8        388.93        328.31        27.33 o                         
   5   5   8        119.62        147.30        20.08 o                         
   6   5   8         19.71         13.00        10.82 o                         
   7   5   8         41.29         42.40        14.07 o                         
  -8   6   8         11.97         23.88        18.68 o                         
  -7   6   8        130.40        108.73        12.97 o                         
  -6   6   8         94.07         89.34        14.77 o                         
  -5   6   8          0.72         -3.58         4.23 o                         
  -4   6   8        338.06        305.16        14.27 o                         
  -3   6   8        241.29        230.37        11.88 o                         
  -2   6   8         92.90        102.96         9.02 o                         
  -1   6   8        175.30        163.19        11.07 o                         
   0   6   8          3.67         -0.10         4.30 o                         
   1   6   8        684.74        679.47        21.41 o                         
   2   6   8         17.58         24.04         8.35 o                         
   3   6   8        136.58        109.08        16.36 o                         
   4   6   8          0.32          0.27         7.14 o                         
   5   6   8         61.51         49.60        13.64 o                         
   6   6   8         18.71         12.42         8.89 o                         
  -8   7   8          0.09         -1.16         6.12 o                         
  -7   7   8         10.53          2.85         5.35 o                         
  -6   7   8         56.64         70.94         9.99 o                         
  -5   7   8        556.22        515.57        24.68 o                         
  -4   7   8        100.86         89.71         8.40 o                         
  -3   7   8         90.41         99.56         8.25 o                         
  -2   7   8        170.83        167.85         9.90 o                         
  -1   7   8         68.64         62.76         7.18 o                         
   0   7   8       1384.68       1346.69        22.96 o                         
   1   7   8       1142.74       1134.67        37.45 o                         
   2   7   8          0.00         -2.16         3.56 o                         
   3   7   8          3.26          4.76         7.93 o                         
   4   7   8          0.87         -6.35         8.13 o                         
   5   7   8         17.21         23.21        10.65 o                         
   6   7   8         36.79         36.34        12.71 o                         
  -8   8   8         20.76         29.96         8.10 o                         
  -7   8   8          7.31         12.86         7.27 o                         
  -6   8   8         27.68         31.50        11.92 o                         
  -5   8   8        846.89        763.61        24.31 o                         
  -4   8   8          2.00          1.21         3.58 o                         
  -3   8   8          0.28         -0.11         4.63 o                         
  -2   8   8         26.74         19.00         4.75 o                         
  -1   8   8          0.39         10.96         4.71 o                         
   0   8   8       1724.84       1668.86        25.41 o                         
   1   8   8        101.60        100.79         8.09 o                         
   2   8   8         25.52         38.08        10.68 o                         
   3   8   8         95.38         70.06        15.06 o                         
   4   8   8         40.33         46.54        12.19 o                         
   5   8   8         97.07        123.40        20.08 o                         
   6   8   8         11.96         -3.12         8.91 o                         
  -8   9   8          0.94         -3.80         9.75 o                         
  -7   9   8         23.67         33.42         8.03 o                         
  -6   9   8        175.51        152.36        16.29 o                         
  -5   9   8         86.31         68.33        10.44 o                         
  -4   9   8         10.43          6.53         3.89 o                         
  -3   9   8         59.82         60.71         8.45 o                         
  -2   9   8         10.96          8.33         4.18 o                         
  -1   9   8         88.96         71.60         7.50 o                         
   0   9   8        120.03        121.61         8.87 o                         
   1   9   8       3554.16       3565.00        93.15 o                         
   2   9   8         70.12         77.83        14.96 o                         
   3   9   8        206.16        201.54        23.29 o                         
   4   9   8          2.75         22.11        10.65 o                         
   5   9   8         57.39         75.81        16.69 o                         
   6   9   8         96.36         90.32        20.76 o                         
  -7  10   8          8.42          2.92         7.78 o                         
  -6  10   8         13.76         14.24         7.17 o                         
  -5  10   8         56.33         67.11         8.44 o                         
  -4  10   8        359.83        323.84        18.65 o                         
  -3  10   8          7.79          0.74         4.96 o                         
  -2  10   8         43.24         32.12         5.84 o                         
  -1  10   8        166.83        152.56        10.37 o                         
   0  10   8         63.75         51.05        11.67 o                         
   1  10   8        232.56        219.01        22.61 o                         
   2  10   8         61.80         64.61        13.74 o                         
   3  10   8          7.26         18.58        10.08 o                         
   4  10   8        103.23         74.42        15.52 o                         
   5  10   8         35.65         19.60        10.61 o                         
  -7  11   8          2.02         10.57        17.46 o                         
  -6  11   8        435.12        477.99        20.97 o                         
  -5  11   8         28.27         18.39        13.03 o                         
  -4  11   8         12.34          9.94         4.72 o                         
  -3  11   8        237.26        222.43        12.48 o                         
  -2  11   8         59.14         46.85         7.27 o                         
  -1  11   8        601.42        625.40        37.52 o                         
   0  11   8        234.04        231.52        23.94 o                         
   1  11   8        552.36        515.90        35.21 o                         
   2  11   8        178.41        154.92        20.60 o                         
   3  11   8        222.06        190.23        23.88 o                         
   4  11   8          3.08          7.29        11.14 o                         
   5  11   8         23.26         -8.13        11.29 o                         
  -7  12   8         94.86         96.45        13.66 o                         
  -6  12   8        214.15        217.61        17.50 o                         
  -5  12   8          1.78          0.49         5.15 o                         
  -4  12   8         20.46         16.32         6.07 o                         
  -3  12   8         25.33         17.60         6.80 o                         
  -2  12   8         28.97         25.03         5.47 o                         
  -1  12   8       1437.70       1435.13        58.56 o                         
   0  12   8       1941.05       1941.20        69.80 o                         
   1  12   8        595.50        592.50        38.99 o                         
   2  12   8         91.32        106.43        18.14 o                         
   3  12   8          8.62         -5.02         8.35 o                         
   4  12   8         45.31         55.99        15.92 o                         
   5  12   8         58.94         58.75        17.84 o                         
  -7  13   8         10.04          8.23         8.64 o                         
  -6  13   8          2.81         -5.06         6.09 o                         
  -5  13   8         66.13         56.88         9.65 o                         
  -4  13   8         20.31          8.22         4.79 o                         
  -3  13   8         74.45         73.41         9.97 o                         
  -2  13   8        365.70        356.45        29.51 o                         
  -1  13   8          7.72          6.53         9.84 o                         
   0  13   8        793.98        801.95        44.88 o                         
   1  13   8          3.44          4.43         7.73 o                         
   2  13   8         11.84         19.69        11.06 o                         
   3  13   8         17.85         33.25        12.80 o                         
   4  13   8         33.33         35.44        12.70 o                         
  -7  14   8          7.15         21.61        12.28 o                         
  -6  14   8        157.07        140.32        15.12 o                         
  -5  14   8         87.56         88.93        11.71 o                         
  -4  14   8         13.77         12.04         5.03 o                         
  -3  14   8         62.21         59.02         8.77 o                         
  -2  14   8         27.62         21.78        10.58 o                         
  -1  14   8        246.90        235.94        25.92 o                         
   0  14   8        216.21        217.32        23.91 o                         
   1  14   8          3.14          1.67         8.67 o                         
   2  14   8          0.01         -8.82         9.10 o                         
   3  14   8         53.36         44.96        14.97 o                         
   4  14   8         22.11         18.34        12.02 o                         
  -6  15   8        273.14        253.53        20.52 o                         
  -5  15   8         30.46         30.06         8.52 o                         
  -4  15   8          0.30          5.08         4.86 o                         
  -3  15   8        192.58        151.91        21.05 o                         
  -2  15   8         82.47         71.71        15.35 o                         
  -1  15   8        243.87        269.29        28.58 o                         
   0  15   8          3.13         -4.26         8.20 o                         
   1  15   8        127.69        119.34        18.94 o                         
   2  15   8          0.02        -13.12        11.20 o                         
   3  15   8         18.81         25.68        13.12 o                         
  -6  16   8         32.59         13.61         9.55 o                         
  -5  16   8         20.75         28.59         6.99 o                         
  -4  16   8         16.86         32.94        13.65 o                         
  -3  16   8         57.89         63.82        10.17 o                         
  -2  16   8        125.80        128.93        20.38 o                         
  -1  16   8        236.62        283.98        28.25 o                         
   0  16   8         35.57         30.35        13.94 o                         
   1  16   8         35.29         35.12        12.49 o                         
   2  16   8         40.03         28.28        11.70 o                         
   3  16   8         55.23         47.17        14.18 o                         
  -5  17   8         64.90         57.63         9.21 o                         
  -4  17   8         74.51         68.11        22.87 o                         
  -3  17   8         15.77         20.52         8.11 o                         
  -2  17   8        575.12        581.58        41.40 o                         
  -1  17   8        332.71        306.29        30.09 o                         
   0  17   8         64.25         68.20        15.92 o                         
   1  17   8        101.95         76.20        17.63 o                         
   2  17   8         15.69         22.97        13.84 o                         
  -5  18   8        182.41        186.72        33.96 o                         
  -4  18   8          0.03         -3.35         7.00 o                         
  -3  18   8        265.16        258.58        29.14 o                         
  -2  18   8         84.00         85.55        19.47 o                         
  -1  18   8        221.58        224.17        26.74 o                         
   0  18   8         23.01         20.45        12.78 o                         
   1  18   8         58.31         76.40        19.10 o                         
   2  18   8          1.49          0.99        10.10 o                         
  -4  19   8         32.20         24.15        10.53 o                         
  -3  19   8         59.16         24.00        10.74 o                         
  -2  19   8          6.03          8.18        11.22 o                         
  -1  19   8          4.06          8.86        11.19 o                         
   0  19   8          0.29         -9.52        11.60 o                         
   1  19   8         39.74         51.16        16.14 o                         
  -3  20   8          1.20         26.94        13.07 o                         
  -2  20   8          3.07          3.16         8.10 o                         
  -1  20   8         78.21         99.83        21.28 o                         
   0  20   8          7.79          5.14        10.41 o                         
  -1  21   8         38.92         48.26        15.02 o                         
  -7   0   9         21.36         15.18        10.09 o                         
  -5   0   9       1235.44       1255.28        53.45 o                         
  -3   0   9       2181.06       2284.01        66.80 o                         
  -1   0   9        160.07        173.24        12.58 o                         
   1   0   9         12.20         10.81         4.92 o                         
   3   0   9        837.06        751.04        24.07 o                         
   5   0   9          5.83         -0.81         7.81 o                         
  -8   1   9         15.68          9.40         8.09 o                         
  -7   1   9         21.42         19.62         7.44 o                         
  -6   1   9          0.57         10.70         5.53 o                         
  -5   1   9         53.14         57.17         8.90 o                         
  -4   1   9        255.51        258.60        16.44 o                         
  -3   1   9        990.94       1014.05        30.66 o                         
  -2   1   9        161.85        170.62        10.16 o                         
  -1   1   9        599.10        583.84        18.29 o                         
   0   1   9         24.09         25.58         4.19 o                         
   1   1   9        237.28        231.51         9.67 o                         
   2   1   9         51.58         48.53         5.33 o                         
   3   1   9        367.75        353.11        14.22 o                         
   4   1   9         24.80         16.23         5.93 o                         
   5   1   9         17.69         19.75         5.68 o                         
   6   1   9         34.60         48.18        14.43 o                         
  -8   2   9         20.14         24.72         7.90 o                         
  -7   2   9         20.47         32.30         8.53 o                         
  -6   2   9        345.21        329.43        20.51 o                         
  -5   2   9         81.63         89.91        10.96 o                         
  -4   2   9        307.29        305.18        17.72 o                         
  -3   2   9        315.35        311.26        15.23 o                         
  -2   2   9        679.44        678.00        19.79 o                         
  -1   2   9         56.16         62.35         5.62 o                         
   0   2   9         33.54         32.82         5.16 o                         
   1   2   9         14.39         18.04         5.83 o                         
   2   2   9        208.92        157.70         9.38 o                         
   3   2   9        156.71        122.24        11.20 o                         
   4   2   9         47.44         48.11         8.22 o                         
   5   2   9          8.68          9.19         8.70 o                         
   6   2   9        178.75        204.56        24.66 o                         
  -8   3   9         50.59         71.86        23.52 o                         
  -7   3   9          2.25          1.07         7.00 o                         
  -6   3   9        293.67        295.08        19.43 o                         
  -5   3   9        170.91        164.00        13.95 o                         
  -4   3   9         55.56         54.21        11.31 o                         
  -3   3   9       1177.67       1189.81        27.66 o                         
  -2   3   9        113.96        115.89         8.83 o                         
  -1   3   9        911.76        921.27        19.44 o                         
   0   3   9        262.77        243.45        11.71 o                         
   1   3   9         47.17         51.19         7.87 o                         
   2   3   9         24.86         23.71         8.00 o                         
   3   3   9          0.01         -1.93         4.70 o                         
   4   3   9         19.48         18.85         6.48 o                         
   5   3   9          4.57         -8.97        10.86 o                         
   6   3   9        392.02        475.61        37.81 o                         
  -8   4   9         28.76         20.62         9.01 o                         
  -7   4   9        101.59         87.47        12.86 o                         
  -6   4   9        554.41        554.04        26.62 o                         
  -5   4   9         23.59         19.12         5.92 o                         
  -4   4   9        191.47        172.91        11.45 o                         
  -3   4   9         58.77         46.55         6.57 o                         
  -2   4   9       1096.34       1101.80        30.72 o                         
  -1   4   9        972.83        986.74        23.45 o                         
   0   4   9        308.66        277.37        12.58 o                         
   1   4   9          5.50         15.37         5.08 o                         
   2   4   9          2.89          7.15         4.63 o                         
   3   4   9          0.22         -3.41         4.85 o                         
   4   4   9         47.57         18.74         8.98 o                         
   5   4   9        219.57        217.91        25.57 o                         
   6   4   9        514.92        567.65        41.21 o                         
  -8   5   9          1.02          3.74        16.71 o                         
  -7   5   9        217.89        218.91        18.44 o                         
  -6   5   9         36.61         35.43         8.57 o                         
  -5   5   9         43.63         43.06         7.69 o                         
  -4   5   9        212.28        217.90        18.91 o                         
  -3   5   9         22.27         22.77         4.78 o                         
  -2   5   9       1595.67       1609.21        31.61 o                         
  -1   5   9        470.36        482.56        16.33 o                         
   0   5   9        283.88        267.84        27.50 o                         
   1   5   9        215.99        235.72        14.57 o                         
   2   5   9          5.87          7.95        10.14 o                         
   3   5   9         70.79        100.84        16.19 o                         
   4   5   9        146.76        168.00        21.78 o                         
   5   5   9          5.75         -6.21         8.79 o                         
   6   5   9        140.79        142.59        23.23 o                         
  -7   6   9        127.29        159.03        15.95 o                         
  -6   6   9          2.19         14.87         6.36 o                         
  -5   6   9         12.80         10.63         6.37 o                         
  -4   6   9         34.42         31.99         7.34 o                         
  -3   6   9         22.31         17.67         4.89 o                         
  -2   6   9        227.15        227.80        11.95 o                         
  -1   6   9        923.73        882.24        23.99 o                         
   0   6   9         10.89         -2.10         5.39 o                         
   1   6   9        317.83        326.53        17.83 o                         
   2   6   9          5.06          5.41         8.25 o                         
   3   6   9          6.79         -6.22         7.89 o                         
   4   6   9        684.81        649.76        41.27 o                         
   5   6   9         37.39         31.46        12.72 o                         
   6   6   9         57.85         15.53        11.51 o                         
  -7   7   9          0.65         -2.22         8.60 o                         
  -6   7   9         92.91         94.73        12.40 o                         
  -5   7   9         11.81          9.29         4.67 o                         
  -4   7   9         14.65         21.60         5.17 o                         
  -3   7   9         11.51         10.18         6.36 o                         
  -2   7   9        164.43        155.89        10.01 o                         
  -1   7   9       2488.47       2508.54        46.41 o                         
   0   7   9         10.75          8.62         4.20 o                         
   1   7   9          3.06          6.21         4.76 o                         
   2   7   9         53.57         30.98        10.89 o                         
   3   7   9        133.30        131.11        19.16 o                         
   4   7   9         10.42         13.28        10.48 o                         
   5   7   9         99.64         84.46        16.47 o                         
   6   7   9         10.30         24.20        14.00 o                         
  -7   8   9         33.26         32.92         9.66 o                         
  -6   8   9         23.17         11.64         6.57 o                         
  -5   8   9          1.73         -0.87         4.56 o                         
  -4   8   9         53.19         42.22         6.56 o                         
  -3   8   9         23.28         27.13         6.71 o                         
  -2   8   9         13.22          8.45         3.97 o                         
  -1   8   9        211.98        197.40        12.61 o                         
   0   8   9         23.69         18.56        13.15 o                         
   1   8   9         17.52         36.34        10.58 o                         
   2   8   9          0.21          8.59         9.00 o                         
   3   8   9         27.72         23.92        11.83 o                         
   4   8   9         25.75         15.59         9.51 o                         
   5   8   9          1.49         18.03        12.01 o                         
  -7   9   9         92.22         97.10        19.56 o                         
  -6   9   9         39.36         31.02         9.17 o                         
  -5   9   9          1.03         -2.06         5.12 o                         
  -4   9   9         22.76         25.30         8.14 o                         
  -3   9   9         30.76         36.32        10.02 o                         
  -2   9   9        188.54        183.58        10.99 o                         
  -1   9   9        206.32        210.07        12.86 o                         
   0   9   9        299.07        327.45        28.54 o                         
   1   9   9        155.85        171.09        21.23 o                         
   2   9   9          8.92          8.85         8.13 o                         
   3   9   9         27.07          9.86         7.82 o                         
   4   9   9         65.23         66.70        16.56 o                         
   5   9   9         20.38         17.22        12.14 o                         
  -7  10   9          4.87         10.08         8.03 o                         
  -6  10   9         36.58         17.91         5.81 o                         
  -5  10   9         14.66         20.37         7.37 o                         
  -4  10   9         24.15         34.50         7.37 o                         
  -3  10   9          7.80          8.51         6.15 o                         
  -2  10   9          6.10         15.28         5.33 o                         
  -1  10   9         16.76         11.87         9.04 o                         
   0  10   9          8.69         10.53         8.96 o                         
   1  10   9          1.44         -3.02         7.38 o                         
   2  10   9          8.96         26.48        11.37 o                         
   3  10   9         62.29         59.72        14.65 o                         
   4  10   9          0.53          3.38         8.67 o                         
   5  10   9         12.12          8.10        11.51 o                         
  -7  11   9          0.16         17.87        10.89 o                         
  -6  11   9         49.18         52.41        12.61 o                         
  -5  11   9         17.82         28.05         7.63 o                         
  -4  11   9         29.44         28.17         7.48 o                         
  -3  11   9          0.19         10.33         5.06 o                         
  -2  11   9         10.45          1.88         8.87 o                         
  -1  11   9         70.30         50.46        12.78 o                         
   0  11   9          1.70          2.83         9.09 o                         
   1  11   9          0.19          6.73         8.57 o                         
   2  11   9         32.61         27.64        13.41 o                         
   3  11   9        151.31        171.36        23.54 o                         
   4  11   9         99.20        125.09        21.08 o                         
  -7  12   9         25.75         13.50         8.58 o                         
  -6  12   9         22.33         15.87         9.52 o                         
  -5  12   9         64.12         59.20        13.23 o                         
  -4  12   9         99.29        108.81        10.10 o                         
  -3  12   9         42.59         41.39         6.70 o                         
  -2  12   9         41.61         32.15        12.03 o                         
  -1  12   9         39.52         42.68        12.85 o                         
   0  12   9         54.00         67.77        17.09 o                         
   1  12   9          0.03          5.38        11.73 o                         
   2  12   9          0.00          9.97         9.47 o                         
   3  12   9         94.30        111.35        21.12 o                         
   4  12   9         13.55         26.46        12.33 o                         
  -6  13   9         69.55         56.33        10.39 o                         
  -5  13   9          2.25          3.43         6.06 o                         
  -4  13   9          4.09          5.74         5.11 o                         
  -3  13   9         29.45         41.70         9.20 o                         
  -2  13   9         55.32         39.43        12.78 o                         
  -1  13   9        204.72        182.43        23.85 o                         
   0  13   9        123.30         99.66        17.85 o                         
   1  13   9        127.78        112.08        19.17 o                         
   2  13   9          3.49         19.37        13.56 o                         
   3  13   9          4.34        -12.52        10.24 o                         
  -6  14   9         15.70         24.17        18.71 o                         
  -5  14   9          2.53         -3.79         6.22 o                         
  -4  14   9          2.95          3.47         6.75 o                         
  -3  14   9        359.68        381.81        32.88 o                         
  -2  14   9         79.55        107.74        18.87 o                         
  -1  14   9         77.91         89.97        17.51 o                         
   0  14   9        250.37        271.10        28.42 o                         
   1  14   9          1.05         -9.44         9.54 o                         
   2  14   9         17.40         17.25        11.65 o                         
   3  14   9          7.33         59.06        17.14 o                         
  -6  15   9          0.16         -7.27        12.70 o                         
  -5  15   9          9.07         12.72         6.11 o                         
  -4  15   9         27.25         30.20         9.08 o                         
  -3  15   9        229.22        204.44        26.06 o                         
  -2  15   9        529.54        483.29        37.20 o                         
  -1  15   9        265.95        261.90        28.48 o                         
   0  15   9          0.89          3.66         8.83 o                         
   1  15   9          3.12         -6.87        10.23 o                         
   2  15   9          0.16          0.03        11.62 o                         
  -5  16   9         68.49         70.76        17.19 o                         
  -4  16   9          0.99        -11.96         7.97 o                         
  -3  16   9         14.71          7.65        10.84 o                         
  -2  16   9        650.32        672.67        44.61 o                         
  -1  16   9         49.60         45.28        16.11 o                         
   0  16   9         70.48         49.14        15.66 o                         
   1  16   9          4.69         -1.49        10.60 o                         
   2  16   9          2.80         13.07        12.83 o                         
  -4  17   9         15.27         16.95        18.22 o                         
  -3  17   9         75.77         75.54        18.45 o                         
  -2  17   9         24.52         49.83        15.73 o                         
  -1  17   9          2.03          6.84         9.94 o                         
   0  17   9          0.83         -1.65         9.94 o                         
   1  17   9         20.39         26.27        11.06 o                         
  -4  18   9        111.16        134.28        23.07 o                         
  -3  18   9        157.84        129.92        21.11 o                         
  -2  18   9         53.72         41.09        16.13 o                         
  -1  18   9          5.27          1.36        10.85 o                         
   0  18   9         44.12         22.72        13.98 o                         
  -2  19   9         63.08         99.81        20.93 o                         
  -1  19   9          0.50        -17.64        12.46 o                         
  -6   0  10         11.97         15.48        12.49 o                         
  -4   0  10        312.80        287.40        25.44 o                         
  -2   0  10         75.24         61.06        11.67 o                         
   0   0  10        107.45         79.68         9.30 o                         
   2   0  10         24.97         31.91         6.71 o                         
   4   0  10          2.52          3.18         8.21 o                         
  -7   1  10         96.06         99.52        13.25 o                         
  -6   1  10         68.86         67.84        10.74 o                         
  -5   1  10        282.25        285.28        19.02 o                         
  -4   1  10          1.55         -0.33         4.35 o                         
  -3   1  10       2463.15       2446.52        51.41 o                         
  -2   1  10         91.64        106.21         8.78 o                         
  -1   1  10          9.45         11.56         4.96 o                         
   0   1  10        145.16        136.99         8.21 o                         
   1   1  10        124.29        116.05         7.71 o                         
   2   1  10         77.43         64.91         6.10 o                         
   3   1  10         31.15         31.13        10.18 o                         
   4   1  10         10.63          6.06        14.81 o                         
   5   1  10        145.03        170.70        22.44 o                         
  -7   2  10        174.00        177.66        16.95 o                         
  -6   2  10        187.16        205.12        17.38 o                         
  -5   2  10         39.47         38.33         8.19 o                         
  -4   2  10       2315.20       2285.32        51.50 o                         
  -3   2  10        359.89        378.93        19.59 o                         
  -2   2  10        600.37        573.45        23.45 o                         
  -1   2  10        212.80        217.52        12.26 o                         
   0   2  10         65.61         52.25         6.55 o                         
   1   2  10        586.18        540.56        18.51 o                         
   2   2  10          5.17          7.21         3.56 o                         
   3   2  10        280.59        252.89        16.35 o                         
   4   2  10         16.66         15.78        11.05 o                         
   5   2  10         18.21         25.25        12.02 o                         
   6   2  10         55.90         43.19        14.11 o                         
  -7   3  10        230.55        212.12        18.41 o                         
  -6   3  10        182.16        175.90        15.95 o                         
  -5   3  10        816.98        875.18        62.85 o                         
  -4   3  10         34.91         39.14         8.32 o                         
  -3   3  10        389.53        389.06        16.64 o                         
  -2   3  10         38.64         39.01         6.67 o                         
  -1   3  10        179.17        198.63        11.64 o                         
   0   3  10          4.65         -2.33         5.02 o                         
   1   3  10         91.12         85.60        10.63 o                         
   2   3  10        322.11        303.24        13.90 o                         
   3   3  10          4.27          6.21         9.62 o                         
   4   3  10        318.96        296.04        27.96 o                         
   5   3  10         94.98        109.50        19.19 o                         
   6   3  10        125.00        154.63        24.15 o                         
  -7   4  10         36.94         47.94        11.87 o                         
  -6   4  10         95.44         89.64        11.88 o                         
  -5   4  10        332.14        330.44        26.90 o                         
  -4   4  10        141.88        135.70        10.66 o                         
  -3   4  10        429.59        404.37        17.02 o                         
  -2   4  10         86.12         77.07         7.81 o                         
  -1   4  10        250.32        245.97        10.89 o                         
   0   4  10        124.87         96.39        10.07 o                         
   1   4  10          6.32          4.51         5.08 o                         
   2   4  10         52.06         43.51        12.92 o                         
   3   4  10         16.16         13.98         8.66 o                         
   4   4  10          1.64         29.39        11.36 o                         
   5   4  10         77.64         64.73        15.64 o                         
   6   4  10          0.04         19.94        10.98 o                         
  -7   5  10        109.53        102.09        13.49 o                         
  -6   5  10          7.15         -2.31         5.89 o                         
  -5   5  10        166.79        165.28        14.83 o                         
  -4   5  10          0.19          4.80         3.82 o                         
  -3   5  10        756.44        718.75        27.43 o                         
  -2   5  10         36.30         32.38         5.91 o                         
  -1   5  10         79.61         67.87         6.11 o                         
   0   5  10          2.49          3.06         4.60 o                         
   1   5  10          5.42          5.35         5.05 o                         
   2   5  10         14.75         29.39        11.97 o                         
   3   5  10         58.64         80.77        15.94 o                         
   4   5  10        102.06        119.03        18.50 o                         
   5   5  10         53.61         68.23        15.83 o                         
  -7   6  10          9.43         -5.68         7.50 o                         
  -6   6  10         15.39         24.33        18.29 o                         
  -5   6  10        277.71        257.35        18.24 o                         
  -4   6  10         54.44         46.32         7.31 o                         
  -3   6  10          0.63          2.14         4.66 o                         
  -2   6  10         14.89          9.92         4.54 o                         
  -1   6  10        227.30        228.39        12.57 o                         
   0   6  10         56.17         54.35         8.13 o                         
   1   6  10        257.60        240.89        24.52 o                         
   2   6  10         36.12         28.80        10.72 o                         
   3   6  10         13.30         27.76        11.86 o                         
   4   6  10        373.40        441.15        35.73 o                         
   5   6  10          0.07        -19.22        12.81 o                         
  -7   7  10          2.17          4.41         6.65 o                         
  -6   7  10         58.78         77.51        11.80 o                         
  -5   7  10          3.11          7.46         5.22 o                         
  -4   7  10         18.49         13.82         5.06 o                         
  -3   7  10          0.19         13.18         5.23 o                         
  -2   7  10        137.50        133.10        10.18 o                         
  -1   7  10          1.32          2.57         4.12 o                         
   0   7  10          2.84        -14.01         9.34 o                         
   1   7  10          0.08         16.20        10.58 o                         
   2   7  10        140.50        122.27        20.08 o                         
   3   7  10        125.22        120.83        19.63 o                         
   4   7  10        491.86        582.79        41.50 o                         
   5   7  10        207.80        205.12        25.67 o                         
  -7   8  10         12.33         19.29        10.10 o                         
  -6   8  10          4.81          3.77         6.07 o                         
  -5   8  10          0.90         10.19         5.51 o                         
  -4   8  10          0.08         -4.42         4.89 o                         
  -3   8  10          4.98          8.23         6.25 o                         
  -2   8  10          0.24          7.19         5.76 o                         
  -1   8  10         77.56         83.26        16.04 o                         
   0   8  10        210.38        225.58        25.26 o                         
   1   8  10         35.81         33.55        11.42 o                         
   2   8  10         51.92         59.73        15.23 o                         
   3   8  10          7.85          7.33        10.88 o                         
   4   8  10         22.20         25.23        12.79 o                         
  -7   9  10          1.42          3.01         9.60 o                         
  -6   9  10        167.80        180.33        49.75 o                         
  -5   9  10         12.81         14.98         6.32 o                         
  -4   9  10         17.62         21.72         6.58 o                         
  -3   9  10         69.24         77.80         8.51 o                         
  -2   9  10         14.65         20.46         5.30 o                         
  -1   9  10          1.95          1.11         9.42 o                         
   0   9  10          0.24          4.90         9.42 o                         
   1   9  10          1.64         -5.27         8.48 o                         
   2   9  10        648.33        715.46        45.31 o                         
   3   9  10         26.30          6.82         9.33 o                         
   4   9  10          9.35         28.77        13.50 o                         
  -7  10  10          1.89         -2.96        10.55 o                         
  -6  10  10         17.91         20.28         7.88 o                         
  -5  10  10          2.28         -0.75         5.75 o                         
  -4  10  10         41.05         36.49         8.01 o                         
  -3  10  10         89.52         89.87         9.16 o                         
  -2  10  10         27.56         22.14         9.38 o                         
  -1  10  10         64.54         48.32        13.24 o                         
   0  10  10         24.12         40.16        13.29 o                         
   1  10  10         43.11         55.13        14.44 o                         
   2  10  10         41.94         33.66        13.18 o                         
   3  10  10          0.10         -2.70        10.73 o                         
   4  10  10        109.96        124.25        22.32 o                         
  -6  11  10         16.83         14.44        13.75 o                         
  -5  11  10         48.14         36.61         8.16 o                         
  -4  11  10          5.90         15.92         4.82 o                         
  -3  11  10        154.13        174.70        16.28 o                         
  -2  11  10          3.80          3.91        10.88 o                         
  -1  11  10         97.67         73.54        15.94 o                         
   0  11  10         21.55         48.65        14.55 o                         
   1  11  10         31.90         18.40        12.44 o                         
   2  11  10          4.41         -3.82         8.71 o                         
   3  11  10        219.95        275.57        30.72 o                         
  -6  12  10          1.44          6.95         7.99 o                         
  -5  12  10          8.99         18.28        17.16 o                         
  -4  12  10         70.94         67.86        10.66 o                         
  -3  12  10         71.23         54.97        10.42 o                         
  -2  12  10         19.06         19.66        12.97 o                         
  -1  12  10          0.20        -12.29        11.70 o                         
   0  12  10          0.21          5.37        10.84 o                         
   1  12  10          4.68         19.52        10.62 o                         
   2  12  10          1.48         -5.22         8.68 o                         
   3  12  10         46.61         46.34        15.80 o                         
  -6  13  10          1.68         -2.47        10.54 o                         
  -5  13  10         97.01        120.86        11.54 o                         
  -4  13  10        167.22        198.00        32.77 o                         
  -3  13  10        126.02        108.38        13.83 o                         
  -2  13  10          6.02          9.21        10.21 o                         
  -1  13  10         14.46         21.37        12.74 o                         
   0  13  10         26.31         37.08        14.27 o                         
   1  13  10         32.90         13.42        12.00 o                         
   2  13  10         19.73         29.63        13.51 o                         
  -5  14  10         27.93         28.53        13.66 o                         
  -4  14  10         17.33         38.14        10.67 o                         
  -3  14  10         17.82         13.22         7.78 o                         
  -2  14  10         74.50         40.70        13.51 o                         
  -1  14  10         83.71         93.34        19.07 o                         
   0  14  10          7.43         -1.56         9.74 o                         
   1  14  10         23.09         40.17        14.61 o                         
   2  14  10         13.08         20.68        10.29 o                         
  -4  15  10          5.68         -2.36        13.13 o                         
  -3  15  10        174.44        172.12        17.50 o                         
  -2  15  10          1.34         23.56        12.33 o                         
  -1  15  10         55.92         55.42        17.56 o                         
   0  15  10          7.80          4.80         9.87 o                         
   1  15  10         87.47         73.78        18.38 o                         
  -3  16  10          8.12         15.68         8.88 o                         
  -2  16  10         13.49          4.71        10.86 o                         
  -1  16  10         38.94         56.41        19.32 o                         
   0  16  10         15.82         16.19        11.90 o                         
  -7   0  11         30.75         47.51        16.21 o                         
  -5   0  11       1923.64       2000.03        73.44 o                         
  -3   0  11        628.56        633.01        37.30 o                         
  -1   0  11         72.19         65.24        13.86 o                         
   1   0  11        271.91        286.00        27.85 o                         
   3   0  11        307.19        235.90        24.17 o                         
  -7   1  11          0.01          6.07         6.94 o                         
  -6   1  11         74.61         74.70        11.60 o                         
  -5   1  11        336.26        369.26        22.36 o                         
  -4   1  11         39.87         30.32         6.97 o                         
  -3   1  11         79.54         65.86         9.39 o                         
  -2   1  11        192.41        213.23        12.99 o                         
  -1   1  11         13.90         15.85         6.11 o                         
   0   1  11          8.83          4.67         4.31 o                         
   1   1  11        312.83        282.43        12.30 o                         
   2   1  11         46.25         44.39         6.63 o                         
   3   1  11        102.34        102.09        12.29 o                         
   4   1  11         32.49         30.85        11.98 o                         
  -7   2  11          4.34         19.60        16.63 o                         
  -6   2  11         21.53         25.01         7.83 o                         
  -5   2  11         33.12         40.72         8.57 o                         
  -4   2  11         93.93         82.45        10.97 o                         
  -3   2  11        101.07        101.88        16.29 o                         
  -2   2  11          0.31          9.48         4.81 o                         
  -1   2  11         13.97         21.89         5.81 o                         
   0   2  11        101.77         94.42         8.84 o                         
   1   2  11         79.44         84.96         8.71 o                         
   2   2  11         12.36         16.63         4.91 o                         
   3   2  11         14.89         12.18         8.21 o                         
   4   2  11         10.06         16.78        10.32 o                         
   5   2  11          1.53         -8.98        10.82 o                         
  -7   3  11         52.09         56.48        15.84 o                         
  -6   3  11         28.31         33.88         8.69 o                         
  -5   3  11        685.42        675.68        30.04 o                         
  -4   3  11         83.83         76.08        10.45 o                         
  -3   3  11         43.98         57.79         7.51 o                         
  -2   3  11         25.43         26.86         6.11 o                         
  -1   3  11          6.24         17.63         5.93 o                         
   0   3  11          1.00         -3.33         4.63 o                         
   1   3  11          1.80          5.79         4.93 o                         
   2   3  11         31.45         28.17         5.86 o                         
   3   3  11          0.07         -1.78         8.46 o                         
   4   3  11          2.57         -4.32        10.06 o                         
   5   3  11         14.90         -3.04         9.92 o                         
  -7   4  11        326.08        374.53        34.30 o                         
  -6   4  11         27.30         23.06         8.30 o                         
  -5   4  11        136.12        158.09        27.70 o                         
  -4   4  11        227.03        205.06        16.79 o                         
  -3   4  11         44.33         47.23         8.32 o                         
  -2   4  11         86.82         86.95         9.04 o                         
  -1   4  11        298.35        303.02        15.06 o                         
   0   4  11         15.90          9.23         4.62 o                         
   1   4  11          6.12         12.92         4.74 o                         
   2   4  11         33.09         27.55        24.24 o                         
   3   4  11          9.49          9.12         9.45 o                         
   4   4  11         89.81         75.97        15.60 o                         
   5   4  11          0.08         18.59        12.12 o                         
  -7   5  11         16.63         43.94        16.02 o                         
  -6   5  11        484.11        484.65        26.80 o                         
  -5   5  11         86.44         77.43        11.32 o                         
  -4   5  11         25.28         29.48         6.38 o                         
  -3   5  11         16.50         25.32         6.46 o                         
  -2   5  11          4.22         11.32         6.65 o                         
  -1   5  11        605.52        592.54        20.96 o                         
   0   5  11        151.79        163.94        11.33 o                         
   1   5  11          0.84         13.68         6.31 o                         
   2   5  11         22.02         32.13        12.16 o                         
   3   5  11         17.91         42.50        13.22 o                         
   4   5  11        127.96        160.28        24.09 o                         
   5   5  11         42.95         66.31        19.22 o                         
  -7   6  11        406.36        382.80        35.28 o                         
  -6   6  11         36.02         31.77         9.33 o                         
  -5   6  11        172.83        175.11        16.06 o                         
  -4   6  11        262.09        300.08        29.93 o                         
  -3   6  11         30.24         30.93         6.22 o                         
  -2   6  11         22.79         20.67         7.14 o                         
  -1   6  11        178.19        174.11        11.73 o                         
   0   6  11        386.58        362.96        21.60 o                         
   1   6  11          9.26         20.09        11.74 o                         
   2   6  11          0.05         -6.46         8.49 o                         
   3   6  11         19.72         23.78        11.21 o                         
   4   6  11        153.93        151.14        23.27 o                         
  -6   7  11         89.79         80.66        12.29 o                         
  -5   7  11          0.25          6.40         5.48 o                         
  -4   7  11         35.08         41.68        10.51 o                         
  -3   7  11         43.15         49.24         7.84 o                         
  -2   7  11          0.75         11.12         4.40 o                         
  -1   7  11         21.12         36.25         8.97 o                         
   0   7  11          6.24         10.18        11.21 o                         
   1   7  11          7.23          4.39         8.42 o                         
   2   7  11         21.31         32.03        12.56 o                         
   3   7  11         31.31         57.40        17.19 o                         
   4   7  11         22.68         32.17        13.30 o                         
  -6   8  11        107.08         97.05        13.17 o                         
  -5   8  11        132.36        127.88        13.78 o                         
  -4   8  11         12.85         19.51         7.53 o                         
  -3   8  11         17.14         14.10         9.64 o                         
  -2   8  11         24.03         35.72         8.70 o                         
  -1   8  11          5.75         -1.42         5.69 o                         
   0   8  11          4.27         18.49        11.18 o                         
   1   8  11          2.38         -8.95         9.12 o                         
   2   8  11        101.75         92.13        17.58 o                         
   3   8  11        196.17        244.63        28.48 o                         
   4   8  11          0.58          4.41        11.14 o                         
  -6   9  11         68.94         78.97        17.63 o                         
  -5   9  11          1.00         10.67        10.41 o                         
  -4   9  11         34.15         45.58        11.45 o                         
  -3   9  11         25.22         33.09        29.35 o                         
  -2   9  11          4.28         19.91         7.81 o                         
  -1   9  11         26.63         21.67        11.19 o                         
   0   9  11         16.61         43.73        13.86 o                         
   1   9  11          7.86         -3.57         8.66 o                         
   2   9  11       1198.85       1429.92        66.50 o                         
   3   9  11        111.50        152.58        23.61 o                         
  -6  10  11        286.56        285.33        29.42 o                         
  -5  10  11          0.59          4.47        18.08 o                         
  -4  10  11         20.00         29.90         7.64 o                         
  -3  10  11          0.34          9.40         8.25 o                         
  -2  10  11        160.61        202.00        18.01 o                         
  -1  10  11         20.28          3.63        11.81 o                         
   0  10  11          1.83          0.24        10.61 o                         
   1  10  11          6.97         -3.25         9.51 o                         
   2  10  11        198.95        311.96        31.79 o                         
   3  10  11         32.12         24.74        14.72 o                         
  -6  11  11          2.54         -6.15         7.91 o                         
  -5  11  11         60.75         66.43         9.98 o                         
  -4  11  11          1.71          9.21        20.26 o                         
  -3  11  11          0.01          4.24         7.62 o                         
  -2  11  11         25.46         43.98        10.30 o                         
  -1  11  11          4.87        -17.23        11.48 o                         
   0  11  11         17.45         28.92        13.59 o                         
   1  11  11        174.50        182.71        25.77 o                         
   2  11  11         59.73         99.48        19.62 o                         
  -4  12  11         41.52         46.26        11.21 o                         
  -3  12  11         15.85         42.16        19.61 o                         
  -2  12  11          0.11          2.85         8.23 o                         
  -1  12  11         13.43         12.30        10.76 o                         
   0  12  11        224.57        208.72        27.05 o                         
   1  12  11         55.26         62.78        16.81 o                         
  -4  13  11         24.97         49.14        15.43 o                         
  -3  13  11        123.26        177.29        20.56 o                         
  -2  13  11          0.09         -1.07         7.03 o                         
  -1  13  11         14.38         26.19        13.32 o                         
   0  13  11         17.72         23.37        15.01 o                         
   1  13  11          2.90          5.54        10.43 o                         
  -3  14  11          2.92         -6.44        15.04 o                         
  -2  14  11          1.79         -8.15        12.76 o                         
  -1  14  11        120.28        118.79        22.71 o                         
   0  14  11        146.96        191.08        26.87 o                         
  -6   0  12          2.90         -0.71         7.78 o                         
  -4   0  12          5.29         15.29         8.50 o                         
  -2   0  12        155.08        167.79        21.98 o                         
   0   0  12          2.49         -0.94         5.68 o                         
   2   0  12         45.09         59.34        14.38 o                         
  -6   1  12         58.50         46.99         9.59 o                         
  -5   1  12        342.24        352.27        22.58 o                         
  -4   1  12          0.07         -0.50         5.43 o                         
  -3   1  12        113.98        114.87        12.98 o                         
  -2   1  12         48.67         73.21        11.06 o                         
  -1   1  12         27.27         30.25         6.64 o                         
   0   1  12         10.44         11.46         4.94 o                         
   1   1  12         14.56         24.02         5.84 o                         
   2   1  12          2.99          8.37         6.05 o                         
   3   1  12          6.55          4.99         8.46 o                         
  -6   2  12          3.15         17.41         8.75 o                         
  -5   2  12         37.82         43.77         8.40 o                         
  -4   2  12         47.63         42.87         8.58 o                         
  -3   2  12          7.47         11.63         8.93 o                         
  -2   2  12        367.96        435.06        19.44 o                         
  -1   2  12         54.67         41.50         6.81 o                         
   0   2  12         52.19         52.48         9.40 o                         
   1   2  12        375.08        380.11        17.57 o                         
   2   2  12          2.78        -10.98        10.30 o                         
   3   2  12         39.85         32.84        12.05 o                         
   4   2  12          5.76         -4.38         9.16 o                         
  -6   3  12          0.73         13.86         6.98 o                         
  -5   3  12          0.56         -9.20         7.75 o                         
  -4   3  12          8.69          6.67         6.93 o                         
  -3   3  12          0.19          6.59         5.71 o                         
  -2   3  12        171.53        182.58        13.21 o                         
  -1   3  12         12.91          8.08         5.43 o                         
   0   3  12         99.24         80.94         8.91 o                         
   1   3  12        310.90        372.51        21.72 o                         
   2   3  12         68.85         76.45        16.53 o                         
   3   3  12          0.65         -3.44         9.48 o                         
   4   3  12         41.42         39.49        14.34 o                         
  -6   4  12        343.25        326.69        25.14 o                         
  -5   4  12        103.46         93.66        12.53 o                         
  -4   4  12          1.73          1.74         7.18 o                         
  -3   4  12        102.05        102.21        10.42 o                         
  -2   4  12          0.00          0.49         4.39 o                         
  -1   4  12         54.60         36.91         8.92 o                         
   0   4  12          6.81          4.56         5.18 o                         
   1   4  12          1.72         -0.90         6.56 o                         
   2   4  12          2.34          8.55         7.61 o                         
   3   4  12          0.57        -10.66        11.17 o                         
   4   4  12         46.20         65.53        16.01 o                         
  -6   5  12         51.82         29.70        11.37 o                         
  -5   5  12          0.45          7.64         6.79 o                         
  -4   5  12          1.31          1.48         7.97 o                         
  -3   5  12          0.19          5.12         5.52 o                         
  -2   5  12         15.15         20.37         7.23 o                         
  -1   5  12        112.91        104.02        10.15 o                         
   0   5  12         19.12         13.97         7.35 o                         
   1   5  12         39.35         54.43         9.74 o                         
   2   5  12        115.05        123.63        20.70 o                         
   3   5  12         62.67         41.33        12.61 o                         
   4   5  12          9.38         11.02        10.76 o                         
  -6   6  12        114.03        115.74        19.93 o                         
  -5   6  12          0.49         -5.20         9.53 o                         
  -4   6  12          0.01         -0.47         6.04 o                         
  -3   6  12         47.35         62.60         8.97 o                         
  -2   6  12         32.46         43.80         8.22 o                         
  -1   6  12         43.75         36.75        10.31 o                         
   0   6  12         55.05         74.42        11.53 o                         
   1   6  12         98.88        104.45        19.48 o                         
   2   6  12         12.79         26.27         8.37 o                         
   3   6  12          0.45         -2.26         9.57 o                         
  -6   7  12         19.22         14.71        11.45 o                         
  -5   7  12          2.77          2.14         7.88 o                         
  -4   7  12          0.68          8.21         5.25 o                         
  -3   7  12         69.45         82.83        12.73 o                         
  -2   7  12         41.92         42.60        13.54 o                         
  -1   7  12         66.85         87.35        12.18 o                         
   0   7  12         87.15         99.57        12.97 o                         
   1   7  12        150.28        188.73        16.89 o                         
   2   7  12         73.84         73.24        16.30 o                         
   3   7  12         89.49        173.59        26.07 o                         
  -6   8  12          5.65         17.97         9.77 o                         
  -5   8  12          8.05         -1.13         7.62 o                         
  -4   8  12         33.10         60.14        14.68 o                         
  -3   8  12        323.25        352.99        38.77 o                         
  -2   8  12          0.01          9.99         7.41 o                         
  -1   8  12          7.20         -2.07         6.96 o                         
   0   8  12         11.68         12.34         8.07 o                         
   1   8  12         15.00         23.95         8.48 o                         
   2   8  12        131.57        149.66        25.11 o                         
  -5   9  12         28.85         26.63        11.48 o                         
  -4   9  12          6.14         11.12         8.28 o                         
  -3   9  12         15.62          7.77         8.19 o                         
  -2   9  12        163.83        147.32        25.64 o                         
  -1   9  12         21.07         27.33         8.55 o                         
   0   9  12          4.79         13.31        11.27 o                         
   1   9  12        111.96        155.89        24.79 o                         
   2   9  12        691.50        885.99        54.76 o                         
  -3  10  12         40.55         63.98        16.98 o                         
  -2  10  12          2.66         17.60         8.24 o                         
  -1  10  12         20.36         37.35         9.58 o                         
   0  10  12         20.26         26.63        13.82 o                         
   1  10  12        296.49        339.31        34.45 o                         
  -3  11  12          2.16          4.78         7.88 o                         
  -2  11  12        172.70        233.01        20.11 o                         
  -1  11  12          1.08         -1.95        19.48 o                         
   0  11  12         56.91         85.88        21.07 o                         
  -1  12  12        225.45        258.23        29.54 o                         
  -5   0  13         10.34         14.69        10.54 o                         
  -3   0  13         37.05         44.35        14.91 o                         
  -1   0  13         96.07        142.68        22.22 o                         
   1   0  13         90.83        109.54        19.13 o                         
  -5   1  13          0.11         -4.63        10.08 o                         
  -4   1  13         87.70        110.48        13.41 o                         
  -3   1  13         68.58         74.87        12.13 o                         
  -2   1  13        174.35        173.55        15.90 o                         
  -1   1  13        177.66        177.64        16.13 o                         
   0   1  13         24.40         34.14         7.28 o                         
   1   1  13        151.71        194.39        16.85 o                         
   2   1  13          3.15         -2.43         9.48 o                         
  -5   2  13         27.07         20.81        11.81 o                         
  -4   2  13        112.55         92.39        12.38 o                         
  -3   2  13         94.59         94.39        10.53 o                         
  -2   2  13          0.92          9.34         8.00 o                         
  -1   2  13          1.36         -8.16         6.60 o                         
   0   2  13         28.33         52.44         9.19 o                         
   1   2  13          3.43         13.57        11.92 o                         
   2   2  13         40.80         38.72        13.31 o                         
   3   2  13         10.81         41.67        15.55 o                         
  -5   3  13          1.00         -5.51         6.01 o                         
  -4   3  13         12.87         22.10         9.89 o                         
  -3   3  13         42.09         56.35        10.41 o                         
  -2   3  13         48.85         71.09         9.42 o                         
  -1   3  13        194.36        194.42        13.77 o                         
   0   3  13         30.13         55.88        16.96 o                         
   1   3  13         86.26         93.11        19.64 o                         
   2   3  13          0.94          2.14        10.42 o                         
   3   3  13         15.19         19.61        13.34 o                         
  -5   4  13          5.38        -14.86        10.84 o                         
  -4   4  13          0.15         13.02        16.91 o                         
  -3   4  13          2.21          4.52         9.85 o                         
  -2   4  13          7.44          7.85         5.82 o                         
  -1   4  13        289.55        301.59        21.35 o                         
   0   4  13        141.75        170.15        16.96 o                         
   1   4  13         29.08         41.71        10.36 o                         
   2   4  13          2.60          7.22        10.05 o                         
  -5   5  13         98.42         96.27        18.12 o                         
  -4   5  13         10.47          8.56         7.77 o                         
  -3   5  13         51.90         49.28        15.36 o                         
  -2   5  13         68.85         82.32        13.04 o                         
  -1   5  13          3.11          1.00         7.27 o                         
   0   5  13        475.43        540.97        28.34 o                         
   1   5  13        144.20        207.19        17.79 o                         
   2   5  13          0.10          5.90         9.78 o                         
  -5   6  13         23.03         16.57         9.02 o                         
  -3   6  13         12.08         19.59         7.74 o                         
  -2   6  13         47.00         13.47         8.19 o                         
  -1   6  13         14.44         20.72        15.93 o                         
   0   6  13        489.96        573.89        29.61 o                         
   1   6  13          1.10         -3.22        11.42 o                         
   2   6  13         23.70         32.00        14.62 o                         
  -5   7  13         30.09          7.17         8.20 o                         
  -3   7  13         40.31         32.88        10.98 o                         
  -2   7  13          5.15         12.31         8.58 o                         
  -1   7  13        161.13        139.76        15.30 o                         
   0   7  13         98.87        131.52        18.55 o                         
   1   7  13          4.42          5.43         7.91 o                         
  -2   8  13         30.25          3.80        10.88 o                         
  -1   8  13        101.64        118.38        19.83 o                         
   0   8  13          8.92         10.89         8.41 o                         
   1   8  13         47.91         42.07        14.87 o                         
  -1   9  13          1.41          1.82        10.27 o                         
   0   9  13          6.62          2.52        10.46 o                         
   1   9  13         29.42         26.02        10.43 o                         
  -2   0  14        199.11        223.30        27.21 o                         
   0   0  14         68.07         88.72        19.04 o                         
  -4   1  14         82.03         95.08        18.93 o                         
  -3   1  14        216.92        219.48        19.69 o                         
  -2   1  14        166.11        182.31        17.37 o                         
  -1   1  14        322.47        374.68        23.81 o                         
   0   1  14          6.40         18.49        11.94 o                         
   1   1  14        109.42        122.42        21.74 o                         
  -4   2  14          5.68         26.45        12.55 o                         
  -3   2  14         30.58         26.41         9.38 o                         
  -2   2  14        111.25        139.78        16.45 o                         
  -1   2  14         10.79         15.23        12.80 o                         
   0   2  14         38.90         59.96        23.09 o                         
   1   2  14        326.02        400.51        36.52 o                         
  -4   3  14         13.99          4.28         9.60 o                         
  -3   3  14         16.28         31.06        22.45 o                         
  -2   3  14        598.04        730.03        48.96 o                         
  -1   3  14          2.97        -12.80         8.54 o                         
   0   3  14         10.77         28.21        11.66 o                         
   1   3  14         16.58         28.90        14.01 o                         
  -2   4  14         31.00         37.78        10.65 o                         
  -1   4  14         18.88         23.51        14.52 o                         
   0   4  14          0.04          4.23         9.18 o                         
  -1   5  14         15.78         18.70        12.63 o                         
   0   5  14        125.19        149.87        22.78 o                         
                                                                                
