# Supplementary material for: A structural com­parison of salt forms of dopamine with the structures of other phenyl­ethyl­amines
Source: Acta Crystallogr C Struct Chem. 2023 Sep 11;79(Pt 10):386–94. doi: 10.1107/S2053229623007696 (PMC10551880; doi:10.1107/S2053229623007696)
Supplement: Supplementary file 6 [file c-79-00386-IIIsup4.hkl]

data_III                                                                        
_shelx_title ' laura_dopetso32 in P b c a'                                      
_shelx_refln_list_code          4                                               
_shelx_F_calc_maximum      223.11                                               
_exptl_crystal_F_000      1048.00                                               
_reflns_d_resolution_high  0.7986                                               
                                                                                
loop_                                                                           
 _space_group_symop_operation_xyz                                               
 'x, y, z'                                                                      
 '-x+1/2, -y, z+1/2'                                                            
 'x+1/2, -y+1/2, -z'                                                            
 '-x, y+1/2, -z+1/2'                                                            
 '-x, -y, -z'                                                                   
 'x-1/2, y, -z-1/2'                                                             
 '-x-1/2, y-1/2, z'                                                             
 'x, -y-1/2, z-1/2'                                                             
                                                                                
_cell_length_a    10.6328                                                       
_cell_length_b     8.5651                                                       
_cell_length_c    23.8669                                                       
_cell_angle_alpha  90.000                                                       
_cell_angle_beta   90.000                                                       
_cell_angle_gamma  90.000                                                       
                                                                                
_shelx_F_squared_multiplier     1.000                                           
                                                                                
loop_                                                                           
 _refln_index_h                                                                 
 _refln_index_k                                                                 
 _refln_index_l                                                                 
 _refln_F_squared_calc                                                          
 _refln_F_squared_meas                                                          
 _refln_F_squared_sigma                                                         
 _refln_observed_status                                                         
   2   0   0       1776.40       1440.52        29.36 o                         
   4   0   0       6357.31       7961.45        63.17 o                         
   6   0   0       9659.53       9662.77       151.34 o                         
   8   0   0         78.62         92.29        18.18 o                         
  10   0   0       1358.20       1501.46        72.76 o                         
   2   1   0        423.28        561.33        14.19 o                         
   4   1   0       2635.34       2534.51        24.42 o                         
   6   1   0       1851.53       1992.11        40.15 o                         
   8   1   0       4175.59       4113.13       123.45 o                         
  10   1   0       6879.87       8419.28       176.06 o                         
  12   1   0          2.58          4.14         5.77 o                         
   0   2   0        802.84        754.12        24.80 o                         
   2   2   0      49779.00      60445.35      3445.85 o                         
   4   2   0      15414.20      16082.96       107.15 o                         
   6   2   0       1331.64       1524.29        36.80 o                         
   8   2   0       2444.85       2432.51        98.55 o                         
  10   2   0       1044.93       1209.19        70.71 o                         
  12   2   0          0.22         -2.32         4.59 o                         
   2   3   0       1220.65       1773.57        24.42 o                         
   4   3   0        220.30        269.58        11.69 o                         
   6   3   0        154.95        183.36        13.82 o                         
   8   3   0        363.83        325.38        26.20 o                         
  10   3   0       1758.84       1978.18        88.52 o                         
  12   3   0        397.52        475.47        30.50 o                         
   0   4   0       4790.75       5816.10       113.67 o                         
   2   4   0       1674.28       2055.72        37.11 o                         
   4   4   0       2224.99       2399.44        79.11 o                         
   6   4   0       1708.13       1589.16        70.90 o                         
   8   4   0       5900.22       6072.18       346.30 o                         
  10   4   0         28.64         33.80        13.28 o                         
  12   4   0       1438.15       1364.45        44.71 o                         
   2   5   0       4371.53       4728.31        72.68 o                         
   4   5   0       2285.15       1881.80       150.54 o                         
   6   5   0        499.99        420.14        38.20 o                         
   8   5   0        709.69        834.29        49.60 o                         
  10   5   0        190.95        247.33        27.89 o                         
   0   6   0       1909.78       2085.24        75.94 o                         
   2   6   0        124.17        112.87        11.23 o                         
   4   6   0         35.52         35.02         8.51 o                         
   6   6   0         40.65         33.90         5.70 o                         
   8   6   0        328.78        377.03        32.86 o                         
  10   6   0         32.00          4.61         5.59 o                         
   2   7   0        339.28        355.71        24.70 o                         
   4   7   0         22.81         10.64         3.56 o                         
   6   7   0        162.39        181.22        22.49 o                         
   8   7   0         18.27         13.54         6.22 o                         
   0   8   0        914.31        788.35        35.27 o                         
   2   8   0        222.02        246.88        13.91 o                         
   4   8   0        651.00        641.22        40.48 o                         
   6   8   0        724.09        874.17        44.62 o                         
   8   8   0         15.59          2.82         7.29 o                         
   2   9   0       1320.65       1356.79        30.28 o                         
   4   9   0       1933.86       2981.42       816.05 o                         
   6   9   0          0.23         -3.77         3.77 o                         
   0  10   0        602.63        758.73        27.83 o                         
   2  10   0        307.62        266.62        19.38 o                         
   4  10   0         82.03         62.27         8.29 o                         
   1   1   1        978.06       1141.93        18.12 o                         
   2   1   1       9832.00      10425.03        58.89 o                         
   3   1   1       3003.61       2862.68        18.99 o                         
   4   1   1          0.10          1.76         1.28 o                         
   5   1   1       1936.54       2268.82        24.23 o                         
   6   1   1         30.26         26.28         3.58 o                         
   7   1   1         69.33         57.98         7.03 o                         
   8   1   1        224.97        222.02        20.81 o                         
   9   1   1       6079.57       5616.06        86.13 o                         
  10   1   1       2846.22       3374.22        58.02 o                         
  11   1   1          2.34          0.34         6.78 o                         
  12   1   1        448.50        549.01        44.69 o                         
   0   2   1      36907.84      36620.21        96.10 o                         
   1   2   1      23617.50      24137.86       424.78 o                         
   2   2   1       2617.97       2681.59        22.61 o                         
   3   2   1        489.71        521.51         9.19 o                         
   4   2   1       1021.37       1048.24        15.69 o                         
   5   2   1       4057.03       4017.07        38.08 o                         
   6   2   1          2.17          3.49         2.70 o                         
   7   2   1       6062.61       5965.56        61.80 o                         
   8   2   1         60.75         62.90        12.08 o                         
   9   2   1        150.15        152.86        19.99 o                         
  10   2   1         98.27        178.12        20.37 o                         
  11   2   1        348.64        383.42        21.28 o                         
  12   2   1        628.18        632.94        26.21 o                         
   1   3   1       4589.36       4447.80        29.77 o                         
   2   3   1         17.71         16.74         1.60 o                         
   3   3   1      11991.10      12664.84        57.25 o                         
   4   3   1        368.44        435.88        11.54 o                         
   5   3   1       2433.27       2380.81        29.01 o                         
   6   3   1        532.65        547.02        18.02 o                         
   7   3   1       4204.54       4191.53        61.43 o                         
   8   3   1        105.45         87.34        11.28 o                         
   9   3   1        279.52        345.64        41.87 o                         
  10   3   1          1.36          3.15         6.54 o                         
  11   3   1        475.84        556.13        20.80 o                         
  12   3   1        617.02        699.09        25.73 o                         
   0   4   1       2998.82       3256.40        46.55 o                         
   1   4   1        233.46        228.42         5.97 o                         
   2   4   1       6705.77       7177.94        48.96 o                         
   3   4   1        512.48        562.92        13.00 o                         
   4   4   1         30.10         35.30         5.13 o                         
   5   4   1       1879.15       1919.20        61.57 o                         
   6   4   1        182.41        163.73        11.70 o                         
   7   4   1         37.45         25.83         5.91 o                         
   8   4   1         30.95         45.06         8.58 o                         
   9   4   1         95.39        104.09        16.38 o                         
  10   4   1        100.51         95.90        16.42 o                         
  11   4   1        889.50       1023.89        26.37 o                         
  12   4   1         29.12         31.87         5.52 o                         
   1   5   1        271.69        356.20         9.75 o                         
   2   5   1        641.75        674.19        14.54 o                         
   3   5   1        634.03        644.24        23.99 o                         
   4   5   1        212.11        217.44        14.98 o                         
   5   5   1          2.02          1.88         3.26 o                         
   6   5   1         68.95         58.85        10.70 o                         
   7   5   1         14.01         16.08         4.38 o                         
   8   5   1        260.86        312.89        20.17 o                         
   9   5   1         32.05         23.27         7.53 o                         
  10   5   1         55.17         90.26        22.99 o                         
  11   5   1        438.50        360.90        39.66 o                         
   0   6   1       1922.70       2387.13        47.74 o                         
   1   6   1        297.77        332.77        14.17 o                         
   2   6   1        121.32        121.77         8.17 o                         
   3   6   1        206.50        209.53        11.98 o                         
   4   6   1          2.98          2.92         2.90 o                         
   5   6   1        227.71        166.58        12.45 o                         
   6   6   1         17.72         13.82         2.41 o                         
   7   6   1        883.91        949.99        28.85 o                         
   8   6   1         98.87        120.92        19.98 o                         
   9   6   1        468.25        435.86        27.13 o                         
  10   6   1          7.07         11.95         5.04 o                         
   1   7   1         38.17         34.53         6.25 o                         
   2   7   1          5.85          4.90         3.27 o                         
   3   7   1       1158.91       1073.38        69.20 o                         
   4   7   1         85.17         77.31         5.91 o                         
   5   7   1       1922.20       2150.39        73.55 o                         
   6   7   1         22.29         22.13         6.29 o                         
   7   7   1        130.27        138.37        13.53 o                         
   8   7   1         59.44         40.43         9.95 o                         
   9   7   1        770.91        230.35        18.74 o                         
   0   8   1          5.87          3.07         2.21 o                         
   1   8   1          5.00          1.63         1.73 o                         
   2   8   1          0.16          0.61         1.52 o                         
   3   8   1        125.68        127.10         6.78 o                         
   4   8   1          3.37         58.17        46.48 o                         
   5   8   1         21.50         46.63         7.83 o                         
   6   8   1          7.36         24.82        30.52 o                         
   7   8   1        315.93        310.23        97.27 o                         
   8   8   1          1.92         -2.55         2.55 o                         
   1   9   1         19.48         18.92         2.62 o                         
   2   9   1         20.99         20.45         2.65 o                         
   3   9   1        243.32        247.46         8.18 o                         
   4   9   1        139.43        167.66        26.47 o                         
   5   9   1         17.08         17.09         4.43 o                         
   6   9   1        110.91         99.16         8.18 o                         
   7   9   1         88.56         70.96         9.07 o                         
   0  10   1         19.89         23.24         5.53 o                         
   1  10   1        331.43        395.08        14.06 o                         
   2  10   1         33.10         28.81         3.15 o                         
   3  10   1         34.00         19.89         3.67 o                         
   4  10   1        171.37         88.86        12.20 o                         
   0   0   2      12806.21      11906.41        55.14 o                         
   1   0   2       1337.48       1361.68        58.06 o                         
   2   0   2       3976.46       4253.58       103.81 o                         
   3   0   2       2949.79       2878.73        49.46 o                         
   4   0   2      10813.62      11832.86        81.88 o                         
   5   0   2       4700.95       4679.99        65.77 o                         
   6   0   2      11997.09      11944.77       118.80 o                         
   7   0   2        197.23        176.77        16.32 o                         
   8   0   2       3354.65       2923.31        99.11 o                         
   9   0   2        598.54        575.19        33.73 o                         
  10   0   2         74.51         75.53        10.04 o                         
  11   0   2         10.11         16.92         9.18 o                         
  12   0   2       4219.01       4830.47        99.65 o                         
   1   1   2       4528.07       4674.47        38.53 o                         
   2   1   2      29825.41      30447.71       122.38 o                         
   3   1   2       4459.73       4720.29        28.39 o                         
   4   1   2       8530.66       8528.95        37.34 o                         
   5   1   2       1437.47       1502.53        23.52 o                         
   6   1   2        486.11        480.20        17.30 o                         
   7   1   2        108.21         94.29         8.75 o                         
   8   1   2       2706.99       2686.53        49.32 o                         
   9   1   2        209.78        188.14        17.14 o                         
  10   1   2         17.99         23.74         5.72 o                         
  11   1   2        826.78        928.77        36.09 o                         
  12   1   2        260.41        306.90        25.67 o                         
   0   2   2       2268.62       2745.77        24.09 o                         
   1   2   2      15607.71      15432.71        73.58 o                         
   2   2   2       1779.90       2217.44        50.22 o                         
   3   2   2       4076.56       4509.81        27.71 o                         
   4   2   2      11895.03      12699.73        61.17 o                         
   5   2   2        507.11        533.68        13.82 o                         
   6   2   2       2498.99       2403.57        40.93 o                         
   7   2   2        221.74        216.60        13.99 o                         
   8   2   2       1012.98        955.01        23.96 o                         
   9   2   2        575.09        615.82        42.33 o                         
  10   2   2       1078.74       1280.66        63.03 o                         
  11   2   2         49.11         48.62         6.83 o                         
  12   2   2        103.56        115.21        11.42 o                         
   1   3   2        908.87        983.75        10.89 o                         
   2   3   2       1228.78       1579.00        16.96 o                         
   3   3   2       2134.17       2135.99        25.75 o                         
   4   3   2        414.71        570.26        12.15 o                         
   5   3   2          0.63          0.68         1.73 o                         
   6   3   2         29.60         27.54         4.24 o                         
   7   3   2       1825.36       1816.20        36.11 o                         
   8   3   2       1572.92       1483.35        44.36 o                         
   9   3   2       1867.45       2585.22        74.16 o                         
  10   3   2        199.65        197.61        28.54 o                         
  11   3   2         65.43         89.73         8.92 o                         
  12   3   2        690.98        669.47        17.83 o                         
   0   4   2       1075.40        962.00        16.63 o                         
   1   4   2        553.97        562.07        10.44 o                         
   2   4   2       3448.10       3743.17        39.78 o                         
   3   4   2        154.37        150.47         8.37 o                         
   4   4   2         88.89         74.39         6.39 o                         
   5   4   2        215.06        209.62        12.57 o                         
   6   4   2       1584.65       1426.56        52.42 o                         
   7   4   2          0.37          0.84         3.47 o                         
   8   4   2       1686.81       1669.75        65.33 o                         
   9   4   2         88.97        132.88        38.26 o                         
  10   4   2         29.90         39.08        10.50 o                         
  11   4   2         14.45         16.87         4.43 o                         
  12   4   2        513.05        393.19       100.07 o                         
   1   5   2        801.46        764.33        15.23 o                         
   2   5   2       1011.77        898.49        17.48 o                         
   3   5   2        369.99        357.86        12.89 o                         
   4   5   2       2521.84       2323.33        48.94 o                         
   5   5   2        348.36        311.96        15.79 o                         
   6   5   2       1703.73       1600.10        50.52 o                         
   7   5   2        179.44        172.85        14.41 o                         
   8   5   2         54.57         85.81        10.52 o                         
   9   5   2         39.94         35.74         9.10 o                         
  10   5   2       3016.34       3804.98        76.54 o                         
  11   5   2        555.95        418.08        40.25 o                         
   0   6   2        125.33        111.65         9.12 o                         
   1   6   2        290.64        272.89        10.98 o                         
   2   6   2        404.17        424.68        16.33 o                         
   3   6   2          0.90          1.07         2.26 o                         
   4   6   2          5.92         10.02         3.32 o                         
   5   6   2         66.83         62.78         7.50 o                         
   6   6   2        150.90        174.30         8.63 o                         
   7   6   2         74.27         91.88        15.38 o                         
   8   6   2        286.82        365.50        22.77 o                         
   9   6   2         29.77         38.65         9.37 o                         
  10   6   2        173.59         82.48        10.54 o                         
   1   7   2         66.53         78.02         8.41 o                         
   2   7   2        160.24        152.90        11.80 o                         
   3   7   2        117.64        110.09        13.71 o                         
   4   7   2         32.99         35.57         4.42 o                         
   5   7   2          2.94         15.10        10.76 o                         
   6   7   2          0.15         -1.30         2.98 o                         
   7   7   2        130.59        172.86        15.11 o                         
   8   7   2         70.26         48.94        10.42 o                         
   9   7   2        243.82         82.21        10.15 o                         
   0   8   2       2094.72       2052.30        40.22 o                         
   1   8   2          0.97          2.49         2.03 o                         
   2   8   2        129.64        117.44         6.63 o                         
   3   8   2          1.20         -0.66         2.16 o                         
   4   8   2       1041.30       1054.39        27.02 o                         
   5   8   2        132.44        170.25        14.73 o                         
   6   8   2        733.10        863.25        31.18 o                         
   7   8   2         23.44         21.21         5.11 o                         
   8   8   2         11.79         14.51         4.52 o                         
   1   9   2          1.37          0.13         1.59 o                         
   2   9   2        739.97        761.24        15.99 o                         
   3   9   2        118.17        126.23         6.11 o                         
   4   9   2       2206.53       2391.64       133.53 o                         
   5   9   2         17.16         18.18         4.29 o                         
   6   9   2        263.11        203.87        23.05 o                         
   7   9   2          0.39          8.45         3.93 o                         
   0  10   2        698.35        797.82        28.48 o                         
   1  10   2          0.32          1.37         1.91 o                         
   2  10   2         15.44         16.11         2.46 o                         
   3  10   2         15.81         13.56         3.72 o                         
   4  10   2        191.23         65.23         8.90 o                         
   1   1   3       1381.37       1363.38        18.20 o                         
   2   1   3       3476.69       3690.49        69.23 o                         
   3   1   3       6514.85       6416.92        58.08 o                         
   4   1   3        569.37        605.31         9.55 o                         
   5   1   3       1377.85       1689.37        25.36 o                         
   6   1   3         97.83         92.99         7.82 o                         
   7   1   3       1753.97       1758.87        33.20 o                         
   8   1   3          6.10          8.87         4.09 o                         
   9   1   3        305.40        261.74        19.23 o                         
  10   1   3        169.60        172.62         9.25 o                         
  11   1   3        857.13        893.51        22.34 o                         
  12   1   3         56.89         56.06         5.83 o                         
   0   2   3        501.62        643.53        27.04 o                         
   1   2   3      18296.78      18476.59       155.65 o                         
   2   2   3       4275.87       4602.75        97.61 o                         
   3   2   3       1787.19       1886.60        23.25 o                         
   4   2   3        285.90        306.36         8.84 o                         
   5   2   3       7657.75       7395.25        51.93 o                         
   6   2   3         31.13         29.02         4.83 o                         
   7   2   3       3998.12       3902.79        45.54 o                         
   8   2   3        140.22        120.94         8.66 o                         
   9   2   3         39.26         29.94         3.88 o                         
  10   2   3          7.83         10.11         5.45 o                         
  11   2   3        151.68        157.48        11.46 o                         
  12   2   3        156.90        154.00        10.67 o                         
   1   3   3        615.59        555.70        23.67 o                         
   2   3   3        180.52        241.93         7.91 o                         
   3   3   3       1411.61       1331.37        24.58 o                         
   4   3   3        717.52        750.19        14.00 o                         
   5   3   3       3908.68       3879.50        36.87 o                         
   6   3   3        126.20        137.22         7.15 o                         
   7   3   3        351.20        424.02        15.51 o                         
   8   3   3        672.54        589.29        24.18 o                         
   9   3   3       3286.67       4551.03        97.34 o                         
  10   3   3         31.76         31.73         9.59 o                         
  11   3   3        681.94        741.47        24.05 o                         
  12   3   3         16.79         13.30         3.20 o                         
   0   4   3       2402.90       2402.16        29.65 o                         
   1   4   3       1789.82       1887.19        29.34 o                         
   2   4   3         41.39         48.84         4.37 o                         
   3   4   3       3953.90       4235.10        63.43 o                         
   4   4   3       1270.29       1377.90        26.82 o                         
   5   4   3        806.89        820.83        21.91 o                         
   6   4   3         13.67         16.49         3.78 o                         
   7   4   3          2.74          1.02         3.61 o                         
   8   4   3         26.66         25.39         5.00 o                         
   9   4   3        295.74        349.78        28.38 o                         
  10   4   3          6.48          8.04         6.65 o                         
  11   4   3       1008.27       1172.34        28.43 o                         
  12   4   3        100.11         74.66        22.25 o                         
   1   5   3        231.84        297.14        10.47 o                         
   2   5   3         35.01         24.74         3.37 o                         
   3   5   3         16.60          6.32         2.82 o                         
   4   5   3          2.21          4.89         2.40 o                         
   5   5   3        185.11        165.29        11.53 o                         
   6   5   3        326.96        290.84        15.77 o                         
   7   5   3        389.26        356.40        16.51 o                         
   8   5   3         72.53         96.11        11.07 o                         
   9   5   3         38.15         28.93         7.82 o                         
  10   5   3        146.38        196.02        17.82 o                         
  11   5   3         41.41         40.63         6.13 o                         
   0   6   3        198.85        201.66        18.48 o                         
   1   6   3        695.92        719.12        17.87 o                         
   2   6   3        326.80        332.31        13.51 o                         
   3   6   3        190.06        176.66        12.40 o                         
   4   6   3        176.72        171.18        13.18 o                         
   5   6   3         19.93         13.29         4.01 o                         
   6   6   3          0.00          0.40         1.85 o                         
   7   6   3       1653.97       1842.02        49.53 o                         
   8   6   3          7.97          9.69         5.59 o                         
   9   6   3        685.36        602.22        30.50 o                         
  10   6   3         99.19         93.37        64.82 o                         
   1   7   3       1653.22       1709.46        45.62 o                         
   2   7   3         73.70         66.95         7.74 o                         
   3   7   3       2651.28       2535.46        29.51 o                         
   4   7   3         54.43         51.76         4.88 o                         
   5   7   3       1109.93       1251.02        38.46 o                         
   6   7   3         84.20         82.37         6.68 o                         
   7   7   3        264.26        264.35        18.32 o                         
   8   7   3         33.88         40.07         7.13 o                         
   9   7   3        672.56        218.64        20.75 o                         
   0   8   3         23.68         14.67         3.42 o                         
   1   8   3         28.20         29.40         3.68 o                         
   2   8   3          3.56          1.77         1.80 o                         
   3   8   3         58.78         66.75         4.53 o                         
   4   8   3         15.47         11.67         3.39 o                         
   5   8   3        503.25        624.90        27.37 o                         
   6   8   3         67.76         90.15        10.86 o                         
   7   8   3        238.29        287.26        22.27 o                         
   8   8   3         42.65         42.81         7.29 o                         
   1   9   3        405.75        367.89        11.39 o                         
   2   9   3         73.28         71.36         4.96 o                         
   3   9   3         53.20         47.41         6.91 o                         
   4   9   3          0.41         11.15         6.81 o                         
   5   9   3         99.29         88.51        12.80 o                         
   6   9   3         10.59          6.64         4.37 o                         
   7   9   3         39.54         11.34         4.14 o                         
   0  10   3         24.00         17.06         4.87 o                         
   1  10   3        309.03        362.62        13.41 o                         
   2  10   3          0.51          0.61         2.86 o                         
   3  10   3         10.20          9.93         3.86 o                         
   4  10   3          0.02          1.94         3.23 o                         
   0   0   4      23302.57      22214.35        86.80 o                         
   1   0   4          1.81          6.09         1.45 o                         
   2   0   4      38148.56      37205.54       374.63 o                         
   3   0   4       1015.92       1148.53        19.07 o                         
   4   0   4         33.94         39.44         5.09 o                         
   5   0   4       2003.63       2124.82        51.05 o                         
   6   0   4       2716.22       2492.16        44.65 o                         
   7   0   4        364.55        401.77        19.65 o                         
   8   0   4       4002.15       3778.57        78.35 o                         
   9   0   4        219.20        265.07        57.79 o                         
  10   0   4         44.70         43.49         7.41 o                         
  11   0   4        237.21        232.71        16.07 o                         
  12   0   4        890.38        945.16        26.94 o                         
   1   1   4       1183.42       1160.87        21.54 o                         
   2   1   4      12432.34      12250.02        78.82 o                         
   3   1   4          7.84          4.49         1.20 o                         
   4   1   4       2757.45       2337.08        19.28 o                         
   5   1   4        880.74        973.84        19.58 o                         
   6   1   4       4313.83       4538.25        59.96 o                         
   7   1   4         68.89         71.35         7.07 o                         
   8   1   4       5632.65       5571.27        63.06 o                         
   9   1   4         37.63         43.00         5.21 o                         
  10   1   4        393.06        380.37        16.00 o                         
  11   1   4        124.02        127.44         8.58 o                         
  12   1   4        118.61        101.95         7.59 o                         
   0   2   4        463.86        523.01        17.35 o                         
   1   2   4       2721.51       2881.39        31.32 o                         
   2   2   4        145.88        192.28         4.89 o                         
   3   2   4         81.99         86.32         4.13 o                         
   4   2   4       1894.95       1969.90        20.90 o                         
   5   2   4         83.02        111.92         5.63 o                         
   6   2   4         97.06        118.59         7.48 o                         
   7   2   4       1767.47       1682.48        29.99 o                         
   8   2   4         69.17         86.07         7.53 o                         
   9   2   4         13.03         15.63         3.07 o                         
  10   2   4          4.71          6.53         4.12 o                         
  11   2   4         77.69         64.38         6.71 o                         
  12   2   4        420.35        468.83        18.46 o                         
   1   3   4       2961.53       3103.67        22.07 o                         
   2   3   4      11101.59      11963.44       153.18 o                         
   3   3   4       2065.41       2293.74        28.83 o                         
   4   3   4        822.27        765.65        15.48 o                         
   5   3   4         15.24          9.40         2.27 o                         
   6   3   4        369.66        369.35        11.68 o                         
   7   3   4         17.60         22.37         4.08 o                         
   8   3   4        599.58        531.78        17.96 o                         
   9   3   4         35.03         32.50        10.16 o                         
  10   3   4        727.68        690.08        30.54 o                         
  11   3   4          7.30         10.59         4.49 o                         
  12   3   4        422.64        417.07        16.47 o                         
   0   4   4       5797.74       5713.36        47.63 o                         
   1   4   4          0.75          0.47         1.45 o                         
   2   4   4       6598.97       7054.72        56.21 o                         
   3   4   4        451.52        457.32        12.32 o                         
   4   4   4       2609.43       2507.61        33.00 o                         
   5   4   4        338.19        308.75        13.79 o                         
   6   4   4       3295.75       3344.91        47.52 o                         
   7   4   4          7.40          2.22         3.22 o                         
   8   4   4        201.98        190.03         9.97 o                         
   9   4   4          0.10          2.47         3.89 o                         
  10   4   4         20.27         11.83        12.65 o                         
  11   4   4          4.20         -0.47         3.26 o                         
  12   4   4        447.83        447.19        23.81 o                         
   1   5   4        329.25        336.92        11.25 o                         
   2   5   4       3775.07       3944.88        53.43 o                         
   3   5   4       1108.90       1142.48        31.31 o                         
   4   5   4        281.62        264.20        12.94 o                         
   5   5   4       1393.30       1441.90        34.44 o                         
   6   5   4       2049.00       1914.64        36.98 o                         
   7   5   4        332.53        491.99        88.77 o                         
   8   5   4        865.45        914.76        35.01 o                         
   9   5   4          9.89         13.62         4.57 o                         
  10   5   4       2201.20       2612.34       228.56 o                         
  11   5   4         14.91         14.55         3.63 o                         
   0   6   4       1648.86       1757.36        54.78 o                         
   1   6   4        148.75        147.13         9.05 o                         
   2   6   4        334.06        336.36        13.73 o                         
   3   6   4         48.14         47.20         5.55 o                         
   4   6   4         38.51         38.42         6.07 o                         
   5   6   4         91.01         66.92         7.83 o                         
   6   6   4        205.12        223.35         9.76 o                         
   7   6   4         32.27         37.88         4.53 o                         
   8   6   4        345.54        376.61        17.08 o                         
   9   6   4          0.04          3.31         8.23 o                         
  10   6   4        424.40        223.54        16.11 o                         
   1   7   4        685.04        643.09        24.91 o                         
   2   7   4       1624.87       1650.55        38.60 o                         
   3   7   4          5.44          8.03         1.72 o                         
   4   7   4        333.61        381.41        13.65 o                         
   5   7   4         39.71         44.88         5.42 o                         
   6   7   4        200.86        213.49        10.79 o                         
   7   7   4        593.64        673.19        17.72 o                         
   8   7   4        290.07        262.55        17.51 o                         
   9   7   4         28.92         12.77         8.70 o                         
   0   8   4        308.15        352.79        16.97 o                         
   1   8   4          3.71          2.59         1.79 o                         
   2   8   4          1.31          2.01         2.60 o                         
   3   8   4         31.81         34.38         3.40 o                         
   4   8   4         33.08         17.53         4.02 o                         
   5   8   4         79.56         88.99         8.00 o                         
   6   8   4        502.84        585.33        25.06 o                         
   7   8   4         19.54         17.15         4.16 o                         
   8   8   4        769.73        978.75       339.55 o                         
   1   9   4          8.68         11.30         2.27 o                         
   2   9   4       1167.09       1182.71        28.38 o                         
   3   9   4        331.26        340.62        14.84 o                         
   4   9   4       2953.81       2924.36        63.13 o                         
   5   9   4        190.82        249.54       133.39 o                         
   6   9   4         94.95         93.42        69.85 o                         
   7   9   4         37.99          7.62         4.32 o                         
   0  10   4       1059.67       1157.75        34.46 o                         
   1  10   4          8.39         12.90         3.16 o                         
   2  10   4        114.02        156.98         8.29 o                         
   3  10   4          8.80          6.78         4.96 o                         
   4  10   4         49.91          4.59         3.77 o                         
   1   1   5      11820.87      11768.72        46.29 o                         
   2   1   5        479.65        532.43        10.36 o                         
   3   1   5       3465.80       3944.68        55.94 o                         
   4   1   5        309.29        283.45         8.00 o                         
   5   1   5       2105.25       1926.24        28.13 o                         
   6   1   5        773.15        742.54        22.21 o                         
   7   1   5       1000.09        927.31        27.54 o                         
   8   1   5          0.25          0.96         4.12 o                         
   9   1   5       2090.55       1978.65        40.28 o                         
  10   1   5         13.92         12.39         4.24 o                         
  11   1   5        423.72        420.53        15.22 o                         
  12   1   5        213.19        197.45        10.41 o                         
   0   2   5       1066.23        920.34        27.55 o                         
   1   2   5      10297.90       9993.65       103.24 o                         
   2   2   5       5060.56       5247.57        50.80 o                         
   3   2   5       5116.89       5332.49        46.77 o                         
   4   2   5          4.26         12.30         1.93 o                         
   5   2   5       8238.67       8098.47        90.97 o                         
   6   2   5         51.08         44.91         4.79 o                         
   7   2   5       1633.74       1450.83        28.17 o                         
   8   2   5        165.99        142.27         9.66 o                         
   9   2   5       1336.84       1205.58        27.62 o                         
  10   2   5        515.82        497.96        18.49 o                         
  11   2   5        445.23        457.12        18.39 o                         
  12   2   5          0.49          3.53         2.26 o                         
   1   3   5        209.47        190.33         5.41 o                         
   2   3   5        163.86        163.56         5.97 o                         
   3   3   5      13453.61      13315.41        67.15 o                         
   4   3   5       2112.78       2151.89        26.41 o                         
   5   3   5        315.19        292.05        10.47 o                         
   6   3   5        130.14        103.97         7.33 o                         
   7   3   5        375.55        347.22        13.10 o                         
   8   3   5        850.88        772.54        25.32 o                         
   9   3   5        815.62       1088.16        60.12 o                         
  10   3   5         10.75         20.70         4.64 o                         
  11   3   5        130.61        155.18         9.13 o                         
  12   3   5         41.80         37.68         5.33 o                         
   0   4   5         11.77         12.03         3.19 o                         
   1   4   5        167.63        210.95         8.65 o                         
   2   4   5         92.78         86.23         5.38 o                         
   3   4   5       1237.96       1272.67        21.05 o                         
   4   4   5       1831.10       1840.22        26.61 o                         
   5   4   5        694.93        720.54        16.36 o                         
   6   4   5        757.76        747.76        23.71 o                         
   7   4   5       1422.25       1304.59        54.91 o                         
   8   4   5        944.40        936.14        56.27 o                         
   9   4   5         37.19         33.60         6.48 o                         
  10   4   5          7.79         12.19         4.44 o                         
  11   4   5        335.45        429.91        19.21 o                         
  12   4   5          1.04          2.37         3.74 o                         
   1   5   5         56.86         66.22         5.72 o                         
   2   5   5        166.21        171.38        10.39 o                         
   3   5   5          3.93          3.67         2.63 o                         
   4   5   5         72.09         75.86         7.30 o                         
   5   5   5         26.55         34.94         5.18 o                         
   6   5   5       1760.87       1668.86        38.87 o                         
   7   5   5        484.54        497.50        24.12 o                         
   8   5   5        540.75        539.21        23.67 o                         
   9   5   5        446.15        420.00        20.46 o                         
  10   5   5         23.79         35.53         5.88 o                         
  11   5   5         63.92         60.65         6.60 o                         
   0   6   5          5.51          2.78         5.15 o                         
   1   6   5       3044.82       3255.65        57.01 o                         
   2   6   5        238.13        226.62        11.48 o                         
   3   6   5         83.52         77.42         6.99 o                         
   4   6   5        532.59        529.36        21.73 o                         
   5   6   5        434.33        361.08        21.06 o                         
   6   6   5         41.19         31.35         4.41 o                         
   7   6   5       1493.64       1691.17        48.02 o                         
   8   6   5        199.24        200.04        12.54 o                         
   9   6   5          7.13          9.45         3.37 o                         
  10   6   5        191.76        103.01        10.28 o                         
   1   7   5        586.04        573.83        23.65 o                         
   2   7   5        315.80        299.63        15.12 o                         
   3   7   5       2592.90       2516.19        32.93 o                         
   4   7   5          1.12          0.04         2.85 o                         
   5   7   5        943.41        999.99        30.44 o                         
   6   7   5        208.14        198.53        10.30 o                         
   7   7   5         26.47         29.71         4.05 o                         
   8   7   5         15.34         13.35         4.81 o                         
   9   7   5       1507.91        764.78       471.88 o                         
   0   8   5       1017.80        969.71        28.22 o                         
   1   8   5        544.21        568.56        13.72 o                         
   2   8   5        211.56        200.51         8.10 o                         
   3   8   5         66.18         76.57         6.69 o                         
   4   8   5        413.96        414.66        20.96 o                         
   5   8   5        543.07        698.15        37.49 o                         
   6   8   5        246.91        349.14       136.32 o                         
   7   8   5        184.07        254.86       107.79 o                         
   8   8   5         25.96         18.93        19.28 o                         
   1   9   5         67.45         65.01         6.80 o                         
   2   9   5        336.47        349.81        15.48 o                         
   3   9   5         10.31          6.55         2.57 o                         
   4   9   5        124.15        110.98        21.34 o                         
   5   9   5         37.17         44.29        25.41 o                         
   6   9   5         43.70         42.37        52.18 o                         
   0  10   5         48.13         51.50         7.54 o                         
   1  10   5          8.67         11.67         2.85 o                         
   2  10   5        305.08        350.80        12.10 o                         
   3  10   5          4.38          8.02         2.38 o                         
   4  10   5         27.75          1.82         3.93 o                         
   0   0   6      23964.72      23248.70       130.75 o                         
   1   0   6        115.23        115.91         6.40 o                         
   2   0   6       2561.29       2600.64        31.88 o                         
   3   0   6         42.25         64.54         4.97 o                         
   4   0   6       2575.13       2623.76        45.37 o                         
   5   0   6      10769.87      10901.71       122.43 o                         
   6   0   6        274.72        222.92        13.77 o                         
   7   0   6       4108.80       4096.65        93.16 o                         
   8   0   6       8912.63       8266.97       118.56 o                         
   9   0   6          7.44          5.22         4.19 o                         
  10   0   6        147.12        169.79        14.41 o                         
  11   0   6        176.78        188.75        14.21 o                         
  12   0   6        483.07        511.00        43.98 o                         
   1   1   6        235.93        206.89         6.69 o                         
   2   1   6       1001.79        870.48        12.61 o                         
   3   1   6       1998.03       2150.04        26.02 o                         
   4   1   6       1856.70       1628.67        29.37 o                         
   5   1   6        807.99        859.14        19.24 o                         
   6   1   6        113.80        111.51         8.94 o                         
   7   1   6        511.45        527.02        21.09 o                         
   8   1   6        147.21        157.81        10.05 o                         
   9   1   6        162.52        147.33         7.34 o                         
  10   1   6       1120.46       1079.47        25.98 o                         
  11   1   6          2.45         -0.39         2.42 o                         
  12   1   6         68.18         63.09         5.68 o                         
   0   2   6       4893.99       5561.38        90.50 o                         
   1   2   6         74.04         63.78         2.94 o                         
   2   2   6       1634.16       1647.43        21.39 o                         
   3   2   6       4390.56       4480.77        30.47 o                         
   4   2   6       2136.94       2224.74        21.87 o                         
   5   2   6         21.82         32.37         3.46 o                         
   6   2   6       1889.25       1894.27        29.96 o                         
   7   2   6        118.93        127.99         8.69 o                         
   8   2   6        421.97        402.50        15.84 o                         
   9   2   6        381.12        388.94        13.00 o                         
  10   2   6         26.63         23.00         4.20 o                         
  11   2   6         85.19         77.99         7.72 o                         
  12   2   6        324.83        363.90        18.51 o                         
   1   3   6         14.58         16.80         2.14 o                         
   2   3   6       1701.30       1717.61        21.60 o                         
   3   3   6        109.33        170.55         6.69 o                         
   4   3   6        104.49         97.51         5.38 o                         
   5   3   6        125.65        113.28         6.79 o                         
   6   3   6       1067.00       1003.52        22.97 o                         
   7   3   6       1437.14       1320.26        28.00 o                         
   8   3   6       1036.46       1023.01        27.83 o                         
   9   3   6        103.85        107.23        17.86 o                         
  10   3   6        300.95        256.01        15.51 o                         
  11   3   6         20.39         19.53         3.93 o                         
  12   3   6         48.22         63.24         6.50 o                         
   0   4   6      12195.46      12181.91        92.15 o                         
   1   4   6         15.24          9.03         2.19 o                         
   2   4   6         46.81         57.24         4.54 o                         
   3   4   6       1952.46       1989.31        26.96 o                         
   4   4   6         33.69         26.45         3.60 o                         
   5   4   6        534.18        512.21        13.93 o                         
   6   4   6       8486.08       7901.38       162.12 o                         
   7   4   6        132.99        134.72        10.08 o                         
   8   4   6        341.55        410.44        23.08 o                         
   9   4   6        268.88        293.30        14.96 o                         
  10   4   6        196.61        167.29        12.46 o                         
  11   4   6        121.57        139.03         8.47 o                         
   1   5   6        637.87        616.93        15.60 o                         
   2   5   6       1735.55       1652.60        39.70 o                         
   3   5   6         75.74         69.62         6.78 o                         
   4   5   6       6341.33       6803.46       152.73 o                         
   5   5   6        416.06        428.20        15.92 o                         
   6   5   6        781.12        776.22        24.21 o                         
   7   5   6         87.65         97.56         6.41 o                         
   8   5   6         62.47         86.19        11.12 o                         
   9   5   6        205.26        222.72        14.81 o                         
  10   5   6       1888.81       2116.58        42.35 o                         
  11   5   6          0.00          0.39         2.33 o                         
   0   6   6        210.14        201.60        19.09 o                         
   1   6   6         38.51         30.68         5.18 o                         
   2   6   6        114.89        123.95        10.20 o                         
   3   6   6        223.08        231.37        13.34 o                         
   4   6   6       5929.72       5888.42        92.95 o                         
   5   6   6       1214.26       1321.68        46.77 o                         
   6   6   6        249.50        315.39        18.97 o                         
   7   6   6        286.40        358.30        13.80 o                         
   8   6   6        212.84        166.23         9.78 o                         
   9   6   6         58.66         49.47         6.29 o                         
  10   6   6        207.45        112.29         9.63 o                         
   1   7   6        279.46        275.41        16.77 o                         
   2   7   6         36.74         34.26         2.71 o                         
   3   7   6         60.74         51.74         3.88 o                         
   4   7   6         78.07         72.72         8.28 o                         
   5   7   6         48.52         50.01         6.92 o                         
   6   7   6       1194.35       1330.78        41.52 o                         
   7   7   6         62.21         48.54         7.31 o                         
   8   7   6         12.60         12.18         4.46 o                         
   9   7   6         17.30         22.40         9.78 o                         
   0   8   6        709.78        662.70        38.14 o                         
   1   8   6         15.64         15.57         3.30 o                         
   2   8   6        238.65        256.31         9.30 o                         
   3   8   6        260.95        267.67        12.24 o                         
   4   8   6        137.17        113.86         9.94 o                         
   5   8   6         54.25         62.07         7.28 o                         
   6   8   6        340.18        344.55        35.43 o                         
   7   8   6          0.02         -2.27         4.52 o                         
   8   8   6         92.55        113.35       126.02 o                         
   1   9   6          0.98          1.21         3.05 o                         
   2   9   6       1915.41       2004.64        48.31 o                         
   3   9   6        122.64        116.65        13.63 o                         
   4   9   6       1298.55        849.02        71.31 o                         
   5   9   6          0.84         -0.57         3.82 o                         
   6   9   6        178.57        170.82       187.82 o                         
   0  10   6         34.61         38.29         6.41 o                         
   1  10   6         65.66         63.77         5.67 o                         
   2  10   6        322.63        352.81        11.76 o                         
   3  10   6         77.63         10.04        24.42 o                         
   4  10   6          5.85         -3.52         3.52 o                         
   1   1   7       8086.86       7672.12        57.98 o                         
   2   1   7        754.12        775.79        13.75 o                         
   3   1   7          9.53         10.81         2.24 o                         
   4   1   7         52.55         52.87         3.72 o                         
   5   1   7        393.16        494.00        12.63 o                         
   6   1   7        141.40        123.87         7.66 o                         
   7   1   7        165.83        188.73        11.57 o                         
   8   1   7          0.67         -0.57         3.28 o                         
   9   1   7       1928.59       1778.32        33.11 o                         
  10   1   7          0.07          6.36         3.86 o                         
  11   1   7        357.22        340.38        13.21 o                         
  12   1   7          3.48          1.24         1.83 o                         
   0   2   7        108.72        100.87         7.23 o                         
   1   2   7       6825.94       6442.18        54.37 o                         
   2   2   7        277.80        297.46         7.82 o                         
   3   2   7        340.39        404.44         9.93 o                         
   4   2   7         65.97         70.17         5.21 o                         
   5   2   7         28.89         11.30         2.39 o                         
   6   2   7         44.16         36.49         4.43 o                         
   7   2   7       7285.30       6740.88        61.78 o                         
   8   2   7         17.11         11.99         3.89 o                         
   9   2   7        636.39        611.49        19.19 o                         
  10   2   7         41.65         26.13         4.30 o                         
  11   2   7        327.71        346.03        13.05 o                         
  12   2   7         15.25         12.58         2.40 o                         
   1   3   7        672.41        787.72        13.38 o                         
   2   3   7         36.20         35.66         3.84 o                         
   3   3   7       7047.50       6995.90        64.23 o                         
   4   3   7         80.73         80.91         5.02 o                         
   5   3   7        937.31        806.87        18.02 o                         
   6   3   7         16.85         12.96         3.45 o                         
   7   3   7        348.85        313.91        12.56 o                         
   8   3   7        696.09        620.67        20.74 o                         
   9   3   7        811.93        905.85        58.80 o                         
  10   3   7          0.20          0.63         4.72 o                         
  11   3   7        439.59        460.74        14.08 o                         
  12   3   7          3.08          0.28         2.44 o                         
   0   4   7        108.20        129.62        10.39 o                         
   1   4   7        803.34        851.45        20.31 o                         
   2   4   7        299.38        321.77        11.68 o                         
   3   4   7         36.80         55.15         5.31 o                         
   4   4   7        772.83        764.26        19.29 o                         
   5   4   7        389.50        409.78        14.85 o                         
   6   4   7         21.49         15.36         2.97 o                         
   7   4   7        143.37        135.57         8.46 o                         
   8   4   7        418.92        391.52        22.98 o                         
   9   4   7         47.15         62.85         6.90 o                         
  10   4   7          0.07          4.53         2.93 o                         
  11   4   7        184.89        212.94         9.91 o                         
   1   5   7          0.57          3.82         3.65 o                         
   2   5   7        635.68        678.49        20.55 o                         
   3   5   7       1900.72       1975.33        35.71 o                         
   4   5   7        213.23        251.11        15.09 o                         
   5   5   7        146.75        176.92        11.66 o                         
   6   5   7       1550.21       1476.73        39.46 o                         
   7   5   7        327.52        327.62        15.62 o                         
   8   5   7         13.82          3.72         3.19 o                         
   9   5   7        275.56        268.31        15.83 o                         
  10   5   7         11.56         12.80         3.86 o                         
  11   5   7         31.48         25.14         5.91 o                         
   0   6   7         65.91         65.22        11.34 o                         
   1   6   7       3037.13       3070.02        49.23 o                         
   2   6   7        168.00        188.18        12.08 o                         
   3   6   7        203.83        204.81        12.70 o                         
   4   6   7        125.97        150.41        12.52 o                         
   5   6   7       3876.37       4248.67        98.03 o                         
   6   6   7         63.24         66.16         6.97 o                         
   7   6   7        802.89        881.05        33.49 o                         
   8   6   7         37.67         35.73         4.84 o                         
   9   6   7         35.15         29.34         8.61 o                         
  10   6   7          2.95          4.32         2.99 o                         
   1   7   7        665.39        694.17        13.25 o                         
   2   7   7          7.22          8.60         1.62 o                         
   3   7   7       3810.37       3969.00       133.73 o                         
   4   7   7         81.55         76.04         8.10 o                         
   5   7   7       2577.54       2627.62        49.89 o                         
   6   7   7        425.69        442.81        26.25 o                         
   7   7   7         52.64         71.10         6.75 o                         
   8   7   7         71.53         78.49        10.69 o                         
   9   7   7        679.30        529.77       412.54 o                         
   0   8   7        813.49        760.31        74.86 o                         
   1   8   7        298.69        258.36        22.26 o                         
   2   8   7         30.21         28.69         4.10 o                         
   3   8   7         69.92         67.91         6.37 o                         
   4   8   7        184.45        191.50        14.14 o                         
   5   8   7       1682.90       1765.05       143.72 o                         
   6   8   7          5.45         11.45         3.57 o                         
   7   8   7        320.75        436.29       350.37 o                         
   8   8   7         18.00         36.62        35.00 o                         
   1   9   7        693.24        686.15        22.05 o                         
   2   9   7        294.57        308.67        14.47 o                         
   3   9   7         57.74         56.58        10.06 o                         
   4   9   7         31.97         24.20        12.58 o                         
   5   9   7          4.81          5.50         6.16 o                         
   6   9   7          0.07          5.16         6.51 o                         
   0  10   7          1.50          3.47         2.92 o                         
   1  10   7        114.16        132.22         7.69 o                         
   2  10   7        198.20        214.79         8.83 o                         
   3  10   7         51.12          0.29         3.60 o                         
   0   0   8      18812.09      17943.58       134.57 o                         
   1   0   8       2228.47       2277.65        35.42 o                         
   2   0   8       1925.57       1716.97        25.37 o                         
   3   0   8        853.59        869.41        17.39 o                         
   4   0   8        144.78        177.06        13.77 o                         
   5   0   8       1044.32       1069.28        36.55 o                         
   6   0   8        473.53        417.53        24.58 o                         
   7   0   8         12.22         22.06         6.69 o                         
   8   0   8       7955.57       7563.20       350.72 o                         
   9   0   8          9.78         11.33         3.66 o                         
  10   0   8          1.35          5.10         3.70 o                         
  11   0   8         30.91         28.79         6.26 o                         
  12   0   8        351.18        344.43        39.20 o                         
   1   1   8        144.01        153.59         5.05 o                         
   2   1   8       2831.30       3300.08        52.10 o                         
   3   1   8         14.11          8.88         1.74 o                         
   4   1   8         23.47         11.65         2.50 o                         
   5   1   8        466.34        504.40        24.07 o                         
   6   1   8       1741.87       1500.79        33.09 o                         
   7   1   8         84.58         94.11         8.45 o                         
   8   1   8        289.26        304.96        15.52 o                         
   9   1   8          4.75          8.22         2.37 o                         
  10   1   8       2620.11       2613.13        39.12 o                         
  11   1   8          0.01          0.90         3.56 o                         
  12   1   8        323.42        309.87        12.47 o                         
   0   2   8       6532.73       7351.97        54.16 o                         
   1   2   8         41.76         32.36         2.78 o                         
   2   2   8        184.65        174.41         6.67 o                         
   3   2   8        450.85        430.27        11.07 o                         
   4   2   8        145.60        131.44         6.57 o                         
   5   2   8        553.18        535.55        14.14 o                         
   6   2   8        147.21        140.21         8.50 o                         
   7   2   8        490.68        474.59        18.38 o                         
   8   2   8        430.79        427.85        18.31 o                         
   9   2   8         40.52         34.82         4.98 o                         
  10   2   8        528.80        504.37        17.42 o                         
  11   2   8         31.68         36.52         4.56 o                         
  12   2   8        149.08        138.33         6.96 o                         
   1   3   8       1247.81       1303.37        18.03 o                         
   2   3   8       5525.25       5584.01        67.00 o                         
   3   3   8        193.59        210.77         8.54 o                         
   4   3   8         54.31         49.14         4.51 o                         
   5   3   8         34.18         24.45         3.24 o                         
   6   3   8       2065.68       1941.82        29.89 o                         
   7   3   8          7.36          6.25         3.13 o                         
   8   3   8       3358.27       3127.85        65.94 o                         
   9   3   8         13.22         20.66         6.55 o                         
  10   3   8        313.35        269.11        15.37 o                         
  11   3   8        110.71        112.16         6.89 o                         
  12   3   8        108.20        118.87         9.47 o                         
   0   4   8      12106.03      12219.11       101.03 o                         
   1   4   8       1882.06       1847.85        31.17 o                         
   2   4   8       5269.23       5596.12        51.03 o                         
   3   4   8        618.36        633.65        17.53 o                         
   4   4   8        530.46        546.26        15.54 o                         
   5   4   8          0.00         -2.28         2.28 o                         
   6   4   8       4937.57       4669.76        58.42 o                         
   7   4   8        264.10        220.59         9.41 o                         
   8   4   8         34.22         43.19         6.07 o                         
   9   4   8        247.17        262.15        13.53 o                         
  10   4   8         11.05          7.77         3.39 o                         
  11   4   8        186.55        197.52         9.17 o                         
   1   5   8        155.49        145.16         9.80 o                         
   2   5   8       8742.63       8593.20        75.32 o                         
   3   5   8        418.98        429.52        17.15 o                         
   4   5   8       3400.40       3340.08        58.19 o                         
   5   5   8        161.82        154.93        11.17 o                         
   6   5   8        916.00        974.58        40.15 o                         
   7   5   8         20.54         31.49         5.61 o                         
   8   5   8       2085.84       2228.25        94.04 o                         
   9   5   8         15.34         14.88         4.58 o                         
  10   5   8        838.11        971.05        75.59 o                         
  11   5   8         42.36         47.30         7.01 o                         
   0   6   8        437.16        451.64        29.54 o                         
   1   6   8        303.45        322.68        17.70 o                         
   2   6   8        259.31        252.62        14.04 o                         
   3   6   8         33.59         29.65         5.59 o                         
   4   6   8         13.77         17.98         4.29 o                         
   5   6   8          0.05          1.85         2.07 o                         
   6   6   8        133.78        165.51        11.09 o                         
   7   6   8         21.27         22.66         4.53 o                         
   8   6   8        402.80        406.72        15.52 o                         
   9   6   8          3.52          3.28         2.90 o                         
  10   6   8        489.15        562.38        15.59 o                         
   1   7   8        333.22        315.96        10.19 o                         
   2   7   8         46.87         40.77         3.52 o                         
   3   7   8         72.92         81.66         5.98 o                         
   4   7   8          0.30          1.99         2.68 o                         
   5   7   8         11.99         18.32         3.63 o                         
   6   7   8        685.32        715.94        25.35 o                         
   7   7   8         34.79         37.65         6.11 o                         
   8   7   8        117.51        170.58        15.52 o                         
   9   7   8        133.79         12.38         8.10 o                         
   0   8   8        112.73        106.27        12.56 o                         
   1   8   8        711.06        686.74        23.21 o                         
   2   8   8         19.85         14.21         3.34 o                         
   3   8   8        178.31        208.77        14.97 o                         
   4   8   8        221.95        214.14        14.97 o                         
   5   8   8        507.04        547.31        36.18 o                         
   6   8   8       1051.74        909.98       304.25 o                         
   7   8   8        315.36        404.06       426.64 o                         
   1   9   8         50.85         59.60         6.70 o                         
   2   9   8        367.89        359.31        15.30 o                         
   3   9   8         80.03         78.57         6.54 o                         
   4   9   8       2404.80        826.77       641.69 o                         
   5   9   8        106.25         28.19        33.99 o                         
   6   9   8        191.99        101.01       171.39 o                         
   0  10   8       1326.55       1538.83        35.53 o                         
   1  10   8         49.17         66.22         5.22 o                         
   2  10   8        113.57        125.51         6.43 o                         
   3  10   8         24.70          0.22         2.87 o                         
   1   1   9       2413.27       2258.48        29.81 o                         
   2   1   9        198.11        208.53         6.20 o                         
   3   1   9        116.29        184.19         6.67 o                         
   4   1   9       1630.71       1669.15        25.12 o                         
   5   1   9          2.06          5.94         3.37 o                         
   6   1   9         94.24         88.44         8.39 o                         
   7   1   9         56.37         46.39         6.20 o                         
   8   1   9         45.70         45.11         5.09 o                         
   9   1   9       1346.85       1386.81        22.58 o                         
  10   1   9        232.32        204.54        10.86 o                         
  11   1   9        865.78        794.25        20.07 o                         
  12   1   9         45.86         35.18         4.20 o                         
   0   2   9       4776.14       4578.79        45.17 o                         
   1   2   9      13817.21      13524.87        59.56 o                         
   2   2   9          0.06          0.41         1.62 o                         
   3   2   9         58.15         42.56         4.25 o                         
   4   2   9         14.05         12.79         2.56 o                         
   5   2   9       1912.78       1790.24        29.11 o                         
   6   2   9         94.85         95.07         8.03 o                         
   7   2   9       2967.38       2777.20        44.92 o                         
   8   2   9         94.41         92.59         6.27 o                         
   9   2   9        118.20        107.52         6.95 o                         
  10   2   9          5.05          2.98         2.88 o                         
  11   2   9          6.48          6.47         2.47 o                         
  12   2   9        101.47         94.21         5.68 o                         
   1   3   9       2694.84       3066.82        47.17 o                         
   2   3   9        266.01        272.24         9.56 o                         
   3   3   9       1431.21       1314.82        27.69 o                         
   4   3   9        144.90        142.54         8.31 o                         
   5   3   9       2099.94       1960.37        35.31 o                         
   6   3   9        216.67        174.89         9.91 o                         
   7   3   9         34.99         19.19         4.57 o                         
   8   3   9         20.46         22.24         4.21 o                         
   9   3   9       1555.44       1569.89        36.98 o                         
  10   3   9         37.64         45.19         6.47 o                         
  11   3   9       1549.89       1772.61        33.43 o                         
  12   3   9         30.89         39.06         5.73 o                         
   0   4   9        188.09        232.60        14.62 o                         
   1   4   9        234.49        264.43        10.97 o                         
   2   4   9        273.90        240.61        10.85 o                         
   3   4   9         91.63         92.74         6.49 o                         
   4   4   9         70.80         76.20         6.15 o                         
   5   4   9         66.51         69.00         6.41 o                         
   6   4   9        157.35        168.76        10.20 o                         
   7   4   9        112.98        114.97         6.96 o                         
   8   4   9        192.36        241.18        20.58 o                         
   9   4   9         23.82         30.79         5.47 o                         
  10   4   9        120.81        131.36         9.10 o                         
  11   4   9        328.05        441.79        12.96 o                         
   1   5   9        112.51        122.16         9.26 o                         
   2   5   9          7.18         19.38         4.31 o                         
   3   5   9       2466.52       2618.51        43.13 o                         
   4   5   9         11.27         10.81         2.77 o                         
   5   5   9         67.02         82.67         6.99 o                         
   6   5   9          9.68          6.86         2.36 o                         
   7   5   9       1564.99       1664.46        35.79 o                         
   8   5   9          0.00         -4.52         4.52 o                         
   9   5   9        458.73        377.94       118.06 o                         
  10   5   9         52.67         39.97         4.24 o                         
   0   6   9          2.82          2.05         3.95 o                         
   1   6   9       2893.88       2944.97        61.17 o                         
   2   6   9         15.30         17.13         3.68 o                         
   3   6   9        225.24        193.36        12.77 o                         
   4   6   9        279.90        286.01        10.51 o                         
   5   6   9        296.00        294.64        14.91 o                         
   6   6   9        171.51        178.61        11.48 o                         
   7   6   9       2837.85       2881.47        54.51 o                         
   8   6   9        124.93        132.67         8.29 o                         
   9   6   9          4.22          7.32         3.36 o                         
  10   6   9        160.26        143.61        11.64 o                         
   1   7   9       5177.20       5114.45        64.80 o                         
   2   7   9          6.75          3.22         2.05 o                         
   3   7   9       6512.26       6359.74        61.86 o                         
   4   7   9         39.27         42.26         7.06 o                         
   5   7   9        159.77        189.81        11.54 o                         
   6   7   9        223.58        240.01        19.58 o                         
   7   7   9       1066.17       1289.37       118.02 o                         
   8   7   9         24.90         25.68         4.22 o                         
   0   8   9         10.80         10.04         8.52 o                         
   1   8   9        504.89        481.70        19.40 o                         
   2   8   9        269.02        268.59        12.43 o                         
   3   8   9        241.12        258.66        12.02 o                         
   4   8   9          0.60          4.36         3.70 o                         
   5   8   9       2094.58       2299.52       121.38 o                         
   6   8   9        165.76        128.52        72.03 o                         
   7   8   9         11.73         12.34        10.29 o                         
   1   9   9          9.56         17.39         4.22 o                         
   2   9   9          7.11          5.86         2.57 o                         
   3   9   9          0.11          1.01         2.72 o                         
   4   9   9        183.18         66.64        55.61 o                         
   5   9   9         16.36          3.29         5.10 o                         
   0  10   9        246.59        291.93        14.86 o                         
   1  10   9        124.38        136.11         7.07 o                         
   2  10   9         29.82          2.01         3.23 o                         
   0   0  10        126.43         59.79         9.62 o                         
   1   0  10       1529.50       1605.51        23.06 o                         
   2   0  10       9365.32       8736.36        99.67 o                         
   3   0  10        208.21        242.66        10.04 o                         
   4   0  10        735.29        774.99        21.25 o                         
   5   0  10        412.75        381.05        16.06 o                         
   6   0  10       1676.84       1683.25        55.45 o                         
   7   0  10        547.20        523.98        21.41 o                         
   8   0  10       3433.11       3393.24        80.24 o                         
   9   0  10         18.64         20.32         4.33 o                         
  10   0  10        576.36        543.70        24.32 o                         
  11   0  10         16.68         15.81         4.47 o                         
  12   0  10       1655.21       1715.85        46.12 o                         
   1   1  10         44.09         69.67         3.62 o                         
   2   1  10       2354.46       2706.95        27.69 o                         
   3   1  10        163.29        163.83         6.55 o                         
   4   1  10        325.15        338.40        10.06 o                         
   5   1  10         55.57         40.53         4.54 o                         
   6   1  10       1227.08       1129.78        24.40 o                         
   7   1  10         21.98         14.98         3.34 o                         
   8   1  10        223.55        219.08        11.00 o                         
   9   1  10          8.71          7.05         3.23 o                         
  10   1  10       1755.22       1726.40        30.59 o                         
  11   1  10         29.76         23.18         3.90 o                         
  12   1  10        776.65        729.34        13.75 o                         
   0   2  10        118.55        158.18         8.93 o                         
   1   2  10         11.27         19.92         2.66 o                         
   2   2  10        272.40        251.91         8.76 o                         
   3   2  10          4.27          2.14         1.81 o                         
   4   2  10        986.27        899.70        22.24 o                         
   5   2  10         21.32         23.73         4.35 o                         
   6   2  10        323.06        319.88        16.50 o                         
   7   2  10          0.51          2.81         3.31 o                         
   8   2  10         46.80         54.68         4.50 o                         
   9   2  10         29.47         24.11         4.18 o                         
  10   2  10          7.16          5.21         3.48 o                         
  11   2  10        112.01        111.67         6.79 o                         
  12   2  10          3.41          2.43         1.53 o                         
   1   3  10        591.36        608.74        14.23 o                         
   2   3  10       5607.33       5957.14       105.57 o                         
   3   3  10        756.94        786.72        18.08 o                         
   4   3  10       2762.42       2679.62        45.12 o                         
   5   3  10         45.42         41.15         4.92 o                         
   6   3  10       3155.64       2839.87        45.15 o                         
   7   3  10        153.81        132.82        11.51 o                         
   8   3  10       1695.78       1518.87        39.71 o                         
   9   3  10        128.02        147.39        11.19 o                         
  10   3  10        262.04        279.99        11.66 o                         
  11   3  10        267.13        282.60         9.71 o                         
   0   4  10       4055.66       3747.64        60.31 o                         
   1   4  10        997.14       1010.61        22.23 o                         
   2   4  10       1252.99       1296.10        25.67 o                         
   3   4  10        650.16        646.38        17.13 o                         
   4   4  10       2826.11       2802.86        61.96 o                         
   5   4  10        104.93        100.16         7.90 o                         
   6   4  10       5293.52       4928.95       106.33 o                         
   7   4  10        124.92        111.36         7.41 o                         
   8   4  10        643.03        658.20        26.56 o                         
   9   4  10        560.58        574.69        26.41 o                         
  10   4  10        328.22        340.82        13.70 o                         
  11   4  10        595.10        642.00        14.57 o                         
   1   5  10        856.61        897.31        25.30 o                         
   2   5  10      13797.97      13823.22       104.73 o                         
   3   5  10        280.53        262.03        13.81 o                         
   4   5  10       3505.36       3570.48        43.48 o                         
   5   5  10        112.30        117.25         9.27 o                         
   6   5  10        209.51        231.04         9.43 o                         
   7   5  10         25.37         33.95         6.62 o                         
   8   5  10        469.91        506.80        20.72 o                         
   9   5  10         13.14          2.37         9.45 o                         
  10   5  10        264.02        322.82        13.64 o                         
   0   6  10        103.56         80.51        13.71 o                         
   1   6  10         39.40         43.37         7.19 o                         
   2   6  10        751.12        736.21        20.68 o                         
   3   6  10        615.94        611.40        22.76 o                         
   4   6  10        719.47        754.99        17.17 o                         
   5   6  10        294.64        315.92        15.34 o                         
   6   6  10        589.09        592.67        34.17 o                         
   7   6  10        139.06        117.94        13.36 o                         
   8   6  10        203.10        248.88        13.29 o                         
   9   6  10        165.10        137.38        75.43 o                         
   1   7  10        611.66        558.85        22.55 o                         
   2   7  10        397.00        405.82        13.67 o                         
   3   7  10       1677.66       1683.39        27.39 o                         
   4   7  10        586.52        571.64        50.51 o                         
   5   7  10        753.69        778.20        26.57 o                         
   6   7  10        270.70        310.71        27.19 o                         
   7   7  10          1.75          4.73         2.27 o                         
   8   7  10         88.85         95.18         7.73 o                         
   0   8  10       2035.59       1957.26       206.99 o                         
   1   8  10        561.27        548.62        21.73 o                         
   2   8  10        150.41        170.93        10.06 o                         
   3   8  10        369.93        377.86        14.29 o                         
   4   8  10        201.28         71.10        14.97 o                         
   5   8  10        128.38        132.51        16.38 o                         
   6   8  10        260.33        345.98        98.85 o                         
   7   8  10        163.97        101.24        85.72 o                         
   1   9  10       1083.00       1153.47        27.25 o                         
   2   9  10        138.10        121.74         8.82 o                         
   3   9  10         66.31         48.62        16.01 o                         
   4   9  10       1396.86        532.69       579.20 o                         
   5   9  10        113.86         24.28        50.56 o                         
   0  10  10        766.84        855.86        23.51 o                         
   1  10  10          0.01          2.91         3.24 o                         
   1   1  11         10.91         11.80         2.25 o                         
   2   1  11        974.36       1005.07        24.93 o                         
   3   1  11       1614.17       1657.71        21.45 o                         
   4   1  11          1.62          3.12         1.69 o                         
   5   1  11         10.73         18.43         3.89 o                         
   6   1  11        140.04        132.91         8.62 o                         
   7   1  11        362.21        319.36        20.85 o                         
   8   1  11         17.12          8.44         2.17 o                         
   9   1  11       1119.42       1093.75        25.00 o                         
  10   1  11        338.16        282.13        12.23 o                         
  11   1  11        110.55         92.35        11.03 o                         
  12   1  11         43.42         39.04         3.19 o                         
   0   2  11       1137.63       1169.53        25.21 o                         
   1   2  11       1674.57       1451.02        32.28 o                         
   2   2  11        176.07        179.80         8.41 o                         
   3   2  11       4156.17       4227.76        47.36 o                         
   4   2  11         14.09          7.33         2.95 o                         
   5   2  11       3648.22       3242.96        49.97 o                         
   6   2  11         16.44         21.03         3.76 o                         
   7   2  11       1902.29       1746.72        40.38 o                         
   8   2  11        108.14         95.37         5.91 o                         
   9   2  11       1606.51       1475.38        29.14 o                         
  10   2  11          6.67          1.84         3.01 o                         
  11   2  11        447.90        480.23        13.21 o                         
  12   2  11         82.39         66.10         6.95 o                         
   1   3  11       3485.52       3475.45        33.40 o                         
   2   3  11        200.54        226.71         9.47 o                         
   3   3  11        265.56        273.08        11.65 o                         
   4   3  11        320.65        317.39        13.17 o                         
   5   3  11       3150.18       2953.40        45.28 o                         
   6   3  11          1.81          3.57         3.05 o                         
   7   3  11        193.26        196.30        10.19 o                         
   8   3  11          2.74          0.89         2.59 o                         
   9   3  11        531.99        547.89        19.25 o                         
  10   3  11          0.95          6.60         2.50 o                         
  11   3  11        295.65        362.59        12.16 o                         
   0   4  11         37.19         33.40         6.52 o                         
   1   4  11         52.88         90.14         6.92 o                         
   2   4  11        813.61        801.05        20.72 o                         
   3   4  11       1609.27       1495.78        41.73 o                         
   4   4  11        203.77        200.77        10.99 o                         
   5   4  11        321.72        333.42        14.33 o                         
   6   4  11         21.51          6.84         3.66 o                         
   7   4  11        177.15        166.07        10.64 o                         
   8   4  11         42.06         37.48         6.66 o                         
   9   4  11          2.27          4.27         5.79 o                         
  10   4  11         12.48         14.65         3.24 o                         
  11   4  11        292.26        357.25        12.10 o                         
   1   5  11       2654.15       2665.30        44.55 o                         
   2   5  11       1160.03       1125.53        29.12 o                         
   3   5  11          8.20         12.88         4.11 o                         
   4   5  11         23.82         22.51         4.36 o                         
   5   5  11        125.97        115.46         6.16 o                         
   6   5  11        212.65        213.30        11.65 o                         
   7   5  11       2518.79       2714.43        51.06 o                         
   8   5  11         10.00         19.13         5.22 o                         
   9   5  11         87.61         51.60        27.71 o                         
  10   5  11        133.11        165.42         9.42 o                         
   0   6  11        479.26        468.96        31.29 o                         
   1   6  11       4111.60       4193.13        77.00 o                         
   2   6  11        362.76        360.66        14.67 o                         
   3   6  11        484.80        439.74        10.46 o                         
   4   6  11         20.60         23.18         3.88 o                         
   5   6  11       2694.63       2846.79       100.77 o                         
   6   6  11         60.15         66.42         8.28 o                         
   7   6  11        304.36        331.56        34.94 o                         
   8   6  11         53.89         55.76         7.63 o                         
   9   6  11         60.20         83.06         6.93 o                         
   1   7  11        512.60        490.89        27.85 o                         
   2   7  11          8.35          8.05         2.80 o                         
   3   7  11       4112.62       4035.68        54.54 o                         
   4   7  11          2.74          3.65         2.89 o                         
   5   7  11        959.96       1044.04        27.67 o                         
   6   7  11        259.96        293.56        29.92 o                         
   7   7  11         11.32         15.13         3.43 o                         
   8   7  11        216.84        254.26        29.17 o                         
   0   8  11        356.55        339.57        84.92 o                         
   1   8  11        732.98        745.28        42.23 o                         
   2   8  11         12.20          8.23         2.78 o                         
   3   8  11        195.91        193.69        10.01 o                         
   4   8  11        321.15        349.11        82.78 o                         
   5   8  11        655.88        695.09        98.05 o                         
   6   8  11          0.18         -2.83         2.83 o                         
   1   9  11          0.25          2.18         2.48 o                         
   2   9  11         25.22         20.43         6.05 o                         
   3   9  11        813.55        917.56        32.44 o                         
   4   9  11         73.76         24.92        47.30 o                         
   5   9  11        193.32        234.00        25.52 o                         
   0   0  12      14643.28      14201.14       104.10 o                         
   1   0  12       2590.43       2715.48       114.09 o                         
   2   0  12        502.79        401.02        14.43 o                         
   3   0  12       1555.12       1633.74        35.28 o                         
   4   0  12        271.66        250.82        12.86 o                         
   5   0  12        420.80        388.34        17.05 o                         
   6   0  12       2805.42       2624.74        72.46 o                         
   7   0  12        117.08         84.27        10.18 o                         
   8   0  12       2106.92       2181.72        39.95 o                         
   9   0  12        347.39        320.66        21.25 o                         
  10   0  12        462.52        473.87        21.49 o                         
  11   0  12        143.59        178.56        40.44 o                         
  12   0  12        609.15        702.27        17.95 o                         
   1   1  12       1730.86       1896.75        35.21 o                         
   2   1  12        280.76        371.90        12.20 o                         
   3   1  12        767.34        750.79        14.97 o                         
   4   1  12        406.21        392.32        11.60 o                         
   5   1  12         13.03          8.54         2.45 o                         
   6   1  12        314.83        289.97        12.74 o                         
   7   1  12        379.22        379.19        15.14 o                         
   8   1  12        197.34        213.40         8.03 o                         
   9   1  12         93.75         83.89         6.97 o                         
  10   1  12       1625.83       1513.47        27.05 o                         
  11   1  12        216.08        214.49        12.25 o                         
  12   1  12        277.75        262.15         8.23 o                         
   0   2  12      13500.82      13963.75       111.78 o                         
   1   2  12        290.11        287.23         9.32 o                         
   2   2  12        109.67        102.86         8.50 o                         
   3   2  12        269.93        281.21        12.71 o                         
   4   2  12        195.49        197.12        11.15 o                         
   5   2  12         52.88         61.19         6.85 o                         
   6   2  12         17.77         14.75         4.89 o                         
   7   2  12        193.65        179.91        13.45 o                         
   8   2  12        644.09        649.94        18.45 o                         
   9   2  12         19.75         69.89        29.76 o                         
  10   2  12         36.81         54.58         5.34 o                         
  11   2  12        224.86        238.20         8.84 o                         
   1   3  12          7.99          4.26         1.88 o                         
   2   3  12        934.92       1017.35        24.33 o                         
   3   3  12        606.71        633.00        18.00 o                         
   4   3  12        798.52        741.00        22.40 o                         
   5   3  12         13.65         10.97         3.69 o                         
   6   3  12       2625.60       2453.83        48.04 o                         
   7   3  12        229.71        195.15         9.03 o                         
   8   3  12       1497.37       1496.42        45.06 o                         
   9   3  12         95.19         93.79         7.16 o                         
  10   3  12        389.02        338.33        11.69 o                         
  11   3  12         56.23         52.55         5.72 o                         
   0   4  12       6463.23       6590.29        84.42 o                         
   1   4  12        311.20        288.10        12.58 o                         
   2   4  12       6281.94       6433.35        91.13 o                         
   3   4  12         12.30         14.88         3.52 o                         
   4   4  12       1258.02       1199.38        26.97 o                         
   5   4  12        403.22        338.02        16.09 o                         
   6   4  12       2656.60       2522.58        61.20 o                         
   7   4  12        310.16        294.83        14.35 o                         
   8   4  12        535.13        524.11        18.20 o                         
   9   4  12         58.94         54.76         7.51 o                         
  10   4  12        483.93        537.05        18.31 o                         
  11   4  12         16.00         20.84         4.00 o                         
   1   5  12          0.18         -0.67         3.24 o                         
   2   5  12       4485.58       4331.05        57.84 o                         
   3   5  12        512.06        501.31        19.53 o                         
   4   5  12        810.16        806.78        24.95 o                         
   5   5  12        143.54        136.67         7.63 o                         
   6   5  12         98.30        104.82         8.43 o                         
   7   5  12        775.32        785.25        22.28 o                         
   8   5  12       2191.25       2364.27        34.93 o                         
   9   5  12        431.88        436.14        17.39 o                         
  10   5  12       1556.13       1816.90        28.09 o                         
   0   6  12       5957.32       6094.02       112.85 o                         
   1   6  12        503.10        510.69        23.08 o                         
   2   6  12         74.61         63.20         4.38 o                         
   3   6  12       1319.89       1330.97        18.63 o                         
   4   6  12       1017.49        958.92        25.70 o                         
   5   6  12          4.90          9.23         3.08 o                         
   6   6  12        220.52        274.54        29.43 o                         
   7   6  12          0.81         -0.89         2.88 o                         
   8   6  12        295.68        335.91        11.72 o                         
   9   6  12        620.77        681.61        42.03 o                         
   1   7  12        709.97        675.26        35.53 o                         
   2   7  12        399.94        380.15        13.58 o                         
   3   7  12        153.98        157.69         7.73 o                         
   4   7  12         12.88         11.85         4.25 o                         
   5   7  12          1.04          4.47         2.89 o                         
   6   7  12        230.02        295.81        33.38 o                         
   7   7  12          0.33          5.39         2.17 o                         
   8   7  12          2.00          2.19         1.76 o                         
   0   8  12         48.07         48.12        22.54 o                         
   1   8  12          1.83          1.02         2.71 o                         
   2   8  12          2.28          2.93         2.33 o                         
   3   8  12         56.00         52.49         5.28 o                         
   4   8  12        121.28        100.25        19.07 o                         
   5   8  12        109.47        129.80        13.84 o                         
   6   8  12        273.38        332.51        37.41 o                         
   1   9  12         95.77        101.20         7.67 o                         
   2   9  12        974.52       1087.88        47.18 o                         
   3   9  12        215.33        222.13        15.98 o                         
   4   9  12       2103.80       2131.13        82.60 o                         
   1   1  13         55.09         55.39         4.46 o                         
   2   1  13       1437.69       1521.09        25.26 o                         
   3   1  13        166.71        156.79         8.66 o                         
   4   1  13        359.22        357.74        13.04 o                         
   5   1  13        148.98        156.58         9.06 o                         
   6   1  13        111.61        108.70         7.88 o                         
   7   1  13         47.58         38.41         5.86 o                         
   8   1  13         63.06         62.51         4.76 o                         
   9   1  13       4278.39       3947.36        51.53 o                         
  10   1  13        105.91         92.04         6.75 o                         
  11   1  13         80.11         70.90         4.92 o                         
   0   2  13         83.51        131.75        19.34 o                         
   1   2  13       7660.08       7417.14        52.61 o                         
   2   2  13       1146.30       1163.14        28.71 o                         
   3   2  13        357.21        360.87        14.82 o                         
   4   2  13         29.36         36.25         5.27 o                         
   5   2  13        984.82        951.62        26.09 o                         
   6   2  13        123.97        110.49        10.28 o                         
   7   2  13       2709.75       2608.31        29.71 o                         
   8   2  13         12.94          9.54         2.17 o                         
   9   2  13        371.37        353.45        16.22 o                         
  10   2  13          0.97          1.92         2.64 o                         
  11   2  13         98.45         91.38        15.19 o                         
   1   3  13        293.96        248.45         9.66 o                         
   2   3  13        232.50        177.86         9.63 o                         
   3   3  13       3390.71       3151.87        76.10 o                         
   4   3  13        151.78        131.20         9.81 o                         
   5   3  13        812.20        687.44        22.66 o                         
   6   3  13         15.90         18.47         4.65 o                         
   7   3  13       2134.39       2031.15        28.52 o                         
   8   3  13        104.51        103.30         7.40 o                         
   9   3  13        194.87        233.90        11.98 o                         
  10   3  13         27.97         28.06         3.64 o                         
  11   3  13       1005.52       1061.32        21.11 o                         
   0   4  13       1476.93       1475.48        41.06 o                         
   1   4  13        447.40        488.96        16.82 o                         
   2   4  13         59.84         58.88         6.01 o                         
   3   4  13        421.87        450.75        18.07 o                         
   4   4  13        146.90        153.61        12.20 o                         
   5   4  13        134.19        113.27         9.61 o                         
   6   4  13          0.80          3.26         2.44 o                         
   7   4  13        265.97        260.61        11.55 o                         
   8   4  13          0.21         -1.46         3.09 o                         
   9   4  13        166.65        177.01        11.97 o                         
  10   4  13        119.57        124.02         8.36 o                         
   1   5  13        142.01        145.98        11.09 o                         
   2   5  13         43.03         44.51         6.41 o                         
   3   5  13        207.09        210.21        12.88 o                         
   4   5  13          2.58          8.07         2.27 o                         
   5   5  13        183.39        179.09         9.37 o                         
   6   5  13        274.57        272.39        16.92 o                         
   7   5  13        203.36        202.69         9.86 o                         
   8   5  13         17.27         25.51         4.17 o                         
   9   5  13         22.79         20.70         4.78 o                         
  10   5  13        203.33        219.55        12.59 o                         
   0   6  13         27.68         29.21         6.32 o                         
   1   6  13       1813.86       1818.56        74.56 o                         
   2   6  13         13.51         10.06         3.12 o                         
   3   6  13        159.03        138.81         7.32 o                         
   4   6  13         94.85        102.03        10.16 o                         
   5   6  13       1287.55       1333.69        38.25 o                         
   6   6  13        210.69        257.16        15.00 o                         
   7   6  13       1275.05       1391.41        36.19 o                         
   8   6  13        154.78        164.84         8.01 o                         
   9   6  13          6.63          5.25         3.21 o                         
   1   7  13       1128.16       1105.74        26.23 o                         
   2   7  13          8.50          7.41         2.49 o                         
   3   7  13       2836.23       3020.75       118.61 o                         
   4   7  13         76.30         88.19        10.91 o                         
   5   7  13        876.93       1010.67        41.11 o                         
   6   7  13         87.76        126.61        11.68 o                         
   7   7  13         67.84         66.59         5.02 o                         
   0   8  13          7.33          0.52         3.64 o                         
   1   8  13        335.84        341.25        16.63 o                         
   2   8  13         54.73         55.73         7.23 o                         
   3   8  13          7.13          1.12         2.03 o                         
   4   8  13        102.62        116.83        22.86 o                         
   5   8  13       1458.86       1599.43       183.47 o                         
   6   8  13          5.52          7.60         2.60 o                         
   1   9  13          4.64          4.82         2.26 o                         
   2   9  13          2.01          5.50         2.25 o                         
   3   9  13          0.14          0.47         1.87 o                         
   1   0  14       2261.79       2317.90        48.46 o                         
   2   0  14         15.53          9.28         3.35 o                         
   3   0  14        998.74       1022.39        30.47 o                         
   4   0  14       1867.67       2069.90        45.79 o                         
   5   0  14        407.87        417.29        21.48 o                         
   6   0  14       2646.61       2567.97        63.97 o                         
   7   0  14        374.87        333.34        13.16 o                         
   8   0  14       5601.77       5386.32        62.22 o                         
   9   0  14        229.86        191.37        14.67 o                         
  10   0  14          0.60         -0.38         2.67 o                         
  11   0  14          0.01          6.91         4.43 o                         
   1   1  14         34.06         44.34         4.49 o                         
   2   1  14       3607.73       3713.16        58.16 o                         
   3   1  14         31.49         33.50         4.38 o                         
   4   1  14       1025.62        980.41        30.23 o                         
   5   1  14          5.46         10.32         2.79 o                         
   6   1  14         21.58         14.79         3.53 o                         
   7   1  14        401.96        328.58        19.19 o                         
   8   1  14       1015.16       1043.89        16.25 o                         
   9   1  14        559.41        512.52        15.85 o                         
  10   1  14        459.50        482.78        19.75 o                         
  11   1  14         55.21         55.73         4.11 o                         
   0   2  14       7308.93       7690.29        71.76 o                         
   1   2  14          0.17         -0.51         1.95 o                         
   2   2  14        801.94        807.41        24.54 o                         
   3   2  14        646.63        616.33        22.35 o                         
   4   2  14         13.48         26.14         4.37 o                         
   5   2  14        844.90        759.30        23.61 o                         
   6   2  14          0.51          1.83         4.63 o                         
   7   2  14        713.15        641.92        13.65 o                         
   8   2  14         24.31         14.23         3.18 o                         
   9   2  14          1.28          0.47         2.52 o                         
  10   2  14          4.30          1.29         2.33 o                         
  11   2  14        104.20         99.91         6.10 o                         
   1   3  14          1.78          1.37         2.21 o                         
   2   3  14         86.38        111.04         8.70 o                         
   3   3  14        277.53        259.33        15.08 o                         
   4   3  14         33.29         23.15         6.80 o                         
   5   3  14         56.09         44.60         6.31 o                         
   6   3  14        217.07        206.54        10.91 o                         
   7   3  14         95.04         90.62         6.05 o                         
   8   3  14        492.04        484.61        13.61 o                         
   9   3  14         14.87         22.69         4.21 o                         
  10   3  14        692.51        785.71        98.10 o                         
  11   3  14         16.74         19.20         4.29 o                         
   0   4  14       3686.79       3687.60        66.74 o                         
   1   4  14         50.54         55.64         6.07 o                         
   2   4  14       2144.58       2220.77        48.95 o                         
   3   4  14          0.51          0.44         3.16 o                         
   4   4  14       4242.13       4021.15        74.92 o                         
   5   4  14          0.06          0.85         2.31 o                         
   6   4  14       3115.80       3033.10        43.71 o                         
   7   4  14         65.63         75.97         7.36 o                         
   8   4  14         12.37         14.65         2.99 o                         
   9   4  14          8.45          9.08         3.37 o                         
  10   4  14         40.25         33.29         4.30 o                         
   1   5  14        323.76        312.27        14.60 o                         
   2   5  14       1627.30       1650.88        36.25 o                         
   3   5  14        352.33        326.75        12.73 o                         
   4   5  14       3907.23       3859.81        49.84 o                         
   5   5  14         60.58         54.36         5.21 o                         
   6   5  14        420.31        428.24        15.87 o                         
   7   5  14         80.08         78.64         6.23 o                         
   8   5  14        119.90        107.34         7.12 o                         
   9   5  14        200.04        183.11         9.64 o                         
   0   6  14        247.31        233.56        15.88 o                         
   1   6  14         35.64         45.06         5.87 o                         
   2   6  14        133.70        158.38        10.23 o                         
   3   6  14          7.04          4.69         3.23 o                         
   4   6  14        730.56        674.37        20.89 o                         
   5   6  14          7.42         10.69         3.34 o                         
   6   6  14        706.48        859.60        72.97 o                         
   7   6  14          1.30         -0.55         2.42 o                         
   8   6  14          7.45          6.02         1.82 o                         
   1   7  14         18.00         18.31         3.81 o                         
   2   7  14         72.39         71.73         5.82 o                         
   3   7  14        259.39        269.97        10.90 o                         
   4   7  14         61.53         54.54         9.08 o                         
   5   7  14         38.17         50.35         9.24 o                         
   6   7  14         90.87        106.64         6.96 o                         
   7   7  14         12.42         16.40         3.07 o                         
   0   8  14         16.91         24.31         6.66 o                         
   1   8  14          3.58          2.04         2.66 o                         
   2   8  14        313.80        322.42        12.01 o                         
   3   8  14          1.95          1.20         1.96 o                         
   4   8  14         53.86         77.21        12.70 o                         
   5   8  14          1.25          7.21         9.81 o                         
   6   8  14        451.09        556.30        14.06 o                         
   1   9  14         64.03         78.29         6.39 o                         
   2   9  14        572.69        675.22        20.53 o                         
   1   1  15        252.30        238.58        10.42 o                         
   2   1  15        177.25        203.45        12.46 o                         
   3   1  15       4542.02       4466.57        73.18 o                         
   4   1  15        308.04        300.74        24.42 o                         
   5   1  15       1483.68       1355.93        40.64 o                         
   6   1  15        155.41        167.81        15.23 o                         
   7   1  15          8.63          5.57         2.09 o                         
   8   1  15          0.01         -1.13         2.33 o                         
   9   1  15        917.50        937.23        23.15 o                         
  10   1  15         61.42         61.08         5.10 o                         
  11   1  15         83.09         61.82         4.71 o                         
   0   2  15        554.55        538.49        23.05 o                         
   1   2  15       5511.88       5406.28        52.84 o                         
   2   2  15         14.08         13.64         3.50 o                         
   3   2  15        215.68        219.08        13.80 o                         
   4   2  15        187.82        159.55        10.71 o                         
   5   2  15        665.78        669.44        25.23 o                         
   6   2  15         95.75         86.11         6.14 o                         
   7   2  15       5555.09       5397.12        63.63 o                         
   8   2  15          0.36          1.68         2.91 o                         
   9   2  15          0.53          3.76         2.67 o                         
  10   2  15          3.37          4.22         2.12 o                         
  11   2  15        159.51        165.69         7.80 o                         
   1   3  15         16.35          7.34         2.70 o                         
   2   3  15          0.04          1.01         2.60 o                         
   3   3  15       1360.19       1260.38        33.77 o                         
   4   3  15        367.29        331.75        17.73 o                         
   5   3  15       4528.68       4308.33        63.84 o                         
   6   3  15        256.49        245.39         9.09 o                         
   7   3  15        133.74        134.47         8.42 o                         
   8   3  15          8.25         10.44         2.45 o                         
   9   3  15        731.86        725.67        18.98 o                         
  10   3  15         28.52         33.08         4.64 o                         
   0   4  15        385.88        381.38        22.03 o                         
   1   4  15         24.06         15.99         3.74 o                         
   2   4  15         53.75         65.37         7.33 o                         
   3   4  15        245.21        209.48        14.26 o                         
   4   4  15        298.26        268.31        16.22 o                         
   5   4  15       3325.62       3021.36        42.60 o                         
   6   4  15         49.13         52.51         6.41 o                         
   7   4  15        264.50        229.06        12.08 o                         
   8   4  15          0.04          1.23         1.97 o                         
   9   4  15         24.70         33.44         4.83 o                         
  10   4  15        141.47        183.49        11.99 o                         
   1   5  15         83.57         80.77         7.75 o                         
   2   5  15          6.77          6.35         2.71 o                         
   3   5  15        113.05        130.72         7.22 o                         
   4   5  15        263.04        258.95        11.11 o                         
   5   5  15         26.33         26.85         4.53 o                         
   6   5  15          8.90         18.96         4.54 o                         
   7   5  15        628.19        681.63        16.74 o                         
   8   5  15        100.85        114.82         7.08 o                         
   9   5  15        264.50        272.85        15.35 o                         
   0   6  15        908.72        872.78       150.41 o                         
   1   6  15       1039.69       1031.35        37.25 o                         
   2   6  15        203.34        193.16        13.24 o                         
   3   6  15         58.60         72.02         6.77 o                         
   4   6  15         16.76         17.33         3.87 o                         
   5   6  15        540.98        533.22        17.71 o                         
   6   6  15         76.90         79.39         6.58 o                         
   7   6  15        339.04        381.08        12.82 o                         
   8   6  15         71.70         81.99         5.01 o                         
   1   7  15        618.30        572.82        15.64 o                         
   2   7  15         49.99         54.07         5.10 o                         
   3   7  15       1826.55       1823.00        34.60 o                         
   4   7  15        122.92        132.66        18.58 o                         
   5   7  15        656.30        700.96        27.67 o                         
   6   7  15         80.07         97.21         8.02 o                         
   7   7  15         51.04         73.08         7.44 o                         
   0   8  15          8.86          5.36         3.55 o                         
   1   8  15        110.70        114.31         8.93 o                         
   2   8  15        460.45        492.17        17.56 o                         
   3   8  15         42.63         49.35         4.27 o                         
   4   8  15         76.58         98.58        10.10 o                         
   5   8  15        252.40        280.97        10.97 o                         
   1   9  15         31.01         34.30         3.67 o                         
   0   0  16      14628.84      13919.54       224.20 o                         
   1   0  16        106.82        116.23        21.14 o                         
   2   0  16       2054.35       2018.79        90.84 o                         
   3   0  16       2285.74       2351.60        49.16 o                         
   4   0  16          3.97          4.26         3.79 o                         
   5   0  16        582.53        567.47        36.41 o                         
   6   0  16       2855.96       2775.48        65.26 o                         
   7   0  16       4076.95       3881.65        49.11 o                         
   8   0  16       3011.87       3029.19        44.86 o                         
   9   0  16        675.04        627.15        23.03 o                         
  10   0  16        132.83        126.63        13.73 o                         
  11   0  16         21.24         13.43         3.82 o                         
   1   1  16       1152.31       1174.60        29.89 o                         
   2   1  16       2833.43       2653.46        65.84 o                         
   3   1  16          3.31          7.02         3.73 o                         
   4   1  16       1736.75       1680.66        44.70 o                         
   5   1  16        398.24        393.42        22.55 o                         
   6   1  16       1128.01       1085.08        22.31 o                         
   7   1  16       1310.49       1250.97        23.72 o                         
   8   1  16       1807.63       1765.39        25.70 o                         
   9   1  16         35.32         39.58         4.43 o                         
  10   1  16        805.44        795.38        16.00 o                         
  11   1  16         44.10         38.09         5.33 o                         
   0   2  16         73.75         55.75         8.78 o                         
   1   2  16         20.50         20.54         4.61 o                         
   2   2  16        230.88        222.13        12.39 o                         
   3   2  16        292.22        284.08        15.86 o                         
   4   2  16        209.81        187.79        13.21 o                         
   5   2  16       4866.33       4583.46        73.85 o                         
   6   2  16        357.47        363.71        12.89 o                         
   7   2  16       1227.57       1152.92        24.02 o                         
   8   2  16        147.64        154.60         7.65 o                         
   9   2  16         21.75         22.39         3.09 o                         
  10   2  16         42.10        240.62       187.45 o                         
   1   3  16         30.75         24.17         4.47 o                         
   2   3  16         15.34          6.12         3.30 o                         
   3   3  16       1682.29       1567.52        37.93 o                         
   4   3  16        228.67        209.38        15.63 o                         
   5   3  16       3322.61       3042.47        41.37 o                         
   6   3  16        271.53        260.14        10.08 o                         
   7   3  16        204.26        193.61         9.94 o                         
   8   3  16         68.50         70.64         6.35 o                         
   9   3  16          8.77         13.88         2.87 o                         
  10   3  16        331.15        320.26        11.60 o                         
   0   4  16       2890.34       2899.49        52.24 o                         
   1   4  16         44.48         41.68         6.23 o                         
   2   4  16        870.89        911.86        29.50 o                         
   3   4  16         73.64         69.74         8.46 o                         
   4   4  16          1.90          3.64         2.53 o                         
   5   4  16         38.39         44.28         4.59 o                         
   6   4  16       2229.37       2096.16        36.61 o                         
   7   4  16         44.29         55.60         6.03 o                         
   8   4  16        450.69        481.90        14.69 o                         
   9   4  16         32.32         39.40         4.84 o                         
   1   5  16        264.31        239.46         8.95 o                         
   2   5  16       1455.90       1415.90        23.61 o                         
   3   5  16          0.16         87.19        12.62 o                         
   4   5  16       1011.58        984.52        31.52 o                         
   5   5  16        165.49        147.91        11.60 o                         
   6   5  16        248.82        238.86        12.03 o                         
   7   5  16        547.84        594.56        17.18 o                         
   8   5  16        448.29        479.68        13.32 o                         
   9   5  16        144.30        163.24        10.62 o                         
   0   6  16         72.87         71.89        12.42 o                         
   1   6  16         50.54         48.96         7.24 o                         
   2   6  16        151.85        107.48        13.66 o                         
   3   6  16        122.42        110.72         8.14 o                         
   4   6  16        131.29        137.49        13.53 o                         
   5   6  16         45.84         42.89         5.09 o                         
   6   6  16          7.29          9.25         2.78 o                         
   7   6  16         33.37         35.01         3.96 o                         
   8   6  16        126.15        133.11         5.63 o                         
   1   7  16        116.37        113.10         7.05 o                         
   2   7  16          5.60          8.21         2.28 o                         
   3   7  16        152.13        148.37         7.38 o                         
   4   7  16         21.42         25.89         5.85 o                         
   5   7  16        166.76        194.70        16.31 o                         
   6   7  16         21.46         24.56         4.13 o                         
   0   8  16        734.25        835.38        32.49 o                         
   1   8  16         38.63         34.90         5.01 o                         
   2   8  16         29.06         33.89         4.53 o                         
   3   8  16         16.09         18.92         2.66 o                         
   4   8  16        490.25        518.60        14.93 o                         
   5   8  16         36.24         79.17         8.27 o                         
   1   1  17        967.07       1001.69        25.91 o                         
   2   1  17        518.03        508.41        20.85 o                         
   3   1  17        219.61        233.70        14.69 o                         
   4   1  17        147.88        149.43        13.79 o                         
   5   1  17       1306.98       1328.36        41.16 o                         
   6   1  17        510.48        505.81        16.98 o                         
   7   1  17        775.22        801.91        23.41 o                         
   8   1  17          3.60          8.46         3.95 o                         
   9   1  17       1823.00       1760.36        22.28 o                         
  10   1  17         20.75         21.97         4.21 o                         
   0   2  17        870.33        823.94        26.50 o                         
   1   2  17       5940.14       5673.91       106.97 o                         
   2   2  17         30.22         33.77         5.77 o                         
   3   2  17       1172.13       1160.28        40.37 o                         
   4   2  17       1041.69        947.00        40.10 o                         
   5   2  17       5147.73       5083.01        61.11 o                         
   6   2  17         30.99         32.10         4.25 o                         
   7   2  17        478.42        488.48        15.24 o                         
   8   2  17        193.65        201.26         9.31 o                         
   9   2  17        379.33        358.02        12.68 o                         
  10   2  17         23.82         23.21         3.55 o                         
   1   3  17        496.93        436.33        20.72 o                         
   2   3  17         83.28         64.12         7.42 o                         
   3   3  17       4764.56       4529.14        75.23 o                         
   4   3  17        111.96         98.13         7.09 o                         
   5   3  17         13.17         15.12         5.32 o                         
   6   3  17        253.41        257.80        12.95 o                         
   7   3  17        951.43        881.98        23.04 o                         
   8   3  17        161.70        154.01         9.03 o                         
   9   3  17       1183.30       1240.73        25.94 o                         
  10   3  17        103.27        114.92         9.14 o                         
   0   4  17        316.80        308.98        24.54 o                         
   1   4  17        709.83        647.83        25.17 o                         
   2   4  17        507.42        484.56        13.67 o                         
   3   4  17        618.63        578.94        14.91 o                         
   4   4  17         28.23         24.76         4.63 o                         
   5   4  17        229.33        235.84        12.50 o                         
   6   4  17         69.50         62.57         6.44 o                         
   7   4  17        994.13        926.31        22.15 o                         
   8   4  17          9.77          7.47         2.19 o                         
   9   4  17        257.82        260.60        10.35 o                         
   1   5  17         18.11         22.15         4.22 o                         
   2   5  17        260.99        258.47        11.18 o                         
   3   5  17          0.96          7.97         3.33 o                         
   4   5  17         40.77        568.24       401.76 o                         
   5   5  17         58.95         57.47         5.30 o                         
   6   5  17          6.38          9.47         3.13 o                         
   7   5  17          2.27          1.93         2.00 o                         
   8   5  17        178.64        221.54         8.48 o                         
   0   6  17         27.87         29.09         9.33 o                         
   1   6  17        331.03        338.06        17.48 o                         
   2   6  17         20.11         15.17         3.44 o                         
   3   6  17         92.85         88.64         7.54 o                         
   4   6  17        250.93        223.03         9.77 o                         
   5   6  17          3.36          1.99         2.32 o                         
   6   6  17          0.51         -1.25         2.24 o                         
   7   6  17       1535.95       1738.00        23.41 o                         
   1   7  17        391.30        403.73        12.41 o                         
   2   7  17          0.04          1.74         1.71 o                         
   3   7  17       1169.32       1160.77        26.51 o                         
   4   7  17          3.07          4.89         3.03 o                         
   5   7  17        620.60        785.23        28.19 o                         
   6   7  17         41.29         46.84         4.68 o                         
   0   8  17          3.03          0.75         2.54 o                         
   1   8  17          2.24          7.12         8.06 o                         
   2   8  17          8.54          6.17         2.00 o                         
   3   8  17         96.43        105.01         5.25 o                         
   4   8  17          4.13          0.90         2.79 o                         
   0   0  18      15583.70      13934.48       242.89 o                         
   1   0  18       1177.76       1066.23        48.08 o                         
   2   0  18       3737.13       3758.66       131.26 o                         
   3   0  18        455.84        452.96        46.47 o                         
   4   0  18      14900.56      15603.55       271.88 o                         
   5   0  18        217.78        186.43        16.10 o                         
   6   0  18       3831.58       3511.40        83.32 o                         
   7   0  18        353.03        344.60        26.08 o                         
   8   0  18          4.62         -0.59         3.71 o                         
   9   0  18         94.37         86.40         7.94 o                         
  10   0  18        570.18        563.71        21.59 o                         
   1   1  18        187.95        180.15        11.42 o                         
   2   1  18        955.03        913.08        28.27 o                         
   3   1  18        498.89        509.46        21.94 o                         
   4   1  18       2464.76       2512.52        55.96 o                         
   5   1  18          0.23         -2.39         2.53 o                         
   6   1  18        343.12        328.88        14.74 o                         
   7   1  18         20.30         22.30         3.99 o                         
   8   1  18        682.78        723.26        17.19 o                         
   9   1  18        582.76        593.79        13.60 o                         
  10   1  18        564.91        583.85        21.37 o                         
   0   2  18       1700.69       1565.25        37.29 o                         
   1   2  18         39.87         38.78         6.87 o                         
   2   2  18        281.15        257.59        15.99 o                         
   3   2  18        135.18        113.55        10.53 o                         
   4   2  18       1161.95       1098.86        20.97 o                         
   5   2  18        485.74        461.83        16.96 o                         
   6   2  18       1972.42       1859.11        34.82 o                         
   7   2  18        232.31        212.03        11.69 o                         
   8   2  18        481.94        507.95        16.21 o                         
   9   2  18         18.57         24.23         3.33 o                         
  10   2  18        627.60        617.16        20.12 o                         
   1   3  18         53.39         43.53         6.98 o                         
   2   3  18         68.78         44.58         7.29 o                         
   3   3  18          0.62          2.84         2.16 o                         
   4   3  18        117.54        118.25         6.75 o                         
   5   3  18          2.15         -0.19         2.63 o                         
   6   3  18        252.61        233.38        15.22 o                         
   7   3  18          0.76         -0.98         2.47 o                         
   8   3  18        488.41        474.08        14.77 o                         
   9   3  18          0.06          2.12         2.32 o                         
   0   4  18          9.12         12.53         6.76 o                         
   1   4  18          4.44          6.07         2.41 o                         
   2   4  18        877.92        881.90        18.51 o                         
   3   4  18          0.43          1.16         2.27 o                         
   4   4  18        730.85        715.21        21.74 o                         
   5   4  18         26.24         28.02         6.32 o                         
   6   4  18       1339.96       1309.18        26.87 o                         
   7   4  18         46.98         47.53         5.22 o                         
   8   4  18       1696.86       1788.47        36.40 o                         
   9   4  18          2.18         -1.61         2.57 o                         
   1   5  18        143.09        144.92        12.16 o                         
   2   5  18       3223.55       3020.83        43.35 o                         
   3   5  18        179.16        173.34        12.97 o                         
   4   5  18        475.69        484.83        17.55 o                         
   5   5  18         22.14         15.92         2.98 o                         
   6   5  18        341.93        388.94        13.69 o                         
   7   5  18         15.88         16.48         4.16 o                         
   8   5  18        244.83        269.79         8.29 o                         
   0   6  18         61.68         60.29        11.03 o                         
   1   6  18          2.04         -0.39         3.56 o                         
   2   6  18        159.24        143.72         7.88 o                         
   3   6  18         92.87         86.51         6.31 o                         
   4   6  18          0.22          3.15         2.32 o                         
   5   6  18          0.20          4.38         2.41 o                         
   6   6  18         11.57          9.86         2.25 o                         
   7   6  18          1.71          0.46         3.25 o                         
   1   7  18          7.41          4.67         2.32 o                         
   2   7  18        351.01        382.22        13.14 o                         
   3   7  18         25.16         25.49         2.67 o                         
   4   7  18        146.42        152.40        11.37 o                         
   5   7  18          0.13          1.26         1.99 o                         
   0   8  18       1168.68       1259.54        33.83 o                         
   1   8  18          8.37          5.12         2.02 o                         
   2   8  18          8.63          7.32         2.13 o                         
   1   1  19       1033.68        931.89        32.38 o                         
   2   1  19       1388.95       1336.96        45.05 o                         
   3   1  19        753.47        774.29        31.25 o                         
   4   1  19        548.42        541.08        16.76 o                         
   5   1  19        111.18        102.72         7.92 o                         
   6   1  19         10.73         12.65         4.40 o                         
   7   1  19        973.45        947.35        29.24 o                         
   8   1  19         47.60         51.53         5.43 o                         
   9   1  19         97.13         94.94         7.19 o                         
   0   2  19         20.45         23.60         5.11 o                         
   1   2  19       2355.72       2125.23        49.70 o                         
   2   2  19          6.45          4.45         3.15 o                         
   3   2  19        173.62        161.34         7.76 o                         
   4   2  19        108.18        104.53         7.02 o                         
   5   2  19       2152.01       2059.15        51.25 o                         
   6   2  19        203.25        172.31        12.72 o                         
   7   2  19       2333.54       2403.38        45.72 o                         
   8   2  19         21.45         17.07         4.15 o                         
   9   2  19        191.31        195.51         7.82 o                         
   1   3  19        820.91        786.00        21.43 o                         
   2   3  19        376.34        339.99        10.38 o                         
   3   3  19       4609.69       4353.28        46.55 o                         
   4   3  19          6.71          2.11         2.28 o                         
   5   3  19        679.59        612.53        24.43 o                         
   6   3  19        152.62        140.93        11.43 o                         
   7   3  19        259.02        258.40        14.67 o                         
   8   3  19         46.47         38.36         4.16 o                         
   9   3  19        856.67        860.11        21.29 o                         
   0   4  19        134.76        104.79        13.98 o                         
   1   4  19         87.27         63.66         8.21 o                         
   2   4  19        220.87        209.42         9.14 o                         
   3   4  19        600.85        573.96        14.56 o                         
   4   4  19         30.87         30.13         5.50 o                         
   5   4  19        470.73        461.11        20.48 o                         
   6   4  19          5.77          7.98         4.74 o                         
   7   4  19        109.28        101.93         6.71 o                         
   8   4  19        161.13        174.07         7.33 o                         
   1   5  19        226.36        185.23        13.58 o                         
   2   5  19         26.18         35.13         4.42 o                         
   3   5  19         88.55         73.70         7.15 o                         
   4   5  19         37.10         36.64         5.11 o                         
   5   5  19         11.81         16.27         3.43 o                         
   6   5  19        359.69        359.86        13.20 o                         
   7   5  19         11.48         12.02         2.35 o                         
   0   6  19         51.06         61.82        10.50 o                         
   1   6  19        698.01        711.23        23.83 o                         
   2   6  19          6.01          5.64         2.32 o                         
   3   6  19          4.37          2.77         1.79 o                         
   4   6  19         13.35          9.13         2.45 o                         
   5   6  19        107.00        121.05         9.03 o                         
   6   6  19         45.33         59.69         6.06 o                         
   1   7  19        100.00        101.20         5.62 o                         
   2   7  19        108.12        110.60         5.67 o                         
   3   7  19        378.09        399.60        10.78 o                         
   4   7  19          2.01          1.03         1.72 o                         
   5   7  19        905.08       1018.74        18.99 o                         
   0   8  19          2.54         -1.90         2.52 o                         
   1   8  19          1.53         -0.10         2.16 o                         
   0   0  20       8130.16       7480.43       186.36 o                         
   1   0  20        986.44        871.49        45.35 o                         
   2   0  20       7721.66       7174.82       183.87 o                         
   3   0  20        779.59        703.03        29.92 o                         
   4   0  20       1561.70       1438.17        90.04 o                         
   5   0  20         88.22         99.18        14.25 o                         
   6   0  20        796.76        720.05        36.23 o                         
   7   0  20        168.50        166.92        17.02 o                         
   8   0  20       2443.05       2576.26        59.87 o                         
   9   0  20        762.63        731.34        25.85 o                         
   1   1  20        310.11        297.15        18.82 o                         
   2   1  20       3449.45       3235.64        72.23 o                         
   3   1  20        419.34        389.83        15.76 o                         
   4   1  20        427.53        363.58        18.05 o                         
   5   1  20          0.57          2.29         2.66 o                         
   6   1  20        540.00        520.60        16.97 o                         
   7   1  20        192.25        210.83        28.01 o                         
   8   1  20       3531.10       3687.91        53.65 o                         
   9   1  20        260.14        294.24        11.34 o                         
   0   2  20       5306.93       4758.80       150.02 o                         
   1   2  20        994.49        959.18        20.20 o                         
   2   2  20         22.62         25.69         5.20 o                         
   3   2  20         81.39         85.14         5.78 o                         
   4   2  20        329.71        285.60        11.35 o                         
   5   2  20        516.98        484.87        16.64 o                         
   6   2  20       1030.17       1005.87        29.85 o                         
   7   2  20        225.14        221.92        13.43 o                         
   8   2  20       1928.78       2213.10        37.42 o                         
   9   2  20        305.53        332.24        12.78 o                         
   1   3  20        191.90        146.58         8.43 o                         
   2   3  20        126.25        141.54         8.10 o                         
   3   3  20        117.88         93.78         5.96 o                         
   4   3  20         43.30         33.78         4.72 o                         
   5   3  20         41.48         38.25         5.92 o                         
   6   3  20        394.73        394.90        18.48 o                         
   7   3  20        132.50        146.43        10.74 o                         
   8   3  20        248.44        288.30        12.60 o                         
   0   4  20        362.81        302.99        24.68 o                         
   1   4  20        178.83        162.82        12.67 o                         
   2   4  20        293.84        313.33        12.01 o                         
   3   4  20          2.90          3.57         2.71 o                         
   4   4  20          1.68          1.74         3.03 o                         
   5   4  20        310.19        305.76        16.30 o                         
   6   4  20       1549.02       1704.35        35.75 o                         
   7   4  20         13.20         12.45         3.21 o                         
   8   4  20        378.67        407.93        23.68 o                         
   1   5  20         71.13         72.39         8.13 o                         
   2   5  20        258.80        273.35        13.66 o                         
   3   5  20         21.90         23.13         3.35 o                         
   4   5  20       1525.54       1569.27        38.36 o                         
   5   5  20         76.41         80.50         6.24 o                         
   6   5  20        317.85        414.39        17.11 o                         
   7   5  20        389.71        447.33        14.25 o                         
   0   6  20          3.56          8.17         4.73 o                         
   1   6  20         69.00         67.38         5.98 o                         
   2   6  20          3.50          6.78         1.84 o                         
   3   6  20        458.72        502.34        11.39 o                         
   4   6  20         13.01         16.53         2.50 o                         
   5   6  20         21.17         46.85         6.32 o                         
   6   6  20         70.25         74.75         5.61 o                         
   1   7  20        102.60        109.08         5.25 o                         
   2   7  20        128.29        136.01         6.63 o                         
   3   7  20         93.47         96.67         5.80 o                         
   4   7  20          0.19          2.12         1.67 o                         
   1   1  21       2359.22       2163.28        38.90 o                         
   2   1  21        354.25        325.95        12.70 o                         
   3   1  21         37.40         29.77         4.49 o                         
   4   1  21        639.13        553.81        17.79 o                         
   5   1  21          4.53          7.02         2.91 o                         
   6   1  21          7.14          7.12         2.55 o                         
   7   1  21         65.07         67.64         7.45 o                         
   8   1  21        519.15        549.16        17.98 o                         
   9   1  21       1242.03       1250.29        28.63 o                         
   0   2  21        246.05        228.84        20.05 o                         
   1   2  21       5455.71       5643.83       108.76 o                         
   2   2  21       1377.41       1270.90        27.94 o                         
   3   2  21          0.08          1.10         2.22 o                         
   4   2  21         15.77          9.49         3.00 o                         
   5   2  21       1270.64       1229.23        25.86 o                         
   6   2  21         97.95         87.56         8.86 o                         
   7   2  21       1571.35       1654.89        34.41 o                         
   8   2  21        104.59        108.66         7.82 o                         
   1   3  21        204.73        261.21        15.93 o                         
   2   3  21        240.94        196.00        10.85 o                         
   3   3  21       2654.30       2582.56        47.33 o                         
   4   3  21          3.89          5.02         3.44 o                         
   5   3  21        497.52        451.98        19.64 o                         
   6   3  21          6.45          4.48         2.99 o                         
   7   3  21        436.16        445.38        17.05 o                         
   8   3  21         19.09         22.41         3.15 o                         
   0   4  21       1424.10       1226.39        47.71 o                         
   1   4  21        364.15        321.49        17.42 o                         
   2   4  21        300.75        282.33        12.84 o                         
   3   4  21          5.92          2.57         1.99 o                         
   4   4  21        203.65        188.02         8.47 o                         
   5   4  21        608.57        587.21        21.09 o                         
   6   4  21         15.49         15.30         3.68 o                         
   7   4  21         26.56         19.85         3.06 o                         
   1   5  21        443.99        495.26        19.98 o                         
   2   5  21        128.97        120.36         9.75 o                         
   3   5  21        103.98        143.40         8.46 o                         
   4   5  21          0.05         -0.02         3.38 o                         
   5   5  21         15.31         16.19         3.54 o                         
   6   5  21         31.99         32.75         4.70 o                         
   7   5  21          1.66          5.06         2.96 o                         
   0   6  21        205.31        208.26        11.88 o                         
   1   6  21        189.26        202.63         8.22 o                         
   2   6  21        107.41         84.27         5.13 o                         
   3   6  21         32.26         41.22         3.72 o                         
   4   6  21         21.04         21.55         2.99 o                         
   5   6  21         20.38         27.31         3.67 o                         
   1   7  21        375.71        406.64         8.90 o                         
   2   7  21         27.61         24.15         2.76 o                         
   0   0  22      10284.76       9596.80       126.00 o                         
   1   0  22         39.31         35.98         6.45 o                         
   3   0  22         80.84         80.11        11.84 o                         
   4   0  22        232.18        182.07        18.01 o                         
   5   0  22        177.28        144.65        16.08 o                         
   6   0  22       2471.43       2608.84        43.41 o                         
   7   0  22         87.49         89.53        11.31 o                         
   8   0  22       2108.34       2266.03        47.54 o                         
   1   1  22          0.08          1.72         4.27 o                         
   2   1  22       4307.12       4039.17       196.90 o                         
   3   1  22         83.50         73.56         6.89 o                         
   4   1  22       2603.69       2378.48        36.24 o                         
   5   1  22         13.75         17.14         3.44 o                         
   6   1  22        547.24        552.47        16.27 o                         
   7   1  22          0.87          7.02         5.08 o                         
   8   1  22        273.52        268.80        11.56 o                         
   0   2  22       2328.71       2143.72        62.43 o                         
   1   2  22         27.97         34.11         5.79 o                         
   2   2  22        175.64        156.15        11.28 o                         
   3   2  22          1.27         -1.49         2.44 o                         
   4   2  22        202.36        191.16        10.36 o                         
   5   2  22          1.14          1.26         2.40 o                         
   6   2  22        434.46        433.94        24.59 o                         
   7   2  22         19.40         18.61         4.08 o                         
   8   2  22          0.07          0.78         1.97 o                         
   1   3  22         27.18         14.82         4.13 o                         
   2   3  22       1309.65       1266.54        26.94 o                         
   3   3  22        112.35         96.16         6.28 o                         
   4   3  22         51.32         57.50         5.71 o                         
   5   3  22          8.01         11.37         3.18 o                         
   6   3  22         40.11         51.66         7.94 o                         
   7   3  22         45.33         44.78         5.28 o                         
   8   3  22          1.81          2.75         2.79 o                         
   0   4  22       1912.05       1905.86        57.18 o                         
   1   4  22        520.31        568.22        21.76 o                         
   2   4  22        718.23        730.34        19.36 o                         
   3   4  22         29.34         25.21         3.24 o                         
   4   4  22         16.16         11.91         2.34 o                         
   5   4  22         20.72         25.07         4.61 o                         
   6   4  22       1422.79       1580.28        40.17 o                         
   7   4  22          2.42          3.88         2.36 o                         
   1   5  22        237.18        250.99        13.57 o                         
   2   5  22        485.99        470.47        17.81 o                         
   3   5  22        103.86        106.92         5.77 o                         
   4   5  22        799.59        891.14        32.42 o                         
   5   5  22         23.86         27.81         4.45 o                         
   6   5  22        361.53        412.42        13.01 o                         
   0   6  22         94.77         99.25         7.66 o                         
   1   6  22          3.23          6.01         1.80 o                         
   2   6  22        104.75        108.48         5.35 o                         
   3   6  22        135.19        142.31         5.62 o                         
   4   6  22         43.65         28.47         3.59 o                         
   1   7  22         61.71         56.59         3.51 o                         
   1   1  23         72.32         82.83         8.46 o                         
   2   1  23          4.80          6.09         2.84 o                         
   3   1  23        586.79        585.00        17.84 o                         
   4   1  23         14.15         14.83         3.34 o                         
   5   1  23         29.31         32.44         4.33 o                         
   6   1  23          1.63          0.87         2.32 o                         
   7   1  23          1.35          6.04         2.11 o                         
   8   1  23        107.29        118.74         7.01 o                         
   0   2  23        352.45        370.49        25.13 o                         
   1   2  23       1677.67       1566.09        41.51 o                         
   2   2  23        263.85        240.39        14.02 o                         
   3   2  23         62.80         61.21         7.38 o                         
   4   2  23          9.42          8.96         5.73 o                         
   5   2  23       1292.19       1283.84        35.01 o                         
   6   2  23          3.27          2.97         2.51 o                         
   7   2  23       1500.02       1728.00        61.86 o                         
   1   3  23        636.81        620.08        30.29 o                         
   2   3  23         17.50         17.60         6.59 o                         
   3   3  23       1928.66       1892.03        26.28 o                         
   4   3  23        187.92        177.26         9.20 o                         
   5   3  23        618.17        663.02        46.56 o                         
   6   3  23          0.17          2.26         2.56 o                         
   7   3  23        358.94        407.23        17.08 o                         
   0   4  23       2204.20       2120.93        56.89 o                         
   1   4  23         24.05          9.28         3.86 o                         
   2   4  23          0.03          1.15         3.03 o                         
   3   4  23        176.23        164.50         7.33 o                         
   4   4  23         38.25         50.31         3.96 o                         
   5   4  23        119.53        110.14        12.32 o                         
   6   4  23         19.36         16.87         3.06 o                         
   1   5  23         22.86         33.43         9.96 o                         
   2   5  23        249.27        260.48        12.11 o                         
   3   5  23         18.48         22.70         3.03 o                         
   4   5  23          0.49          1.68         1.57 o                         
   5   5  23          1.31          3.05         2.14 o                         
   0   6  23        103.99         94.57         6.82 o                         
   1   6  23        485.84        538.45        10.86 o                         
   2   6  23         56.47         37.93         2.92 o                         
   3   6  23         13.04         14.16         6.56 o                         
   0   0  24       4553.13       4139.97        81.88 o                         
   1   0  24        698.60        625.48        22.37 o                         
   2   0  24       1940.78       1914.93        54.97 o                         
   3   0  24        363.24        342.00        16.36 o                         
   4   0  24         84.79         86.22         8.28 o                         
   5   0  24         20.39         21.56         4.71 o                         
   6   0  24       1234.12       1257.40        26.65 o                         
   7   0  24         33.19         51.05         7.40 o                         
   1   1  24         46.77         36.05         5.94 o                         
   2   1  24        727.13        692.20        30.21 o                         
   3   1  24        160.34        136.64         8.43 o                         
   4   1  24        438.52        433.56        14.49 o                         
   5   1  24         17.17         22.21         3.61 o                         
   6   1  24        249.07        278.74         8.75 o                         
   7   1  24        128.55        161.20         6.75 o                         
   0   2  24        143.45        105.56        13.78 o                         
   1   2  24         20.92         23.40         4.89 o                         
   2   2  24         61.22         43.65         6.00 o                         
   3   2  24          5.26          4.21         2.13 o                         
   4   2  24          0.08          3.03         2.13 o                         
   5   2  24        115.22        109.81         6.85 o                         
   6   2  24          9.99         10.55         3.53 o                         
   7   2  24         87.97        101.55         6.11 o                         
   1   3  24        230.52        229.29        13.18 o                         
   2   3  24         50.75         50.88         6.32 o                         
   3   3  24         29.24         30.15         3.35 o                         
   4   3  24        399.93        443.72        13.38 o                         
   5   3  24          5.36          4.27         2.77 o                         
   6   3  24         30.40         33.55         8.86 o                         
   0   4  24        684.05        734.29        31.31 o                         
   1   4  24        181.57        184.74        11.01 o                         
   2   4  24        568.36        600.62        19.12 o                         
   3   4  24         83.66         73.46         5.20 o                         
   4   4  24         83.48         89.08         4.60 o                         
   5   4  24          6.09         12.75         4.28 o                         
   6   4  24       1329.50       1492.27        33.23 o                         
   1   5  24          3.36          4.70         2.43 o                         
   2   5  24        359.96        336.29        11.80 o                         
   3   5  24        424.04        410.27        12.71 o                         
   4   5  24        535.13        547.09        20.72 o                         
   0   6  24       1091.89       1070.32        18.95 o                         
   1   6  24        148.38        146.44         5.60 o                         
   2   6  24          2.70         20.34        21.52 o                         
   1   1  25          0.61          0.60         2.20 o                         
   2   1  25         14.95         15.50         5.71 o                         
   3   1  25        982.12        952.43        18.08 o                         
   4   1  25          9.46          8.29         2.21 o                         
   5   1  25         50.76         44.86         3.76 o                         
   6   1  25          1.71          1.30         1.62 o                         
   7   1  25        118.21        146.29         7.18 o                         
   0   2  25        132.34        129.10        14.08 o                         
   1   2  25       1422.71       1504.48        39.88 o                         
   2   2  25         82.77         73.06         7.34 o                         
   3   2  25        450.66        477.18        17.28 o                         
   4   2  25        117.51        117.43         6.99 o                         
   5   2  25        676.19        673.01        17.60 o                         
   6   2  25         26.21         24.86         3.72 o                         
   1   3  25        521.43        489.13        17.88 o                         
   2   3  25         19.35         15.14         3.56 o                         
   3   3  25        605.76        609.17        14.66 o                         
   4   3  25         12.36         16.85         2.68 o                         
   5   3  25        520.69        562.48        23.88 o                         
   6   3  25        123.27        149.97         5.82 o                         
   0   4  25        431.27        431.83        22.12 o                         
   1   4  25         12.94         89.19        71.65 o                         
   2   4  25          1.46          3.60         2.21 o                         
   3   4  25         63.99         48.07         4.80 o                         
   4   4  25         71.10         80.17         5.38 o                         
   1   5  25          0.23         -0.30         1.65 o                         
   2   5  25        116.17        118.56         6.20 o                         
   3   5  25         21.72         27.84         4.34 o                         
   0   0  26       2526.94       2611.54        59.42 o                         
   1   0  26         75.79         89.15         7.78 o                         
   2   0  26        302.47        333.64        21.53 o                         
   3   0  26          1.62          0.60         3.75 o                         
   4   0  26        254.54        233.48        11.53 o                         
   5   0  26         50.99         79.71         7.80 o                         
   6   0  26       1392.69       1578.56        43.59 o                         
   1   1  26          8.26          7.63         2.46 o                         
   2   1  26         36.75         34.22         5.43 o                         
   3   1  26         59.08         49.44         6.02 o                         
   4   1  26        348.08        354.15         9.86 o                         
   5   1  26         10.34          7.81         2.06 o                         
   6   1  26        435.13        524.84        11.03 o                         
   0   2  26        235.27        272.88        18.86 o                         
   1   2  26          6.50          8.75         2.79 o                         
   2   2  26         38.60         48.57         4.50 o                         
   3   2  26        132.38        148.30         9.44 o                         
   4   2  26        279.48        297.00         8.53 o                         
   5   2  26          4.04          5.54         1.91 o                         
   1   3  26        187.82        156.69         9.31 o                         
   2   3  26        169.91        213.17        10.49 o                         
   3   3  26         19.30         24.14         4.49 o                         
   4   3  26        244.85        264.53         7.14 o                         
   5   3  26         48.00         53.57         6.33 o                         
   0   4  26        249.68        221.73        14.28 o                         
   1   4  26         41.06         44.06         4.82 o                         
   2   4  26       1673.26       1890.61        27.14 o                         
   3   4  26        292.64        308.07        14.54 o                         
   1   5  26        150.96        135.37         5.31 o                         
   1   1  27        369.04        377.99        11.91 o                         
   2   1  27         43.17         50.84         5.62 o                         
   3   1  27        236.33        297.26        12.57 o                         
   4   1  27          9.44         10.32         2.01 o                         
   5   1  27          3.08          3.88         1.87 o                         
   0   2  27          0.81          7.35         4.39 o                         
   1   2  27       1241.40       1322.61        26.04 o                         
   2   2  27        228.71        274.67        12.04 o                         
   3   2  27          8.84          9.44         2.98 o                         
   4   2  27        259.02        300.28         8.87 o                         
   1   3  27         13.23         13.64         3.11 o                         
   2   3  27         36.68         39.22         3.51 o                         
   3   3  27        213.84        210.26        17.45 o                         
   0   4  27          3.14          3.52         2.61 o                         
   1   4  27          0.63         -0.06         1.49 o                         
   2   4  27        136.81        124.45         8.69 o                         
   0   0  28       2282.09       2432.25        46.84 o                         
   1   0  28         79.28         84.63         9.52 o                         
   2   0  28         21.53         20.90         4.86 o                         
   3   0  28         57.69         69.35         7.96 o                         
   4   0  28        102.59        112.73         9.15 o                         
   1   1  28         42.66         43.68         3.82 o                         
   2   1  28         52.88         47.52         4.91 o                         
   3   1  28         18.99         21.23         3.55 o                         
   4   1  28        243.49        278.69         9.69 o                         
   0   2  28        422.63        475.68        20.03 o                         
   1   2  28         46.57         61.00         5.15 o                         
   2   2  28         31.49         20.33         3.09 o                         
   3   2  28         30.35         36.85         5.02 o                         
   1   3  28         71.51         75.17         5.12 o                         
   2   3  28       1022.17       1219.75        27.28 o                         
   1   1  29        242.56        273.05        13.93 o                         
   2   1  29        301.58        395.60        16.32 o                         
   1   2  29       1097.92       1299.71        28.04 o                         
                                                                                
