# Supplementary material for: A structural com­parison of salt forms of dopamine with the structures of other phenyl­ethyl­amines
Source: Acta Crystallogr C Struct Chem. 2023 Sep 11;79(Pt 10):386–94. doi: 10.1107/S2053229623007696 (PMC10551880; doi:10.1107/S2053229623007696)
Supplement: Supplementary file 8 [file c-79-00386-IVsup5.hkl]

data_IV                                                                         
_shelx_title ' laura_dopohso3benz in P 21/c'                                    
_shelx_refln_list_code          4                                               
_shelx_F_calc_maximum      225.15                                               
_exptl_crystal_F_000       728.00                                               
_reflns_d_resolution_high  0.8055                                               
                                                                                
loop_                                                                           
 _space_group_symop_operation_xyz                                               
 'x, y, z'                                                                      
 '-x, y+1/2, -z+1/2'                                                            
 '-x, -y, -z'                                                                   
 'x, -y-1/2, z-1/2'                                                             
                                                                                
_cell_length_a    17.4085                                                       
_cell_length_b    11.9234                                                       
_cell_length_c     7.6779                                                       
_cell_angle_alpha  90.000                                                       
_cell_angle_beta   95.273                                                       
_cell_angle_gamma  90.000                                                       
                                                                                
_shelx_F_squared_multiplier     1.000                                           
                                                                                
loop_                                                                           
 _refln_index_h                                                                 
 _refln_index_k                                                                 
 _refln_index_l                                                                 
 _refln_F_squared_calc                                                          
 _refln_F_squared_meas                                                          
 _refln_F_squared_sigma                                                         
 _refln_observed_status                                                         
   2   0   0       1055.69       1096.14        20.64 o                         
   3   0   0       2204.92       2662.91        40.01 o                         
   4   0   0       2314.87       2573.42        46.25 o                         
   5   0   0      13653.91      15921.26       195.10 o                         
   6   0   0        168.40        184.82        16.34 o                         
   7   0   0      13194.56      15080.37       154.97 o                         
   8   0   0       1600.11       1794.24        93.90 o                         
   9   0   0        804.88        967.40        74.86 o                         
  10   0   0         99.14         74.00        23.27 o                         
  11   0   0        312.98        392.84        56.02 o                         
  12   0   0         93.21        126.32        37.15 o                         
  13   0   0         35.65         33.85        27.50 o                         
  14   0   0         36.93         10.22        11.36 o                         
  15   0   0        383.40        383.47        25.13 o                         
  16   0   0       1189.69       1278.50        58.49 o                         
  17   0   0         26.41         18.03         7.36 o                         
  18   0   0        163.91        213.66        23.57 o                         
  19   0   0        583.50        795.95        40.75 o                         
  20   0   0         50.16         49.99        10.18 o                         
  21   0   0        286.93        337.77        19.82 o                         
   1   1   0        789.73        844.49        29.22 o                         
   2   1   0       1247.21       1303.84        24.18 o                         
   3   1   0        767.19        787.99        23.06 o                         
   4   1   0       1472.15       1516.19        24.61 o                         
   5   1   0         86.81         76.47         7.91 o                         
   6   1   0       2533.81       2718.21        46.01 o                         
   7   1   0       1336.65       1566.95        38.39 o                         
   8   1   0       4882.30       6097.09       109.20 o                         
   9   1   0         13.99          5.88         7.78 o                         
  10   1   0       2295.56       2626.65        95.85 o                         
  11   1   0         81.92         61.54        16.33 o                         
  12   1   0       1244.44       1472.01        62.22 o                         
  13   1   0         67.75         65.07        14.34 o                         
  14   1   0        628.95        722.67        26.62 o                         
  15   1   0        291.59        251.13        15.48 o                         
  16   1   0          7.21          4.22         5.16 o                         
  17   1   0          1.87          1.06         4.57 o                         
  18   1   0         15.78         10.25         9.52 o                         
  19   1   0         34.49         31.37         7.61 o                         
  20   1   0         29.40         34.00         6.43 o                         
  21   1   0         17.14         23.20         4.43 o                         
   0   2   0       1664.23       1849.66        43.60 o                         
   1   2   0        694.09        766.17        45.41 o                         
   2   2   0        903.45        936.70        27.66 o                         
   3   2   0         15.70          7.86         4.04 o                         
   4   2   0        805.25        884.15        39.53 o                         
   5   2   0        966.76        995.67        24.91 o                         
   6   2   0        296.73        331.43        12.34 o                         
   7   2   0        512.33        538.40        21.07 o                         
   8   2   0          5.16          7.79         4.65 o                         
   9   2   0        599.11        691.24        27.53 o                         
  10   2   0          1.53          9.10         5.51 o                         
  11   2   0        318.95        322.70        27.08 o                         
  12   2   0        136.81        153.21        25.46 o                         
  13   2   0        155.51        154.72        25.41 o                         
  14   2   0        519.39        521.87        33.31 o                         
  15   2   0         19.68         14.38         4.83 o                         
  16   2   0        113.35        120.43        11.50 o                         
  17   2   0          5.93         13.58         5.65 o                         
  18   2   0         11.02          6.34        10.38 o                         
  19   2   0        130.66        172.96        11.15 o                         
  20   2   0         27.73         18.76         3.61 o                         
  21   2   0        106.77        145.81        12.69 o                         
   1   3   0      10928.66      11820.68       129.02 o                         
   2   3   0          8.41         13.11         5.41 o                         
   3   3   0       3284.82       3314.90        40.57 o                         
   4   3   0       1728.60       1697.86        45.35 o                         
   5   3   0        166.36        159.50        15.50 o                         
   6   3   0       2891.80       3247.13        44.50 o                         
   7   3   0          3.83          5.26         4.75 o                         
   8   3   0        996.48       1241.15        38.98 o                         
   9   3   0         31.87         29.97         7.13 o                         
  10   3   0         93.42        102.08        13.08 o                         
  11   3   0        155.31        150.78        19.43 o                         
  12   3   0       1348.63       1395.40        77.59 o                         
  13   3   0       1022.53       1039.12       105.51 o                         
  14   3   0        150.14        144.13        15.76 o                         
  15   3   0        775.61        846.40        28.77 o                         
  16   3   0        120.43        120.46        11.14 o                         
  17   3   0         20.87         18.87         7.63 o                         
  18   3   0        445.63        550.56        43.69 o                         
  19   3   0         23.49          9.56        10.58 o                         
  20   3   0        480.25        499.15        40.33 o                         
   0   4   0        506.01        470.52        21.70 o                         
   1   4   0         93.59         91.51         8.72 o                         
   2   4   0       4136.44       4242.64       110.39 o                         
   3   4   0        506.85        450.28        17.81 o                         
   4   4   0       2742.68       3279.29        68.80 o                         
   5   4   0       1392.76       1762.12        63.39 o                         
   6   4   0         41.38         28.43         6.25 o                         
   7   4   0        323.26        354.54        24.50 o                         
   8   4   0        220.05        224.14        21.62 o                         
   9   4   0          1.54         -0.02         5.99 o                         
  10   4   0         77.79         79.31        11.16 o                         
  11   4   0        720.37        666.22        52.50 o                         
  12   4   0        259.21        171.24        55.28 o                         
  13   4   0        796.99        895.65        56.99 o                         
  14   4   0         21.78         17.47         6.01 o                         
  15   4   0        102.44        114.67        15.36 o                         
  16   4   0        129.85        128.82        14.26 o                         
  17   4   0        164.37        188.46        28.98 o                         
  18   4   0        180.71        207.35        20.35 o                         
  19   4   0        220.35        264.88        15.76 o                         
  20   4   0          0.18         -0.94         3.78 o                         
   1   5   0       6215.30       7466.19        69.43 o                         
   2   5   0        531.95        627.40        30.40 o                         
   3   5   0       3100.12       3450.54        56.29 o                         
   4   5   0        377.54        402.38        26.50 o                         
   5   5   0        274.54        351.07        26.49 o                         
   6   5   0        571.96        661.82        39.16 o                         
   7   5   0         46.53         43.38        10.08 o                         
   8   5   0        119.37        101.53        15.24 o                         
   9   5   0          2.74          4.88         5.15 o                         
  10   5   0         18.72         29.78         8.10 o                         
  11   5   0        211.22        189.12        23.89 o                         
  12   5   0       1792.66       1859.37        91.87 o                         
  13   5   0          1.09         -2.06         5.24 o                         
  14   5   0          0.18          2.56         6.21 o                         
  15   5   0         74.64         63.30        12.23 o                         
  16   5   0         18.98         15.42         6.40 o                         
  17   5   0          0.07          5.15         5.56 o                         
  18   5   0          0.00         -1.59         4.90 o                         
  19   5   0         34.97         43.71         7.22 o                         
  20   5   0         83.86         97.49        11.75 o                         
   0   6   0        205.48        234.60        19.53 o                         
   1   6   0          0.64         -0.50         3.07 o                         
   2   6   0         50.38         57.19         6.29 o                         
   3   6   0       3832.05       4294.92        72.51 o                         
   4   6   0        526.98        561.95        34.03 o                         
   5   6   0         77.81        114.08        16.77 o                         
   6   6   0          2.15          1.85         8.60 o                         
   7   6   0         30.01         23.79         7.59 o                         
   8   6   0        103.44        106.02        13.51 o                         
   9   6   0         70.16         48.54         9.64 o                         
  10   6   0         29.81         40.29         9.39 o                         
  11   6   0         10.43          0.78         7.06 o                         
  12   6   0       3349.64       3389.47       116.04 o                         
  13   6   0       1216.26       1353.90        75.10 o                         
  14   6   0        115.43        127.29        25.00 o                         
  15   6   0          2.27         -1.35         8.80 o                         
  16   6   0         38.31         31.28        12.70 o                         
  17   6   0         55.92         50.26        13.23 o                         
  18   6   0          4.52         10.17         5.29 o                         
  19   6   0        173.69        152.50        16.26 o                         
   1   7   0        398.93        405.23        20.43 o                         
   2   7   0        141.31        143.43        18.52 o                         
   3   7   0       1115.07       1064.36        49.08 o                         
   4   7   0         25.72         19.54         8.64 o                         
   5   7   0         17.20         30.09         8.91 o                         
   6   7   0         92.94         69.27        12.57 o                         
   7   7   0        202.89        180.02        18.01 o                         
   8   7   0         64.98         42.38         9.66 o                         
   9   7   0        323.95        266.36        23.24 o                         
  10   7   0        125.72         83.89        33.46 o                         
  11   7   0        100.08         73.15        14.98 o                         
  12   7   0        387.70        311.90        33.55 o                         
  13   7   0       1224.86       1365.40        76.46 o                         
  14   7   0          3.34         12.12        11.83 o                         
  15   7   0         70.53         82.17        18.21 o                         
  16   7   0        141.45        145.74        22.06 o                         
  17   7   0         58.38         51.51         8.47 o                         
  18   7   0        202.20        216.72        14.69 o                         
   0   8   0        123.62        108.99        24.58 o                         
   1   8   0        107.85        105.85        14.02 o                         
   2   8   0        509.39        511.62        38.45 o                         
   3   8   0         94.34         99.58        17.96 o                         
   4   8   0       2046.08       2325.02       161.92 o                         
   5   8   0         47.40         43.36        12.72 o                         
   6   8   0        562.29        509.51        62.04 o                         
   7   8   0        119.06         89.11        15.45 o                         
   8   8   0        362.80        281.00        27.35 o                         
   9   8   0        792.53        776.62        47.19 o                         
  10   8   0         34.31         35.39        14.80 o                         
  11   8   0        843.53        846.17       118.00 o                         
  12   8   0         45.34         14.10        11.31 o                         
  13   8   0          1.78          2.90         9.44 o                         
  14   8   0          0.27          2.73         8.45 o                         
  15   8   0         52.33         70.04        17.18 o                         
  16   8   0        221.89        246.55        17.03 o                         
  17   8   0         45.76         45.46        17.88 o                         
   1   9   0        490.77        304.78        44.08 o                         
   2   9   0        366.45        347.24        33.56 o                         
   3   9   0        160.41        142.48        21.79 o                         
   4   9   0         12.94         10.09         6.66 o                         
   5   9   0         13.37          4.92         6.59 o                         
   6   9   0         18.18         11.88         9.77 o                         
   7   9   0        307.60        299.35        29.33 o                         
   8   9   0         36.91          7.09         8.83 o                         
   9   9   0        313.61        284.37        29.14 o                         
  10   9   0         16.78         20.01        11.35 o                         
  11   9   0        111.43         88.99        21.82 o                         
  12   9   0         14.72         -1.44         9.93 o                         
  13   9   0         41.77         61.09        15.82 o                         
  14   9   0         88.32         77.43        16.30 o                         
  15   9   0         29.59         23.20         8.19 o                         
  16   9   0         13.79          7.23         4.26 o                         
  17   9   0         40.81         43.85         9.39 o                         
   0  10   0        684.56        691.22        39.43 o                         
   1  10   0       3112.91       2881.20       347.59 o                         
   2  10   0        748.20        796.61        33.79 o                         
   3  10   0        526.94        533.74        30.04 o                         
   4  10   0          9.19          3.64         8.11 o                         
   5  10   0       1181.36       1269.69        66.07 o                         
   6  10   0        129.34        134.01        19.04 o                         
   7  10   0        417.83        371.35        36.70 o                         
   8  10   0        653.06        664.89        51.45 o                         
   9  10   0         68.20         37.46        14.82 o                         
  10  10   0          6.24          9.02         9.09 o                         
  11  10   0        313.15        319.55        35.47 o                         
  12  10   0          1.54          2.65         9.10 o                         
  13  10   0        207.04        214.45        18.45 o                         
  14  10   0        328.43        395.59        31.33 o                         
  15  10   0        128.90        139.62        16.71 o                         
   1  11   0        209.01        232.11        14.08 o                         
   2  11   0         14.10          9.82         4.11 o                         
   3  11   0        157.75        136.38        24.62 o                         
   4  11   0        259.19        267.33        31.81 o                         
   5  11   0        120.94        125.42        21.70 o                         
   6  11   0        244.17        255.96        30.67 o                         
   7  11   0         93.51        100.44        21.13 o                         
   8  11   0        157.03        112.29        22.55 o                         
   9  11   0       1933.80       2068.09        87.88 o                         
  10  11   0        321.57        371.20        35.64 o                         
  11  11   0        177.89        155.08        23.06 o                         
  12  11   0        223.63        229.48        18.58 o                         
  13  11   0          1.51         -1.90        11.11 o                         
  14  11   0         83.68         74.85        11.85 o                         
   0  12   0         56.14         65.19        10.34 o                         
   1  12   0       1054.47       1146.79        38.76 o                         
   2  12   0         63.15         73.73         9.72 o                         
   3  12   0         15.42         31.90        12.03 o                         
   4  12   0          5.21          2.52         7.17 o                         
   5  12   0          1.08          1.08         8.48 o                         
   6  12   0         27.91         28.39        12.63 o                         
   7  12   0          4.99         11.47         7.47 o                         
   8  12   0          2.96          1.24         7.68 o                         
   9  12   0          2.02         -3.71         7.62 o                         
  10  12   0         47.47         41.67        12.72 o                         
  11  12   0         89.15         94.28        17.92 o                         
  12  12   0        130.33        112.66        15.79 o                         
   1  13   0        268.60        306.46        20.40 o                         
   2  13   0        159.06        181.61        17.92 o                         
   3  13   0         23.89         28.01         6.80 o                         
   4  13   0        103.01        132.29        20.58 o                         
   5  13   0        110.44        150.16        21.42 o                         
   6  13   0         71.91         90.82        16.81 o                         
   7  13   0        186.19        181.48        22.04 o                         
   8  13   0         79.24         90.44        15.81 o                         
   9  13   0         87.46         85.72        10.06 o                         
  10  13   0        318.65        329.65        53.87 o                         
   0  14   0         28.55         32.77         8.98 o                         
   1  14   0        178.65        224.65        15.31 o                         
   2  14   0          2.29         -4.21         5.69 o                         
   3  14   0        228.69        266.24        39.07 o                         
   4  14   0         50.85         59.31        15.36 o                         
   5  14   0          0.82         -1.79         4.93 o                         
   6  14   0          9.22         10.86         3.59 o                         
 -21   1   1        444.48        552.46        29.03 o                         
 -20   1   1          8.79         11.40         4.83 o                         
 -19   1   1        399.90        500.85        18.95 o                         
 -18   1   1         15.34         20.46         6.36 o                         
 -17   1   1         21.69         22.30         5.79 o                         
 -16   1   1        840.46       1038.28        37.87 o                         
 -15   1   1         67.23         74.91        15.64 o                         
 -14   1   1        713.33        704.15        62.01 o                         
 -13   1   1        728.25        714.00        60.02 o                         
 -12   1   1         10.23         11.61        10.94 o                         
 -11   1   1        129.78        117.86        21.94 o                         
 -10   1   1       2329.51       2307.24        90.29 o                         
  -9   1   1       1061.87       1217.21        39.17 o                         
  -8   1   1       1980.48       2084.11        53.07 o                         
  -7   1   1        540.73        421.05        17.84 o                         
  -6   1   1        557.99        598.48        19.86 o                         
  -5   1   1       4684.49       4835.78        52.01 o                         
  -4   1   1       1639.20       1843.35        67.82 o                         
  -3   1   1       6727.32       6937.47       276.42 o                         
  -2   1   1        153.79        183.56        22.96 o                         
  -1   1   1        884.86       1104.75        60.20 o                         
   0   1   1        767.19        933.66        18.72 o                         
   1   1   1       4966.03       5491.83        41.53 o                         
   2   1   1        758.88        889.53        23.12 o                         
   3   1   1       5171.07       5712.07        40.31 o                         
   4   1   1        827.71        818.76        17.82 o                         
   5   1   1       5412.17       6391.98        92.35 o                         
   6   1   1       4277.20       4581.19        52.36 o                         
   7   1   1       3006.52       3856.04        57.43 o                         
   8   1   1       1322.66       1430.97        47.50 o                         
   9   1   1       4761.67       5783.38        91.32 o                         
  10   1   1        948.55       1116.54        49.81 o                         
  11   1   1       3286.77       4077.30       107.96 o                         
  12   1   1        167.56        162.35        21.99 o                         
  13   1   1        527.47        547.22        48.35 o                         
  14   1   1         61.53         48.10         5.92 o                         
  15   1   1        152.04        164.59        11.51 o                         
  16   1   1          0.81         -0.47         4.93 o                         
  17   1   1         74.94         78.53        10.67 o                         
  18   1   1         18.18         10.64         5.75 o                         
  19   1   1          5.14         -8.09         5.40 o                         
  20   1   1        254.34        344.24        15.81 o                         
  21   1   1          9.44         11.44         4.91 o                         
 -21   2   1         11.00         21.37         4.23 o                         
 -20   2   1        352.04        480.50        19.82 o                         
 -19   2   1        310.50        388.39        16.52 o                         
 -18   2   1          0.83         -3.98         4.59 o                         
 -17   2   1        571.17        647.81        30.69 o                         
 -16   2   1          5.69          5.24         5.44 o                         
 -15   2   1          2.61          4.20         5.36 o                         
 -14   2   1         13.44          6.32         4.82 o                         
 -13   2   1         49.15         40.20        22.45 o                         
 -12   2   1        211.25        137.96        35.97 o                         
 -11   2   1       1096.93       1090.09        68.50 o                         
 -10   2   1        996.37       1086.23        47.01 o                         
  -9   2   1       3794.58       3945.94        83.45 o                         
  -8   2   1         61.08         53.41         7.86 o                         
  -7   2   1       1049.01        958.69        29.61 o                         
  -6   2   1        115.09         87.64         7.00 o                         
  -5   2   1        476.28        440.81        17.19 o                         
  -4   2   1       1575.95       1599.77        29.99 o                         
  -3   2   1        389.84        360.14        19.06 o                         
  -2   2   1       3926.70       4024.87        44.81 o                         
  -1   2   1      47291.50      50033.32       213.39 o                         
   0   2   1          2.69          8.28         3.41 o                         
   1   2   1      11131.62      12309.17       100.74 o                         
   2   2   1       2489.73       2746.09        42.64 o                         
   3   2   1       6425.63       6580.48        59.87 o                         
   4   2   1        282.15        336.45        12.27 o                         
   5   2   1       5410.37       5599.69        63.31 o                         
   6   2   1          8.17         12.56         3.69 o                         
   7   2   1       4321.19       4615.27        59.40 o                         
   8   2   1       4367.91       5004.79        68.04 o                         
   9   2   1        524.48        584.07        28.95 o                         
  10   2   1       1008.27        851.02        53.50 o                         
  11   2   1        250.56        322.07        35.71 o                         
  12   2   1        132.12        121.91        22.37 o                         
  13   2   1          2.34          9.34        10.74 o                         
  14   2   1          9.63         13.18         4.92 o                         
  15   2   1        545.33        582.77        21.08 o                         
  16   2   1         84.36         70.74         8.69 o                         
  17   2   1        231.87        255.51        18.07 o                         
  18   2   1         75.44         71.51         9.25 o                         
  19   2   1         29.35         30.52        14.85 o                         
  20   2   1          1.46          0.86         2.93 o                         
 -20   3   1         16.45         28.12         6.95 o                         
 -19   3   1         12.52         12.04         5.06 o                         
 -18   3   1          0.16          6.46         4.49 o                         
 -17   3   1          8.60         -0.40         4.81 o                         
 -16   3   1         34.11         29.65         5.81 o                         
 -15   3   1          8.23         14.56         6.60 o                         
 -14   3   1         56.51         43.01        12.66 o                         
 -13   3   1        668.97        580.18        81.20 o                         
 -12   3   1         31.72         14.11        13.11 o                         
 -11   3   1        179.32        138.60        22.32 o                         
 -10   3   1        178.09        219.30        26.32 o                         
  -9   3   1       4420.80       5271.17       121.45 o                         
  -8   3   1          7.99          6.84         7.28 o                         
  -7   3   1       1712.11       1791.82        69.30 o                         
  -6   3   1        354.76        372.91        18.56 o                         
  -5   3   1        154.41        165.57        11.38 o                         
  -4   3   1        744.45        761.20        24.83 o                         
  -3   3   1       1599.62       1907.56        34.85 o                         
  -2   3   1       1826.94       1923.98        40.27 o                         
  -1   3   1        152.50        150.18         8.13 o                         
   0   3   1        415.86        472.47        17.28 o                         
   1   3   1        648.49        700.10        16.07 o                         
   2   3   1         31.50         34.21         6.14 o                         
   3   3   1       4817.44       5332.63        86.64 o                         
   4   3   1       2881.57       3342.11        59.02 o                         
   5   3   1        972.58       1021.06        29.56 o                         
   6   3   1        972.42       1129.90        32.85 o                         
   7   3   1        233.07        274.61        14.23 o                         
   8   3   1         33.50         37.31         6.52 o                         
   9   3   1         40.93         57.03         8.41 o                         
  10   3   1          0.03          0.70         5.92 o                         
  11   3   1         11.76          9.03         9.11 o                         
  12   3   1         79.17         72.96        18.05 o                         
  13   3   1         78.72         73.55        16.18 o                         
  14   3   1         10.54         10.53         5.36 o                         
  15   3   1         39.60         31.24         7.42 o                         
  16   3   1        307.37        308.48        21.95 o                         
  17   3   1         72.16         66.03         9.64 o                         
  18   3   1         78.63         96.71        15.22 o                         
  19   3   1         15.71          1.67         5.73 o                         
  20   3   1        111.01        168.32        19.45 o                         
 -20   4   1        350.51        427.25        22.34 o                         
 -19   4   1          6.99         11.90         3.83 o                         
 -18   4   1        221.36        225.47        12.73 o                         
 -17   4   1        105.69        115.44        10.29 o                         
 -16   4   1         44.46         36.56         7.24 o                         
 -15   4   1        227.70        180.35        28.78 o                         
 -14   4   1         23.77          5.61        16.02 o                         
 -13   4   1       1618.53       1687.02        61.93 o                         
 -12   4   1        425.72        385.23        62.70 o                         
 -11   4   1        274.14        249.34        31.85 o                         
 -10   4   1         48.67         47.83        14.01 o                         
  -9   4   1          0.82         -4.57         8.90 o                         
  -8   4   1          1.79         10.38         8.16 o                         
  -7   4   1        318.05        309.41        19.10 o                         
  -6   4   1         76.09         67.09         8.91 o                         
  -5   4   1        594.49        646.62        26.54 o                         
  -4   4   1       2594.88       2844.13        42.85 o                         
  -3   4   1          0.96         -1.26         3.29 o                         
  -2   4   1        167.34        174.72        10.11 o                         
  -1   4   1          2.51          3.08         2.80 o                         
   0   4   1       1450.19       1705.62        33.62 o                         
   1   4   1         61.03         57.17         5.93 o                         
   2   4   1       6136.94       6928.66        85.22 o                         
   3   4   1         33.59         34.22         7.26 o                         
   4   4   1        262.58        243.85        17.82 o                         
   5   4   1        851.59       1017.63        37.85 o                         
   6   4   1        308.22        341.38        20.11 o                         
   7   4   1        404.48        422.87        23.56 o                         
   8   4   1         20.15         24.99         6.26 o                         
   9   4   1         88.76         84.07        12.24 o                         
  10   4   1        469.53        484.24        44.12 o                         
  11   4   1        313.83        279.94        34.62 o                         
  12   4   1       1072.06       1227.67       108.10 o                         
  13   4   1        564.41        589.64        30.57 o                         
  14   4   1        142.63        130.71        16.81 o                         
  15   4   1          6.54          2.30         5.78 o                         
  16   4   1        142.54        156.89        16.53 o                         
  17   4   1          2.14          0.20        13.05 o                         
  18   4   1        123.82        153.80        17.72 o                         
  19   4   1        122.06        157.29        16.27 o                         
  20   4   1          0.22          4.44         2.90 o                         
 -20   5   1          2.96         18.69         6.87 o                         
 -19   5   1         15.45         28.92         9.16 o                         
 -18   5   1        165.70        169.82        11.37 o                         
 -17   5   1         14.45         11.24         4.60 o                         
 -16   5   1        354.02        357.26        22.35 o                         
 -15   5   1         90.18         66.00        16.75 o                         
 -14   5   1        141.02        129.46        21.39 o                         
 -13   5   1       1352.40       1345.68        57.06 o                         
 -12   5   1        396.94        317.08        37.39 o                         
 -11   5   1        281.46        271.42        34.24 o                         
 -10   5   1        439.48        382.77        38.98 o                         
  -9   5   1         95.32        104.25        17.06 o                         
  -8   5   1        385.46        332.85        27.12 o                         
  -7   5   1         65.37         44.17         8.00 o                         
  -6   5   1        409.54        474.78        26.06 o                         
  -5   5   1        174.45        213.09        17.02 o                         
  -4   5   1        479.17        464.80        23.37 o                         
  -3   5   1        138.02        147.86        11.74 o                         
  -2   5   1         69.15        111.72         9.29 o                         
  -1   5   1         77.05         61.95         8.13 o                         
   0   5   1       2295.73       2903.46        55.47 o                         
   1   5   1        145.60        192.69        15.15 o                         
   2   5   1       3380.69       4166.47        73.15 o                         
   3   5   1         54.97         48.15         9.13 o                         
   4   5   1       2091.15       2313.94        58.79 o                         
   5   5   1        302.12        340.05        23.80 o                         
   6   5   1        334.71        267.42        19.11 o                         
   7   5   1       2181.12       2431.58        63.46 o                         
   8   5   1        400.28        421.51        25.70 o                         
   9   5   1       2461.22       2606.73        66.59 o                         
  10   5   1        129.39        129.62        17.70 o                         
  11   5   1       1727.42       1735.56        89.25 o                         
  12   5   1       2338.09       2528.89       169.63 o                         
  13   5   1        133.00        137.56        18.63 o                         
  14   5   1        158.44        175.32        19.63 o                         
  15   5   1         13.80          1.89         6.26 o                         
  16   5   1         13.70          0.53         5.49 o                         
  17   5   1        337.38        377.25        21.69 o                         
  18   5   1         69.06         72.75        12.66 o                         
  19   5   1        163.52        206.50        15.60 o                         
 -19   6   1        104.08        104.74        14.25 o                         
 -18   6   1          5.50          8.88         9.09 o                         
 -17   6   1         82.66         97.19        12.10 o                         
 -16   6   1          0.30          8.33        10.24 o                         
 -15   6   1         17.93          0.22         8.58 o                         
 -14   6   1        256.74        262.59        34.57 o                         
 -13   6   1          1.54         -5.09         9.29 o                         
 -12   6   1        651.24        648.69        60.59 o                         
 -11   6   1        102.45         94.09        22.17 o                         
 -10   6   1         17.98          4.67        11.11 o                         
  -9   6   1          0.81         -5.10         8.31 o                         
  -8   6   1         34.36         26.80         8.45 o                         
  -7   6   1          1.66          2.26         7.33 o                         
  -6   6   1        208.52        245.83        20.23 o                         
  -5   6   1       1057.81       1358.02        56.31 o                         
  -4   6   1         24.02         20.20         6.52 o                         
  -3   6   1       3200.67       3758.92       120.99 o                         
  -2   6   1          0.05         -5.35         4.53 o                         
  -1   6   1        606.74        584.28        23.12 o                         
   0   6   1         18.22         16.48         5.54 o                         
   1   6   1        355.94        395.79        23.57 o                         
   2   6   1        847.90        944.47        37.87 o                         
   3   6   1       3094.22       3698.66        76.73 o                         
   4   6   1        309.29        428.15        27.25 o                         
   5   6   1        259.61        336.22        25.10 o                         
   6   6   1        168.61        146.24        17.23 o                         
   7   6   1         37.86         36.41         8.55 o                         
   8   6   1        168.49        190.10        18.74 o                         
   9   6   1         24.20         11.60         6.33 o                         
  10   6   1        235.05        189.30        22.25 o                         
  11   6   1        595.99        566.84        45.37 o                         
  12   6   1       2769.17       2848.17       106.20 o                         
  13   6   1        187.76        164.60        15.77 o                         
  14   6   1         77.90         85.82        11.69 o                         
  15   6   1        208.89        233.58        18.67 o                         
  16   6   1        214.62        255.92        19.12 o                         
  17   6   1          1.01          0.71         6.11 o                         
  18   6   1        298.09        379.15        20.80 o                         
  19   6   1        128.27         93.37        12.81 o                         
 -18   7   1         55.89         47.67         7.69 o                         
 -17   7   1          1.68         -2.15         5.04 o                         
 -16   7   1         47.45         46.60         8.64 o                         
 -15   7   1        122.40        122.01        14.70 o                         
 -14   7   1         86.24         74.95        18.33 o                         
 -13   7   1        724.77        786.16        57.69 o                         
 -12   7   1        266.23        208.15        25.23 o                         
 -11   7   1          4.72          4.15        14.16 o                         
 -10   7   1         26.43         11.67         8.13 o                         
  -9   7   1         53.73         52.98        15.54 o                         
  -8   7   1         17.56         14.34         7.78 o                         
  -7   7   1         68.34         71.07        18.32 o                         
  -6   7   1         49.02         31.52        11.73 o                         
  -5   7   1        193.86        194.68        24.19 o                         
  -4   7   1       1846.17       2126.24        60.61 o                         
  -3   7   1        391.60        466.25        28.31 o                         
  -2   7   1       1151.49       1335.28        45.12 o                         
  -1   7   1         18.49         14.58         5.33 o                         
   0   7   1        281.91        299.62        18.31 o                         
   1   7   1        469.14        564.88        25.70 o                         
   2   7   1        197.48        169.40        17.17 o                         
   3   7   1         33.25         17.92         6.92 o                         
   4   7   1       1300.78       1428.46        52.91 o                         
   5   7   1        466.48        507.02        32.12 o                         
   6   7   1         73.07         57.38        12.41 o                         
   7   7   1         19.70         10.81         6.45 o                         
   8   7   1        508.42        450.34        29.58 o                         
   9   7   1         37.97         30.97        10.56 o                         
  10   7   1        189.66        148.95        26.11 o                         
  11   7   1        481.77        459.32        43.01 o                         
  12   7   1        131.62        135.23        25.25 o                         
  13   7   1         45.94         49.20        12.95 o                         
  14   7   1         12.40          8.75         9.13 o                         
  15   7   1         25.12         36.65        14.05 o                         
  16   7   1         76.72         76.48        16.03 o                         
  17   7   1          0.14         -5.70         5.99 o                         
  18   7   1         39.42         33.26         7.22 o                         
 -17   8   1         63.63         52.89        10.06 o                         
 -16   8   1         94.25         93.97        10.43 o                         
 -15   8   1          4.33          5.95         4.70 o                         
 -14   8   1        281.87        265.13        20.94 o                         
 -13   8   1         37.49         26.46         7.96 o                         
 -12   8   1         80.21         71.26        18.37 o                         
 -11   8   1        494.02        483.72        44.85 o                         
 -10   8   1          9.77          8.95         6.68 o                         
  -9   8   1        480.55        448.49        36.42 o                         
  -8   8   1        734.00        718.13        82.12 o                         
  -7   8   1        216.06        182.63        29.40 o                         
  -6   8   1        481.69        389.94        37.19 o                         
  -5   8   1         45.87         44.49        12.28 o                         
  -4   8   1       1254.12       1421.15        72.93 o                         
  -3   8   1        326.69        337.89        32.36 o                         
  -2   8   1        435.76        397.15        28.22 o                         
  -1   8   1        186.84        172.01        17.44 o                         
   0   8   1       1181.38       1231.90        46.76 o                         
   1   8   1         10.65          8.12         4.44 o                         
   2   8   1       2017.30       2130.35        74.01 o                         
   3   8   1        183.05        219.81        21.22 o                         
   4   8   1        485.15        448.11        31.15 o                         
   5   8   1         72.87         73.44        12.73 o                         
   6   8   1          5.50         -3.26         7.87 o                         
   7   8   1        422.90        352.98        26.51 o                         
   8   8   1        482.55        468.21        40.89 o                         
   9   8   1        170.04        171.63        25.58 o                         
  10   8   1        450.88        485.09        44.66 o                         
  11   8   1        550.18        530.69        46.92 o                         
  12   8   1        569.24        616.47        49.76 o                         
  13   8   1         60.21         68.24        17.22 o                         
  14   8   1          9.27         10.34         9.55 o                         
  15   8   1          2.19         15.60         8.88 o                         
  16   8   1         69.80        101.58        17.16 o                         
  17   8   1          1.20          1.26         9.50 o                         
 -16   9   1         66.06         87.28        14.70 o                         
 -15   9   1        298.20        329.81        30.20 o                         
 -14   9   1        232.36        261.33        20.88 o                         
 -13   9   1        250.53        246.98        21.94 o                         
 -12   9   1        649.91        706.81        52.81 o                         
 -11   9   1        383.17        404.00        41.19 o                         
 -10   9   1       1570.76       1736.31        83.99 o                         
  -9   9   1          0.76         -7.42         9.72 o                         
  -8   9   1        206.23        232.36        26.98 o                         
  -7   9   1        604.61        531.97        40.81 o                         
  -6   9   1         11.24         13.45        12.23 o                         
  -5   9   1        949.90        895.71        45.23 o                         
  -4   9   1         88.58         73.69        18.40 o                         
  -3   9   1        142.07        149.80        22.64 o                         
  -2   9   1       1082.16       1132.92        90.42 o                         
  -1   9   1          5.77         -2.04         7.72 o                         
   0   9   1       1051.30       1099.59        57.92 o                         
   1   9   1         55.16         44.10        15.07 o                         
   2   9   1        471.63        428.14        40.98 o                         
   3   9   1        105.74         61.76        32.60 o                         
   4   9   1         38.81         45.21        11.47 o                         
   5   9   1        390.84        388.18        24.37 o                         
   6   9   1        370.42        284.67        86.13 o                         
   7   9   1         35.39         21.44         9.88 o                         
   8   9   1       1056.47       1013.67        61.50 o                         
   9   9   1         92.24         97.33        19.98 o                         
  10   9   1          1.02          2.76         9.62 o                         
  11   9   1        340.68        320.50        35.42 o                         
  12   9   1        213.95        225.23        30.34 o                         
  13   9   1          9.45        -10.92        10.94 o                         
  14   9   1        425.40        527.07        40.45 o                         
  15   9   1        154.35        154.78        17.74 o                         
  16   9   1        121.70         89.61        14.70 o                         
 -15  10   1          3.73          1.71         6.44 o                         
 -14  10   1          6.30         -0.30         4.32 o                         
 -13  10   1          1.32          4.22        14.23 o                         
 -12  10   1         13.06         15.64         7.95 o                         
 -11  10   1        115.75         98.29        20.63 o                         
 -10  10   1          1.51         15.70        13.32 o                         
  -9  10   1        145.93        110.85        21.87 o                         
  -8  10   1          0.00         -5.58        10.36 o                         
  -7  10   1          0.16          3.12         8.65 o                         
  -6  10   1         47.65         28.51        13.25 o                         
  -5  10   1          1.18         -2.54         8.91 o                         
  -4  10   1        163.87        158.49        15.96 o                         
  -3  10   1         98.01        117.85        13.35 o                         
  -2  10   1        580.78        666.63        30.73 o                         
  -1  10   1       1030.78       1158.98        54.01 o                         
   0  10   1       1818.49       2010.92        71.73 o                         
   1  10   1        474.55        470.49        35.25 o                         
   2  10   1         54.04         60.95         7.19 o                         
   3  10   1        242.00        255.82        19.78 o                         
   4  10   1          4.80          5.43         6.06 o                         
   5  10   1          1.43          3.95         5.50 o                         
   6  10   1        153.04        132.88        15.28 o                         
   7  10   1         20.13         10.12         6.18 o                         
   8  10   1         30.92         37.26         8.71 o                         
   9  10   1        234.25        231.46        20.09 o                         
  10  10   1        123.01        119.53        23.31 o                         
  11  10   1         19.49          2.74         9.41 o                         
  12  10   1          0.53          2.29         7.94 o                         
  13  10   1          3.53         -8.29         9.31 o                         
  14  10   1          0.01         -3.43         8.28 o                         
  15  10   1          0.02         10.98         6.28 o                         
 -14  11   1         43.69         53.65         9.74 o                         
 -13  11   1         12.13         10.02         5.02 o                         
 -12  11   1         28.44         25.77         6.66 o                         
 -11  11   1         18.18         22.55         8.27 o                         
 -10  11   1        415.42        390.63        36.57 o                         
  -9  11   1         59.97         71.09        16.80 o                         
  -8  11   1        149.97        135.28        25.04 o                         
  -7  11   1        123.06        115.56        20.30 o                         
  -6  11   1          0.91         -0.19         8.40 o                         
  -5  11   1        271.86        285.12        31.83 o                         
  -4  11   1         78.99         76.74        16.16 o                         
  -3  11   1        555.76        617.37        30.54 o                         
  -2  11   1        374.22        420.11        25.65 o                         
  -1  11   1         24.85         28.96         8.21 o                         
   0  11   1        708.91        772.96        45.20 o                         
   1  11   1        313.10        356.81        23.18 o                         
   2  11   1          6.47          6.32         5.50 o                         
   3  11   1        111.43        118.32        14.24 o                         
   4  11   1         55.97         76.12        12.03 o                         
   5  11   1        106.24        108.84        13.42 o                         
   6  11   1        349.99        405.70        28.82 o                         
   7  11   1         44.64         48.66         8.85 o                         
   8  11   1        145.92        140.21        14.98 o                         
   9  11   1         43.29         30.66        11.04 o                         
  10  11   1          7.24         -0.38         8.10 o                         
  11  11   1         71.44         72.85        15.19 o                         
  12  11   1         32.77         55.53        14.92 o                         
  13  11   1          2.54         23.20         9.79 o                         
 -12  12   1        260.22        245.16        31.99 o                         
 -11  12   1         97.11        104.49        11.43 o                         
 -10  12   1        132.25        121.31        13.07 o                         
  -9  12   1        748.45        848.20        36.59 o                         
  -8  12   1         61.05         58.73        14.55 o                         
  -7  12   1        105.72        122.34        20.13 o                         
  -6  12   1        321.70        347.37        33.78 o                         
  -5  12   1         32.36         12.42        10.51 o                         
  -4  12   1        552.27        625.21        44.94 o                         
  -3  12   1         10.64         -0.43         6.38 o                         
  -2  12   1       1015.06       1193.02        39.97 o                         
  -1  12   1         47.04         55.50         9.71 o                         
   0  12   1       2561.21       2960.08        52.63 o                         
   1  12   1        402.09        424.44        20.23 o                         
   2  12   1          1.46          3.26         5.85 o                         
   3  12   1          0.17          5.80         4.42 o                         
   4  12   1         20.51         18.91         6.42 o                         
   5  12   1        170.62        188.63        16.08 o                         
   6  12   1          8.98          4.17         4.00 o                         
   7  12   1        520.95        604.37        27.01 o                         
   8  12   1        149.27        118.78        20.14 o                         
   9  12   1        182.08        170.00        22.53 o                         
  10  12   1        377.23        438.87        33.17 o                         
  11  12   1         31.44         45.19        11.24 o                         
  12  12   1        228.10        265.14        19.97 o                         
 -10  13   1        117.61         74.60        12.23 o                         
  -9  13   1          0.25          0.79        14.27 o                         
  -8  13   1        162.41        151.99        13.53 o                         
  -7  13   1         91.96         83.51        26.16 o                         
  -6  13   1         33.81         33.21         8.01 o                         
  -5  13   1          0.09         -3.25         8.40 o                         
  -4  13   1         91.62        139.30        19.61 o                         
  -3  13   1         40.65         42.93        13.95 o                         
  -2  13   1        140.67        150.94        32.28 o                         
  -1  13   1         97.51        121.02        14.11 o                         
   0  13   1        279.67        287.42        20.09 o                         
   1  13   1         14.11         17.83         4.68 o                         
   2  13   1         58.02         58.61        10.36 o                         
   3  13   1          2.97         -5.18         3.70 o                         
   4  13   1         19.44         27.03         5.64 o                         
   5  13   1         25.33         25.33         4.70 o                         
   6  13   1          1.73         11.41         8.41 o                         
   7  13   1         10.97         11.73         9.27 o                         
   8  13   1        273.25        233.11        22.27 o                         
   9  13   1         98.27        106.74        14.31 o                         
  -6  14   1        165.91        168.14        16.67 o                         
  -5  14   1         41.20         48.16         6.59 o                         
  -4  14   1         62.04         50.40         9.42 o                         
  -3  14   1         66.48         91.46        10.04 o                         
  -2  14   1          6.98         12.48         7.81 o                         
  -1  14   1        138.70        167.85        15.25 o                         
   0  14   1         36.81         38.48        11.26 o                         
   1  14   1         89.88        107.14        19.06 o                         
   2  14   1          2.63          2.99         3.84 o                         
   3  14   1          0.96          0.72         3.59 o                         
   4  14   1        132.80        174.78        57.71 o                         
   5  14   1        100.58        168.69        17.93 o                         
   6  14   1         37.37         48.90         9.49 o                         
 -21   0   2        257.93        294.95        17.72 o                         
 -20   0   2        730.97        904.37        37.04 o                         
 -19   0   2         21.63         29.68         9.91 o                         
 -18   0   2        630.40        793.43        43.27 o                         
 -17   0   2         34.07         49.19        13.11 o                         
 -16   0   2        123.61        110.76        18.43 o                         
 -15   0   2        806.72        775.30        43.22 o                         
 -14   0   2          0.57        -19.26        24.04 o                         
 -13   0   2       2375.32       2184.22       148.17 o                         
 -12   0   2        108.85         86.41        30.00 o                         
 -11   0   2       1016.23       1070.00        94.41 o                         
 -10   0   2       2003.81       1797.16       115.71 o                         
  -9   0   2        141.50        125.76        27.99 o                         
  -8   0   2        129.33         98.01        14.63 o                         
  -7   0   2         18.39         12.59         6.77 o                         
  -6   0   2        490.63        395.46        22.12 o                         
  -5   0   2        902.45        896.04        22.06 o                         
  -4   0   2       2661.85       2312.31        46.48 o                         
  -3   0   2       3364.49       3861.21       102.10 o                         
  -2   0   2      50691.78      53182.38       366.38 o                         
  -1   0   2       8770.23       8757.02       143.69 o                         
   0   0   2      12435.04      13804.51       174.42 o                         
   1   0   2      22585.12      22740.72       137.37 o                         
   2   0   2        524.14        639.45        25.53 o                         
   3   0   2       7557.82       7652.86        70.34 o                         
   4   0   2       1064.07       1061.19        24.75 o                         
   5   0   2       1625.36       1671.59        43.41 o                         
   6   0   2       9721.49      10519.56       141.48 o                         
   7   0   2       1842.29       2131.03        80.17 o                         
   8   0   2       2352.50       2739.89        83.28 o                         
   9   0   2       3534.66       4688.21       172.11 o                         
  10   0   2        102.47        115.67        29.61 o                         
  11   0   2         36.62         56.55        21.66 o                         
  12   0   2        248.22        291.01        51.83 o                         
  13   0   2         20.13          5.40         5.88 o                         
  14   0   2        250.37        281.29        24.08 o                         
  15   0   2        206.39        187.39        22.12 o                         
  16   0   2        141.28        120.40        17.31 o                         
  17   0   2        259.81        270.90        25.01 o                         
  18   0   2         42.85         47.67        11.58 o                         
  19   0   2          8.86          7.50         5.14 o                         
  20   0   2        232.29        327.81        18.87 o                         
 -21   1   2        159.20        145.22        12.84 o                         
 -20   1   2          5.35          1.33         6.35 o                         
 -19   1   2         71.21         72.69         9.81 o                         
 -18   1   2         95.77        106.19         9.69 o                         
 -17   1   2         15.27         21.91         5.71 o                         
 -16   1   2        755.43        910.81       103.74 o                         
 -15   1   2         60.00         58.86        12.05 o                         
 -14   1   2       1595.39       1614.08        72.88 o                         
 -13   1   2        257.15        213.37        33.90 o                         
 -12   1   2        171.18        139.19        25.92 o                         
 -11   1   2       1011.25        934.58        62.33 o                         
 -10   1   2       1228.82       1278.89        69.79 o                         
  -9   1   2       1774.76       1852.06        63.80 o                         
  -8   1   2        378.36        293.95        19.44 o                         
  -7   1   2        125.27        147.38         9.65 o                         
  -6   1   2        899.60        862.69        24.77 o                         
  -5   1   2         74.08         74.81         6.87 o                         
  -4   1   2          2.96          3.48         4.67 o                         
  -3   1   2        212.96        211.87        18.40 o                         
  -2   1   2        247.05        276.98        27.29 o                         
  -1   1   2       5101.61       5607.18       114.41 o                         
   0   1   2       8785.61       9249.36       103.28 o                         
   1   1   2       2224.26       2481.39        29.33 o                         
   2   1   2        609.58        558.51        19.56 o                         
   3   1   2         73.60         82.73         5.60 o                         
   4   1   2        118.03        102.91         7.42 o                         
   5   1   2        338.43        326.26        14.85 o                         
   6   1   2          1.35         -5.61         4.77 o                         
   7   1   2        804.36        843.60        37.00 o                         
   8   1   2       3469.24       3927.55        85.24 o                         
   9   1   2         60.91         63.15        15.95 o                         
  10   1   2        985.76       1109.13        62.09 o                         
  11   1   2         22.33         -2.46        17.75 o                         
  12   1   2        102.87        133.86        27.69 o                         
  13   1   2        695.56        707.26        25.47 o                         
  14   1   2         14.88         20.90         6.71 o                         
  15   1   2         49.23         29.47         6.41 o                         
  16   1   2         96.60         89.30        10.93 o                         
  17   1   2         66.43         60.55         9.14 o                         
  18   1   2          9.77          5.59         4.61 o                         
  19   1   2         14.42         13.36        11.61 o                         
  20   1   2          3.05         12.16         3.73 o                         
 -21   2   2          8.85         10.49         3.40 o                         
 -20   2   2        123.96        107.98         7.54 o                         
 -19   2   2         50.46         41.37         5.65 o                         
 -18   2   2         63.16         77.88         9.30 o                         
 -17   2   2          8.56         10.45         7.09 o                         
 -16   2   2         23.09         24.84         6.65 o                         
 -15   2   2        698.43        771.42        51.75 o                         
 -14   2   2        577.40        497.01        36.84 o                         
 -13   2   2        267.09        221.43        45.99 o                         
 -12   2   2        131.55        104.38        33.93 o                         
 -11   2   2       1729.67       1709.25        87.19 o                         
 -10   2   2          0.33          6.35        12.52 o                         
  -9   2   2         52.10         42.79        12.64 o                         
  -8   2   2       2066.55       2254.65        95.37 o                         
  -7   2   2        964.61       1102.69        46.50 o                         
  -6   2   2       1149.11       1325.76        39.46 o                         
  -5   2   2         46.68         33.53        14.39 o                         
  -4   2   2       1470.58       1614.29       211.31 o                         
  -3   2   2        749.58        757.72        33.97 o                         
  -2   2   2       3315.26       3490.37       104.63 o                         
  -1   2   2        140.29        121.59        20.04 o                         
   0   2   2       2582.29       2539.13        83.69 o                         
   1   2   2       3009.75       2988.18        43.53 o                         
   2   2   2       1819.74       1972.56        36.37 o                         
   3   2   2       1511.22       1773.63        40.75 o                         
   4   2   2         21.54         16.94         5.14 o                         
   5   2   2       1524.19       1674.14        51.51 o                         
   6   2   2       1344.98       1497.45        39.79 o                         
   7   2   2        118.35         93.44        10.78 o                         
   8   2   2         48.15         51.70         8.04 o                         
   9   2   2        356.99        381.21        29.46 o                         
  10   2   2        173.72        148.64        24.21 o                         
  11   2   2        504.89        503.92        44.62 o                         
  12   2   2        205.90        229.56        45.15 o                         
  13   2   2          6.23         -6.56         5.94 o                         
  14   2   2         87.99         93.04         9.08 o                         
  15   2   2         12.71         23.40         5.78 o                         
  16   2   2        111.30        109.91        12.29 o                         
  17   2   2        197.14        211.85        14.89 o                         
  18   2   2         66.75         64.92         8.58 o                         
  19   2   2         19.37         33.28         7.98 o                         
  20   2   2          2.51          8.49         5.83 o                         
 -20   3   2         40.54         35.11         4.47 o                         
 -19   3   2        262.33        323.48        13.99 o                         
 -18   3   2          1.14          0.52         3.83 o                         
 -17   3   2        627.18        761.19        29.53 o                         
 -16   3   2         11.85         21.02         5.88 o                         
 -15   3   2         22.70         17.20         5.95 o                         
 -14   3   2       3911.10       3846.09       205.69 o                         
 -13   3   2         35.78         27.69        25.31 o                         
 -12   3   2        576.60        519.94        51.79 o                         
 -11   3   2        463.09        386.44        43.21 o                         
 -10   3   2          0.61         -2.60        12.31 o                         
  -9   3   2        155.48        141.77        20.11 o                         
  -8   3   2         71.05         80.12        12.32 o                         
  -7   3   2         10.81          2.30         6.97 o                         
  -6   3   2        120.63        139.69        14.17 o                         
  -5   3   2        670.57        589.65        26.90 o                         
  -4   3   2          1.22         -5.14         9.69 o                         
  -3   3   2       1818.59       2102.18        88.68 o                         
  -2   3   2       9828.76      10793.21       195.41 o                         
  -1   3   2         94.85         71.24        11.54 o                         
   0   3   2       1165.35       1043.62        28.20 o                         
   1   3   2       1249.09       1447.73        34.09 o                         
   2   3   2       4144.40       4268.53        59.75 o                         
   3   3   2         86.70         61.20         8.10 o                         
   4   3   2          2.34         -5.04         4.39 o                         
   5   3   2       1522.97       1451.94        46.36 o                         
   6   3   2        389.64        358.10        23.88 o                         
   7   3   2        911.00        922.50        35.07 o                         
   8   3   2       1913.58       2157.53        62.90 o                         
   9   3   2        349.45        346.49        35.04 o                         
  10   3   2        175.61        166.35        25.31 o                         
  11   3   2       2941.87       3369.67       167.98 o                         
  12   3   2          7.57         11.69         9.90 o                         
  13   3   2        136.37        152.24        16.06 o                         
  14   3   2        693.58        672.22        36.79 o                         
  15   3   2         78.54         89.33        11.97 o                         
  16   3   2        415.81        488.89        26.66 o                         
  17   3   2         34.40         53.98        12.31 o                         
  18   3   2        142.15        194.22        20.06 o                         
  19   3   2        344.73        499.94        27.07 o                         
  20   3   2         19.81         17.62         5.73 o                         
 -20   4   2        118.18         80.00        13.47 o                         
 -19   4   2         58.79         46.55         5.32 o                         
 -18   4   2         94.45         85.96        10.93 o                         
 -17   4   2        120.84        119.49         8.84 o                         
 -16   4   2         35.16         24.50         4.65 o                         
 -15   4   2          5.01         -3.75         4.05 o                         
 -14   4   2         92.28         85.19        21.14 o                         
 -13   4   2        157.89        108.65        15.97 o                         
 -12   4   2        563.52        488.72        51.55 o                         
 -11   4   2        465.21        452.90        66.30 o                         
 -10   4   2         19.70         15.97         8.70 o                         
  -9   4   2        196.11        171.55        23.94 o                         
  -8   4   2        374.50        400.01        34.30 o                         
  -7   4   2         97.20         75.24        11.65 o                         
  -6   4   2        558.01        774.76        34.76 o                         
  -5   4   2         20.85         30.75         7.95 o                         
  -4   4   2       2704.53       2996.68       114.81 o                         
  -3   4   2        546.08        509.63        47.87 o                         
  -2   4   2       3605.18       3731.01        82.95 o                         
  -1   4   2        652.22        588.11        22.40 o                         
   0   4   2        759.16        990.84        30.21 o                         
   1   4   2       2133.04       2215.98        46.23 o                         
   2   4   2       8431.16       9572.78       111.92 o                         
   3   4   2       1238.26       1649.78        42.02 o                         
   4   4   2       2317.71       2368.11        57.74 o                         
   5   4   2         85.81         87.40        10.56 o                         
   6   4   2         20.68         16.75         8.24 o                         
   7   4   2       1072.79       1251.69        43.16 o                         
   8   4   2        231.35        237.33        19.89 o                         
   9   4   2       1410.63       1402.44        65.79 o                         
  10   4   2        558.30        547.15        65.15 o                         
  11   4   2       3024.11       3602.44       175.37 o                         
  12   4   2        370.79        374.11        23.86 o                         
  13   4   2          3.22          9.53         9.03 o                         
  14   4   2        806.00        900.31        43.27 o                         
  15   4   2        126.55        118.96        13.76 o                         
  16   4   2          0.49         -3.47        12.07 o                         
  17   4   2        150.32        172.11        18.73 o                         
  18   4   2        445.50        628.97        32.48 o                         
  19   4   2         23.31         43.63         9.27 o                         
 -20   5   2          1.02         -1.51         3.85 o                         
 -19   5   2        117.07        109.41        15.39 o                         
 -18   5   2          1.53         -2.41         4.27 o                         
 -17   5   2          0.44         -6.97         4.64 o                         
 -16   5   2          2.37          9.75         8.61 o                         
 -15   5   2         16.24          9.23         6.61 o                         
 -14   5   2         41.77         30.26         7.98 o                         
 -13   5   2        202.13        190.51        20.98 o                         
 -12   5   2       1366.71       1409.87        62.56 o                         
 -11   5   2         97.78         86.17        18.76 o                         
 -10   5   2        693.16        692.72        51.36 o                         
  -9   5   2          0.58          8.47         7.99 o                         
  -8   5   2        257.49        245.98        29.39 o                         
  -7   5   2         79.46         82.52        12.44 o                         
  -6   5   2        284.60        314.09        24.04 o                         
  -5   5   2         11.73         19.11         9.11 o                         
  -4   5   2        378.20        409.37        30.36 o                         
  -3   5   2         40.65         31.13         9.26 o                         
  -2   5   2          4.64          3.90         5.85 o                         
  -1   5   2          0.00          2.89         6.79 o                         
   0   5   2        519.73        535.57        24.53 o                         
   1   5   2         16.59         19.99         6.21 o                         
   2   5   2         93.34        118.73        11.54 o                         
   3   5   2       1375.40       1638.61        45.63 o                         
   4   5   2        199.90        237.87        17.82 o                         
   5   5   2         60.14         54.70         9.40 o                         
   6   5   2          0.12          3.30         6.12 o                         
   7   5   2        547.00        536.54        39.81 o                         
   8   5   2        176.82        167.16        19.40 o                         
   9   5   2          7.14         11.56         7.55 o                         
  10   5   2        479.07        467.46        63.72 o                         
  11   5   2         72.93         61.40        10.30 o                         
  12   5   2         14.32         22.21        13.63 o                         
  13   5   2        169.74        165.54        16.07 o                         
  14   5   2        164.10        166.48        16.10 o                         
  15   5   2         12.34          8.06         5.29 o                         
  16   5   2          3.02         -5.08        11.31 o                         
  17   5   2         65.21         61.81         9.08 o                         
  18   5   2          3.39         21.74         6.63 o                         
  19   5   2        139.57        230.62        15.17 o                         
 -19   6   2         89.42         84.76        11.84 o                         
 -18   6   2        110.87        108.74        14.77 o                         
 -17   6   2        366.33        400.91        23.41 o                         
 -16   6   2         30.32         25.74         6.94 o                         
 -15   6   2        472.98        527.66        29.76 o                         
 -14   6   2          0.74         -4.08         6.19 o                         
 -13   6   2        271.02        257.41        18.95 o                         
 -12   6   2        826.87        818.79        52.08 o                         
 -11   6   2        243.95        212.70        19.19 o                         
 -10   6   2         83.30         52.80        37.76 o                         
  -9   6   2        119.00        109.57        20.88 o                         
  -8   6   2          6.83          3.49         6.17 o                         
  -7   6   2        350.28        331.99        28.07 o                         
  -6   6   2         61.36         43.66        10.36 o                         
  -5   6   2        445.05        502.44        37.42 o                         
  -4   6   2        719.22        818.15        46.21 o                         
  -3   6   2       3330.80       3700.33        66.73 o                         
  -2   6   2          1.60         -1.20         6.36 o                         
  -1   6   2       3234.83       3452.53        77.30 o                         
   0   6   2         18.55         38.52         8.66 o                         
   1   6   2       1409.35       1365.83       139.03 o                         
   2   6   2       1483.94       1582.82        66.73 o                         
   3   6   2        109.40        143.51        15.25 o                         
   4   6   2        697.87        631.07        42.52 o                         
   5   6   2        443.92        452.92        26.76 o                         
   6   6   2        141.26        132.23        17.82 o                         
   7   6   2       1374.58       1490.31        74.55 o                         
   8   6   2          0.20          3.61         9.57 o                         
   9   6   2       1152.13       1178.65        76.86 o                         
  10   6   2       1739.73       1690.27        48.31 o                         
  11   6   2        334.56        250.94        50.52 o                         
  12   6   2        224.59        220.55        18.59 o                         
  13   6   2        677.77        759.45        33.89 o                         
  14   6   2        649.81        745.64        32.74 o                         
  15   6   2        201.29        225.41        22.92 o                         
  16   6   2         18.03         13.87         5.16 o                         
  17   6   2        124.85        139.14        13.66 o                         
  18   6   2        138.93        167.05        13.05 o                         
 -18   7   2         10.72         11.13         6.07 o                         
 -17   7   2         99.21        105.84        21.09 o                         
 -16   7   2        112.84        114.18        12.67 o                         
 -15   7   2        202.17        174.62        27.53 o                         
 -14   7   2         52.48         37.96        11.70 o                         
 -13   7   2       1151.67       1175.46        45.75 o                         
 -12   7   2        286.55        259.84        18.06 o                         
 -11   7   2        304.95        256.50        16.52 o                         
 -10   7   2        147.49        109.63        20.36 o                         
  -9   7   2        115.38         67.15        32.83 o                         
  -8   7   2        833.92        758.44        55.19 o                         
  -7   7   2        385.25        352.71        29.96 o                         
  -6   7   2        506.45        509.57        34.72 o                         
  -5   7   2        601.35        596.02        43.01 o                         
  -4   7   2        721.69        750.44        39.11 o                         
  -3   7   2       1718.14       1843.08        60.29 o                         
  -2   7   2        439.96        465.09        25.30 o                         
  -1   7   2        143.88        128.79        16.42 o                         
   0   7   2        901.09        931.32        43.45 o                         
   1   7   2         11.05         -1.79         8.65 o                         
   2   7   2         71.41         64.11        10.30 o                         
   3   7   2       1573.75       1731.75        64.98 o                         
   4   7   2        627.45        581.17        31.70 o                         
   5   7   2        361.83        323.44        28.80 o                         
   6   7   2          0.84          1.31         8.03 o                         
   7   7   2        203.16        167.74        21.07 o                         
   8   7   2        329.60        315.82        29.39 o                         
   9   7   2         24.56          4.44         6.04 o                         
  10   7   2        573.96        622.74        49.40 o                         
  11   7   2        537.50        514.95        44.40 o                         
  12   7   2       1160.17       1228.34        42.28 o                         
  13   7   2        358.57        430.89        24.24 o                         
  14   7   2        133.39        135.37        15.34 o                         
  15   7   2          0.09         -9.75         6.50 o                         
  16   7   2        222.32        255.16        27.94 o                         
  17   7   2        207.60        198.63        20.01 o                         
 -17   8   2          5.03          3.61        11.15 o                         
 -16   8   2          7.74          3.15         3.71 o                         
 -15   8   2         37.15         22.92        16.02 o                         
 -14   8   2         11.27         12.94         5.54 o                         
 -13   8   2        125.55        115.12        11.86 o                         
 -12   8   2        155.11        117.45        11.71 o                         
 -11   8   2        315.68        298.45        25.81 o                         
 -10   8   2        922.23        866.28        52.86 o                         
  -9   8   2          0.14         -0.79        19.35 o                         
  -8   8   2        187.64        214.11        29.25 o                         
  -7   8   2          5.46         15.48        12.25 o                         
  -6   8   2         50.16         30.15         8.86 o                         
  -5   8   2        839.77        878.29        45.61 o                         
  -4   8   2         98.24         96.81        14.51 o                         
  -3   8   2       1607.84       1669.34        60.79 o                         
  -2   8   2        453.90        455.55        31.18 o                         
  -1   8   2          6.90          4.30         6.69 o                         
   0   8   2         91.81         88.20        12.45 o                         
   1   8   2        126.11        126.36        17.40 o                         
   2   8   2        400.79        436.52        33.20 o                         
   3   8   2         22.32         31.46         7.28 o                         
   4   8   2        133.17        112.88        23.45 o                         
   5   8   2        113.06        117.49        17.55 o                         
   6   8   2         31.57         44.98        14.67 o                         
   7   8   2        145.65        142.29        22.56 o                         
   8   8   2         17.74         22.42        11.07 o                         
   9   8   2          2.11         10.95        11.85 o                         
  10   8   2        238.14        231.80        30.09 o                         
  11   8   2          3.75          9.29        10.34 o                         
  12   8   2          8.68         12.86        11.82 o                         
  13   8   2        317.67        350.20        35.03 o                         
  14   8   2          3.29          5.66         9.29 o                         
  15   8   2         11.58          9.95         7.53 o                         
  16   8   2        104.72        116.79        15.11 o                         
 -16   9   2         25.72          6.78         6.09 o                         
 -15   9   2        250.19        267.63        24.44 o                         
 -14   9   2        147.04        152.77        15.60 o                         
 -13   9   2        388.33        393.56        26.47 o                         
 -12   9   2        359.60        399.31        36.32 o                         
 -11   9   2        453.44        436.22        40.95 o                         
 -10   9   2        187.94        167.80        25.85 o                         
  -9   9   2          0.43         -7.08        10.11 o                         
  -8   9   2        175.92        149.27        20.71 o                         
  -7   9   2          1.02         14.32        10.41 o                         
  -6   9   2        147.99        141.94        14.05 o                         
  -5   9   2          1.94         -8.95         8.80 o                         
  -4   9   2        134.52        147.62        21.03 o                         
  -3   9   2         24.24         19.53         7.81 o                         
  -2   9   2       1343.36       1426.23        83.82 o                         
  -1   9   2        950.55        992.51        61.01 o                         
   0   9   2         17.50         20.38         7.18 o                         
   1   9   2        777.17        749.49        36.38 o                         
   2   9   2          0.53         -5.57         7.72 o                         
   3   9   2        898.12        982.03        30.07 o                         
   4   9   2          3.88         -0.51         4.19 o                         
   5   9   2        311.10        324.30        18.19 o                         
   6   9   2        243.90        243.23        19.31 o                         
   7   9   2         37.12         44.29        15.70 o                         
   8   9   2        352.40        351.19        36.71 o                         
   9   9   2         18.03          9.47         8.48 o                         
  10   9   2         28.70         32.81        13.28 o                         
  11   9   2        131.56        129.82        23.11 o                         
  12   9   2          5.05          3.86         9.94 o                         
  13   9   2        109.51        110.43        19.54 o                         
  14   9   2        114.02        122.30        13.05 o                         
  15   9   2        281.83        320.91        24.10 o                         
 -14  10   2         13.36         10.52         4.67 o                         
 -13  10   2         47.50         43.48         8.43 o                         
 -12  10   2        226.28        216.08        18.81 o                         
 -11  10   2          0.99          1.27         5.86 o                         
 -10  10   2        239.30        209.83        19.95 o                         
  -9  10   2        730.44        738.51        50.99 o                         
  -8  10   2         28.67         39.05        12.26 o                         
  -7  10   2        551.90        585.82        45.15 o                         
  -6  10   2        145.41        134.22        22.39 o                         
  -5  10   2        579.23        635.31        30.87 o                         
  -4  10   2        442.78        485.93        37.73 o                         
  -3  10   2        364.65        374.53        33.13 o                         
  -2  10   2        855.34        868.63        49.06 o                         
  -1  10   2       3896.11       4347.50       108.63 o                         
   0  10   2        736.63        769.93        32.67 o                         
   1  10   2        689.97        717.18        31.39 o                         
   2  10   2         76.49         68.28         8.23 o                         
   3  10   2        593.99        645.98        25.13 o                         
   4  10   2        116.15        110.81        10.51 o                         
   5  10   2        146.98        130.32        11.72 o                         
   6  10   2        748.03        729.91        35.41 o                         
   7  10   2          5.95          5.80         7.42 o                         
   8  10   2         38.89         49.90        10.52 o                         
   9  10   2        171.20        164.47        16.60 o                         
  10  10   2          5.71          2.46        13.37 o                         
  11  10   2         92.09         86.72        10.91 o                         
  12  10   2          7.08          8.01        13.19 o                         
  13  10   2         15.21         21.22         5.32 o                         
  14  10   2         76.70         90.24        13.14 o                         
 -13  11   2        252.23        277.57        15.97 o                         
 -12  11   2          3.39         -3.12        10.43 o                         
 -11  11   2        583.78        619.64        30.04 o                         
 -10  11   2        113.44        122.21        14.72 o                         
  -9  11   2         38.63         33.43         8.02 o                         
  -8  11   2        414.31        381.73        27.50 o                         
  -7  11   2         25.74         21.90        10.16 o                         
  -6  11   2        169.28        186.69        25.30 o                         
  -5  11   2        285.49        351.69        34.17 o                         
  -4  11   2        307.61        384.76        23.88 o                         
  -3  11   2        529.92        610.68        41.82 o                         
  -2  11   2        107.76        110.77        17.43 o                         
  -1  11   2        385.77        410.55        34.26 o                         
   0  11   2        257.15        261.69        27.45 o                         
   1  11   2          4.03          8.15         5.69 o                         
   2  11   2        115.74        128.43        14.08 o                         
   3  11   2         10.28         11.34         4.36 o                         
   4  11   2         65.60         60.65         7.72 o                         
   5  11   2        105.25        109.92        10.38 o                         
   6  11   2         11.53          5.91         7.35 o                         
   7  11   2        711.53        778.03        34.60 o                         
   8  11   2          0.46         -2.99         4.88 o                         
   9  11   2        121.30        110.77        12.69 o                         
  10  11   2        102.96         95.60        10.92 o                         
  11  11   2         69.46         86.76         9.31 o                         
  12  11   2        227.55        195.97        20.05 o                         
 -12  12   2         10.47         10.69         6.55 o                         
 -11  12   2         37.36         11.75         7.67 o                         
 -10  12   2         12.56          7.48         7.31 o                         
  -9  12   2         95.51        108.67        21.71 o                         
  -8  12   2          3.37         14.21        13.32 o                         
  -7  12   2          4.98         -3.62         5.72 o                         
  -6  12   2          0.02         -0.48         6.07 o                         
  -5  12   2          0.04         -7.21         5.31 o                         
  -4  12   2          1.81         12.77         7.56 o                         
  -3  12   2        252.19        281.43        34.09 o                         
  -2  12   2        148.40        153.99        20.08 o                         
  -1  12   2        266.98        287.34        20.36 o                         
   0  12   2          1.83         -1.16         7.14 o                         
   1  12   2        105.65        116.21        13.02 o                         
   2  12   2         14.85         13.57        12.02 o                         
   3  12   2         12.22         20.68         7.97 o                         
   4  12   2          2.80         -3.97         5.32 o                         
   5  12   2         42.57         34.10         8.67 o                         
   6  12   2          2.50         12.54         5.67 o                         
   7  12   2          7.57          2.81         5.60 o                         
   8  12   2        211.81        206.35        14.94 o                         
   9  12   2         12.59         14.07         5.01 o                         
  10  12   2        136.89        137.10         9.85 o                         
  -9  13   2        109.96         95.64        14.67 o                         
  -8  13   2         46.79         34.34        10.20 o                         
  -7  13   2          1.09         24.35        10.18 o                         
  -6  13   2         90.40         71.73        14.59 o                         
  -5  13   2         27.54         20.87         9.88 o                         
  -4  13   2         53.16         45.99         8.26 o                         
  -3  13   2        538.30        614.43        37.99 o                         
  -2  13   2         25.48         20.40         9.29 o                         
  -1  13   2          0.96          7.34         7.77 o                         
   0  13   2        665.75        802.64        29.73 o                         
   1  13   2         11.00          8.99         6.29 o                         
   2  13   2         26.66         30.13         6.30 o                         
   3  13   2         26.35         26.41         5.83 o                         
   4  13   2          1.21         -1.45         4.08 o                         
   5  13   2        222.44        253.99        15.87 o                         
   6  13   2         64.97         87.96         9.36 o                         
   7  13   2         84.42         95.63         8.85 o                         
   8  13   2          4.43          0.06         5.63 o                         
  -5  14   2        169.86        189.40        17.25 o                         
  -4  14   2         76.47         63.00        14.41 o                         
  -3  14   2          0.02          8.80         7.38 o                         
  -2  14   2         75.15         98.88        15.03 o                         
  -1  14   2        347.20        441.09        27.33 o                         
   0  14   2        106.37        134.04        16.53 o                         
   1  14   2          1.89         10.81         8.14 o                         
   2  14   2        291.91        508.46        28.62 o                         
   3  14   2          4.17         -9.12         6.34 o                         
   4  14   2         11.53         15.88         4.97 o                         
 -21   1   3          2.26          2.06         4.03 o                         
 -20   1   3        107.39        116.87         9.10 o                         
 -19   1   3         52.50         66.09         6.86 o                         
 -18   1   3        132.60        127.84        16.21 o                         
 -17   1   3          3.49          3.06         4.95 o                         
 -16   1   3         64.16         64.64        15.48 o                         
 -15   1   3       1442.50       1538.81        94.69 o                         
 -14   1   3         37.92         24.43         8.52 o                         
 -13   1   3         58.85         58.57        13.28 o                         
 -12   1   3        383.42        281.59        54.24 o                         
 -11   1   3       1128.38       1017.86        68.00 o                         
 -10   1   3        445.25        444.95        43.25 o                         
  -9   1   3       1320.07       1211.68        66.01 o                         
  -8   1   3        358.32        389.95        21.27 o                         
  -7   1   3        641.41        583.10        24.86 o                         
  -6   1   3         58.18         43.07         7.36 o                         
  -5   1   3         50.15         58.29         8.51 o                         
  -4   1   3        705.61        626.47        23.90 o                         
  -3   1   3          2.61          1.32         4.56 o                         
  -2   1   3       2071.73       2116.46        64.64 o                         
  -1   1   3       1084.56       1174.23        49.73 o                         
   0   1   3        615.20        700.35        28.43 o                         
   1   1   3          0.97         -2.08         3.44 o                         
   2   1   3        609.60        758.11        21.78 o                         
   3   1   3         31.90         22.85         4.74 o                         
   4   1   3        109.68        138.69        11.65 o                         
   5   1   3         97.63         68.18         8.03 o                         
   6   1   3          4.57          0.21         4.23 o                         
   7   1   3       2120.28       2298.28        57.49 o                         
   8   1   3         57.56         72.17        11.42 o                         
   9   1   3          0.45          0.93         5.90 o                         
  10   1   3       1559.34       1664.01        64.63 o                         
  11   1   3         52.42         38.18        13.84 o                         
  12   1   3        426.35        416.13        19.99 o                         
  13   1   3         88.66         85.48         9.26 o                         
  14   1   3         54.82         39.89         7.65 o                         
  15   1   3         54.74         59.10         9.32 o                         
  16   1   3         37.01         39.44         7.80 o                         
  17   1   3        103.34        118.64        11.09 o                         
  18   1   3         42.52         47.83         6.91 o                         
  19   1   3          0.19         -5.57         4.29 o                         
 -20   2   3         74.50         64.58         5.53 o                         
 -19   2   3         74.42         68.50         6.67 o                         
 -18   2   3        337.92        410.75        20.64 o                         
 -17   2   3        195.26        212.60        16.78 o                         
 -16   2   3        225.13        206.21        17.25 o                         
 -15   2   3         62.88         54.50        15.65 o                         
 -14   2   3        343.59        269.73        35.09 o                         
 -13   2   3        914.82        857.53        62.96 o                         
 -12   2   3          4.09        -11.90        14.93 o                         
 -11   2   3        748.22        639.58        76.40 o                         
 -10   2   3       1259.14       1159.96        69.51 o                         
  -9   2   3         36.93          9.58        17.50 o                         
  -8   2   3       1238.16       1085.08        47.85 o                         
  -7   2   3        208.27        242.12        16.60 o                         
  -6   2   3       1608.52       1571.41        64.72 o                         
  -5   2   3       3417.92       3325.18        74.29 o                         
  -4   2   3       3451.98       3994.94        77.41 o                         
  -3   2   3      11539.36      12274.45       152.73 o                         
  -2   2   3        116.91        134.69        15.32 o                         
  -1   2   3       3073.14       3497.47        71.02 o                         
   0   2   3        314.82        284.34        26.39 o                         
   1   2   3        452.78        431.41        27.21 o                         
   2   2   3       1987.96       2246.75        65.43 o                         
   3   2   3        676.40        633.71        24.33 o                         
   4   2   3        439.24        403.79        23.27 o                         
   5   2   3         88.54         68.46        16.38 o                         
   6   2   3       3283.91       3300.38        95.52 o                         
   7   2   3        840.56        834.68        50.24 o                         
   8   2   3          3.21         11.10        15.17 o                         
   9   2   3       2098.06       2228.31        74.09 o                         
  10   2   3        103.61         69.91        13.54 o                         
  11   2   3       1877.03       1922.14       146.55 o                         
  12   2   3        103.37         97.87        26.77 o                         
  13   2   3        611.86        607.29        48.48 o                         
  14   2   3         79.34         54.56        14.83 o                         
  15   2   3          9.57         14.77         8.88 o                         
  16   2   3        303.60        342.59        27.82 o                         
  17   2   3        153.02        152.36        17.96 o                         
  18   2   3         44.75         68.83        11.59 o                         
  19   2   3         19.22         19.51         6.67 o                         
 -20   3   3          0.92         -1.46         4.78 o                         
 -19   3   3         15.61         11.36         3.79 o                         
 -18   3   3          0.17         -0.44         3.54 o                         
 -17   3   3        239.92        239.05        23.79 o                         
 -16   3   3        108.28        115.62        16.27 o                         
 -15   3   3         86.67         69.34         8.74 o                         
 -14   3   3         11.63          9.47         7.04 o                         
 -13   3   3       1239.91       1298.17        92.85 o                         
 -12   3   3        794.50        680.77        84.34 o                         
 -11   3   3       1081.00        973.71        69.17 o                         
 -10   3   3         37.12         17.50         9.18 o                         
  -9   3   3          4.18         -7.15         8.94 o                         
  -8   3   3       1803.08       1833.91        62.18 o                         
  -7   3   3        301.23        278.50        21.91 o                         
  -6   3   3       1615.69       1710.60        51.95 o                         
  -5   3   3        280.15        292.04        39.78 o                         
  -4   3   3        232.29        269.81        35.54 o                         
  -3   3   3       1739.76       1756.73        89.06 o                         
  -2   3   3        810.91        816.34        66.46 o                         
  -1   3   3      10501.32      10825.87       156.60 o                         
   0   3   3       2294.41       2490.00        73.91 o                         
   1   3   3       1255.01       1302.49        53.05 o                         
   2   3   3        162.05        165.85        19.53 o                         
   3   3   3         13.66         25.22        12.45 o                         
   4   3   3       1661.31       1787.15        90.04 o                         
   5   3   3        159.22        208.75        32.46 o                         
   6   3   3        590.38        540.01        51.87 o                         
   7   3   3        250.06        216.59        27.23 o                         
   8   3   3         13.77          5.03         6.24 o                         
   9   3   3        388.02        403.04        39.09 o                         
  10   3   3          8.99         13.24         9.28 o                         
  11   3   3          1.58         11.76         6.78 o                         
  12   3   3        134.14        162.42        19.39 o                         
  13   3   3        502.57        510.55        31.98 o                         
  14   3   3        217.39        191.84        22.88 o                         
  15   3   3        170.57        182.60        22.07 o                         
  16   3   3          4.75          3.49         8.50 o                         
  17   3   3         19.09         13.57         6.35 o                         
  18   3   3        145.58        151.96        32.58 o                         
  19   3   3         27.61         24.59        11.58 o                         
 -20   4   3         10.37         11.75         4.86 o                         
 -19   4   3         60.80         53.47         6.74 o                         
 -18   4   3         24.38         19.12         5.61 o                         
 -17   4   3         72.78         53.75        14.67 o                         
 -16   4   3         81.55         66.65        15.39 o                         
 -15   4   3        228.51        171.99        17.84 o                         
 -14   4   3         12.47          9.42         9.55 o                         
 -13   4   3         86.85         94.63        17.43 o                         
 -12   4   3         25.48         16.52         5.22 o                         
 -11   4   3        172.78        135.28        26.73 o                         
 -10   4   3       1244.28       1135.80        73.57 o                         
  -9   4   3        154.86        151.77        38.95 o                         
  -8   4   3         42.40         29.08         8.28 o                         
  -7   4   3         89.56         95.48        16.08 o                         
  -6   4   3          4.20          2.75         6.55 o                         
  -5   4   3          8.28          7.18        10.95 o                         
  -4   4   3        642.95        626.41        43.36 o                         
  -3   4   3       1038.15        993.78        77.88 o                         
  -2   4   3         34.22         -3.44        18.48 o                         
  -1   4   3         47.12         28.28        11.65 o                         
   0   4   3         27.46         19.85         8.68 o                         
   1   4   3         26.01         25.03        10.12 o                         
   2   4   3       1231.03       1469.54        50.67 o                         
   3   4   3         74.17         76.86        14.21 o                         
   4   4   3        200.13        197.32        18.99 o                         
   5   4   3         19.69         20.52         8.74 o                         
   6   4   3        347.67        373.84        34.15 o                         
   7   4   3        552.62        573.97        36.14 o                         
   8   4   3        471.37        519.14        66.72 o                         
   9   4   3        923.11        910.14        60.28 o                         
  10   4   3         33.04         14.83        11.92 o                         
  11   4   3          0.80        -22.32        14.88 o                         
  12   4   3        536.47        543.99        33.73 o                         
  13   4   3        321.49        341.48        31.24 o                         
  14   4   3         13.59         17.77        10.43 o                         
  15   4   3         61.95         56.77        12.25 o                         
  16   4   3        269.41        319.84        26.46 o                         
  17   4   3        105.83        129.62        16.55 o                         
  18   4   3         16.33         36.49         9.13 o                         
 -19   5   3          8.98          2.89        15.54 o                         
 -18   5   3         78.90         57.69         6.69 o                         
 -17   5   3        473.32        520.92        37.73 o                         
 -16   5   3         11.29         18.02         6.41 o                         
 -15   5   3        594.05        593.19        45.36 o                         
 -14   5   3        234.43        217.10        28.27 o                         
 -13   5   3         17.72         12.34         7.23 o                         
 -12   5   3       1140.24       1149.37        51.09 o                         
 -11   5   3       1126.89       1125.90        46.83 o                         
 -10   5   3        153.06        124.16        40.40 o                         
  -9   5   3        690.47        561.89        44.70 o                         
  -8   5   3        228.31        225.73        23.15 o                         
  -7   5   3        428.71        438.68        37.01 o                         
  -6   5   3       1059.81       1074.05        56.48 o                         
  -5   5   3         58.01         66.70        12.04 o                         
  -4   5   3         24.06         -4.74        11.76 o                         
  -3   5   3        926.15        970.33        80.64 o                         
  -2   5   3          3.07          7.82        10.46 o                         
  -1   5   3          3.17          7.56         8.81 o                         
   0   5   3        385.61        453.27        36.66 o                         
   1   5   3        652.99        698.35        36.99 o                         
   2   5   3       1085.29       1156.15        47.86 o                         
   3   5   3       2134.36       2386.51        69.22 o                         
   4   5   3        605.01        566.39        33.88 o                         
   5   5   3       2469.62       2554.14        90.62 o                         
   6   5   3         72.19         59.98        14.14 o                         
   7   5   3       2320.92       2334.37        89.76 o                         
   8   5   3       1853.37       1997.22        70.41 o                         
   9   5   3       1281.52       1298.27       101.91 o                         
  10   5   3       6055.67       5958.35       124.05 o                         
  11   5   3        159.87        153.38        22.74 o                         
  12   5   3        397.89        341.55        31.85 o                         
  13   5   3        575.15        594.61        40.72 o                         
  14   5   3        187.12        189.12        22.98 o                         
  15   5   3        755.10        918.22        44.70 o                         
  16   5   3         80.19         94.48        13.14 o                         
  17   5   3        114.67        154.45        16.36 o                         
  18   5   3        382.57        517.12        23.77 o                         
 -19   6   3          9.61         11.23         5.72 o                         
 -18   6   3          0.35          8.40         6.44 o                         
 -17   6   3          0.08         -5.44         5.85 o                         
 -16   6   3         17.56         11.10         8.21 o                         
 -15   6   3          2.79        -12.65         8.62 o                         
 -14   6   3          0.77         -7.89         6.86 o                         
 -13   6   3         47.21         41.21         8.27 o                         
 -12   6   3         19.84         13.91         5.38 o                         
 -11   6   3         94.95         71.64        10.83 o                         
 -10   6   3         25.91         18.06         6.01 o                         
  -9   6   3        469.15        373.38        37.91 o                         
  -8   6   3         94.19        102.17        19.62 o                         
  -7   6   3        466.68        442.61        50.91 o                         
  -6   6   3          2.74          2.98         6.43 o                         
  -5   6   3        910.10        941.79        72.14 o                         
  -4   6   3         31.85         19.11        11.26 o                         
  -3   6   3        147.53        141.63        22.95 o                         
  -2   6   3       2723.01       2938.87       103.68 o                         
  -1   6   3        388.20        385.76        37.45 o                         
   0   6   3       1754.20       1895.38        65.08 o                         
   1   6   3       2767.26       2900.03        82.88 o                         
   2   6   3         67.61         98.99        15.61 o                         
   3   6   3        561.24        476.96        32.90 o                         
   4   6   3         50.68         34.53        10.21 o                         
   5   6   3        369.37        344.45        38.59 o                         
   6   6   3        150.82        154.59        25.77 o                         
   7   6   3         17.51          8.73        11.04 o                         
   8   6   3        138.55        126.29        33.29 o                         
   9   6   3        809.71        566.48        38.83 o                         
  10   6   3        920.36        960.26        49.49 o                         
  11   6   3          9.73          0.31         7.46 o                         
  12   6   3        167.86        189.81        22.43 o                         
  13   6   3         15.23         -1.36         7.40 o                         
  14   6   3        422.05        482.97        33.40 o                         
  15   6   3          5.81          6.56         5.86 o                         
  16   6   3         85.52        114.17        14.14 o                         
  17   6   3        257.17        349.61        20.44 o                         
 -18   7   3          2.07         -2.21         4.20 o                         
 -17   7   3         32.22         22.24         7.06 o                         
 -16   7   3        136.86        115.67        16.06 o                         
 -15   7   3         17.97         16.62         8.84 o                         
 -14   7   3         90.65         77.31        11.93 o                         
 -13   7   3          5.58         -0.38         5.89 o                         
 -12   7   3         23.22         15.01         6.22 o                         
 -11   7   3        150.72        111.20        21.67 o                         
 -10   7   3          0.06          2.65         8.08 o                         
  -9   7   3        509.42        452.58        38.77 o                         
  -8   7   3        162.12        159.82        23.71 o                         
  -7   7   3        369.33        317.90        40.82 o                         
  -6   7   3        533.44        492.38        30.90 o                         
  -5   7   3        477.14        442.06        28.78 o                         
  -4   7   3        541.79        584.19        36.92 o                         
  -3   7   3        385.94        364.52        38.34 o                         
  -2   7   3       1632.29       1692.74        99.70 o                         
  -1   7   3          3.01          1.43        17.80 o                         
   0   7   3         64.44         52.08        11.71 o                         
   1   7   3         51.39         55.88        13.46 o                         
   2   7   3        769.39        824.84        46.25 o                         
   3   7   3          0.74          2.72         7.87 o                         
   4   7   3        114.31        101.40        21.48 o                         
   5   7   3          7.91          4.71         9.61 o                         
   6   7   3          0.13         -4.00        10.12 o                         
   7   7   3          2.13         -2.63         7.49 o                         
   8   7   3        587.10        535.41        34.84 o                         
   9   7   3         46.87         34.88        10.43 o                         
  10   7   3        145.08        144.25        19.09 o                         
  11   7   3         82.34         77.89        15.33 o                         
  12   7   3        141.74        156.10        20.09 o                         
  13   7   3          0.18         -1.54         7.08 o                         
  14   7   3         21.15         26.83         8.86 o                         
  15   7   3          0.59         -9.73         6.49 o                         
  16   7   3         10.33         18.97         5.92 o                         
 -16   8   3        222.76        175.88        17.08 o                         
 -15   8   3         23.76         21.00        17.86 o                         
 -14   8   3          5.91         10.60         5.66 o                         
 -13   8   3        397.47        375.41        52.36 o                         
 -12   8   3        353.14        320.67        37.41 o                         
 -11   8   3        466.42        461.14        47.00 o                         
 -10   8   3       1243.20       1200.33        76.19 o                         
  -9   8   3         26.83          6.87        12.40 o                         
  -8   8   3        613.30        701.04        51.11 o                         
  -7   8   3        341.15        344.38        34.71 o                         
  -6   8   3        660.67        718.04        37.30 o                         
  -5   8   3        358.44        359.22        48.08 o                         
  -4   8   3         70.66         97.61        16.31 o                         
  -3   8   3        799.70        766.15        43.67 o                         
  -2   8   3       2986.31       3163.03        88.74 o                         
  -1   8   3        528.46        484.18        45.08 o                         
   0   8   3        245.11        197.00        28.60 o                         
   1   8   3         82.33         89.98        16.65 o                         
   2   8   3         67.09         74.20        14.01 o                         
   3   8   3        394.48        384.82        33.33 o                         
   4   8   3        340.72        350.07        30.33 o                         
   5   8   3        536.60        496.89        37.62 o                         
   6   8   3        362.89        405.78        34.77 o                         
   7   8   3        295.68        245.02        19.68 o                         
   8   8   3        906.41        967.43        81.26 o                         
   9   8   3        813.65        894.48        95.89 o                         
  10   8   3        234.36        228.57        29.11 o                         
  11   8   3         21.91          8.25         8.44 o                         
  12   8   3        180.06        174.12        23.14 o                         
 -15   9   3        134.16        146.25        18.14 o                         
 -14   9   3        742.94        913.72        52.17 o                         
 -13   9   3        257.40        243.01        29.11 o                         
 -12   9   3        106.52         91.66        19.21 o                         
 -11   9   3         87.34         85.30        21.02 o                         
 -10   9   3         43.35         19.26        10.75 o                         
  -9   9   3        428.27        388.22        44.04 o                         
  -8   9   3          1.14        -10.75        15.41 o                         
  -7   9   3         99.63         75.80        21.33 o                         
  -6   9   3        251.18        257.16        24.28 o                         
  -5   9   3         85.35         85.42        12.05 o                         
  -4   9   3       1019.53       1123.09       106.41 o                         
  -3   9   3          1.77          1.71         3.99 o                         
  -2   9   3          6.20          5.32         5.36 o                         
  -1   9   3         80.20         90.33        13.18 o                         
   0   9   3        141.69        144.35        19.85 o                         
   1   9   3        503.89        490.31        26.25 o                         
   2   9   3        246.31        241.72        17.31 o                         
   3   9   3        693.29        683.32        25.95 o                         
   4   9   3        121.52        117.23        11.18 o                         
   5   9   3          9.50          6.55         4.17 o                         
   6   9   3        547.69        543.23        28.61 o                         
   7   9   3         68.32         88.06        12.12 o                         
   8   9   3          8.84          3.05         6.07 o                         
   9   9   3        244.78        213.00        26.41 o                         
  10   9   3          2.03          8.72         7.76 o                         
  11   9   3        127.95        115.08        18.16 o                         
  12   9   3        281.91        262.35        24.93 o                         
  13   9   3          5.47          5.67         6.73 o                         
  14   9   3         44.15         42.92         7.68 o                         
 -14  10   3         77.86         94.88        14.96 o                         
 -13  10   3         48.17         57.24        14.42 o                         
 -12  10   3          0.74          4.08         7.72 o                         
 -11  10   3         31.08         11.99        10.16 o                         
 -10  10   3         88.80         86.11        19.45 o                         
  -9  10   3         23.44         10.15        11.27 o                         
  -8  10   3         72.60         70.03        19.93 o                         
  -7  10   3         54.57         30.41        10.96 o                         
  -6  10   3          1.68        -16.22        10.82 o                         
  -5  10   3          0.18          3.16         7.08 o                         
  -4  10   3         75.79         72.71        11.39 o                         
  -3  10   3        131.67        119.97        15.22 o                         
  -2  10   3        563.79        641.49        42.10 o                         
  -1  10   3          0.11         -0.66         3.90 o                         
   0  10   3          0.03          3.17         5.65 o                         
   1  10   3        237.41        239.36        15.23 o                         
   2  10   3        719.68        746.75        26.84 o                         
   3  10   3        128.42        143.95        12.27 o                         
   4  10   3        186.15        184.62        13.71 o                         
   5  10   3         15.74         17.13         5.07 o                         
   6  10   3          5.52          3.56         4.36 o                         
   7  10   3         66.94         78.62         8.94 o                         
   8  10   3        155.76        164.45        12.22 o                         
   9  10   3        637.33        707.39        32.01 o                         
  10  10   3         68.12         54.08        14.42 o                         
  11  10   3        120.83        118.84        16.10 o                         
  12  10   3         10.93         13.48         7.01 o                         
  13  10   3        163.80        162.07        13.88 o                         
 -13  11   3         60.36         56.33        10.18 o                         
 -12  11   3          1.32         -3.05         8.65 o                         
 -11  11   3         66.01         58.58        14.13 o                         
 -10  11   3          0.76        -12.96        10.03 o                         
  -9  11   3        140.92         91.47        19.86 o                         
  -8  11   3          8.95         -5.75        12.07 o                         
  -7  11   3         41.87         15.79        15.33 o                         
  -6  11   3        159.83        131.22        24.73 o                         
  -5  11   3          3.30        -19.12        12.82 o                         
  -4  11   3        385.85        416.09        46.07 o                         
  -3  11   3        156.98        155.59        33.08 o                         
  -2  11   3        423.45        442.13        34.93 o                         
  -1  11   3         96.52         99.48        12.00 o                         
   0  11   3        197.47        217.73        17.52 o                         
   1  11   3         13.35         14.78         5.17 o                         
   2  11   3        181.78        198.12        13.52 o                         
   3  11   3         22.58         19.32         4.81 o                         
   4  11   3        163.09        159.77        12.33 o                         
   5  11   3         48.29         58.68         7.63 o                         
   6  11   3          4.08          2.90         3.71 o                         
   7  11   3         50.51         57.59         7.07 o                         
   8  11   3         79.81         82.50        10.15 o                         
   9  11   3          0.44          8.25         4.54 o                         
  10  11   3         92.89         82.42        19.87 o                         
  11  11   3          0.09         -1.10         4.15 o                         
 -11  12   3         69.12         61.87        11.47 o                         
 -10  12   3        173.51        150.88        18.95 o                         
  -9  12   3         23.77          9.42         7.47 o                         
  -8  12   3         53.52         45.70        13.34 o                         
  -7  12   3         18.88         16.81         5.40 o                         
  -6  12   3         74.00         69.74        11.46 o                         
  -5  12   3         17.85         18.81        10.94 o                         
  -4  12   3         22.76         14.94         9.14 o                         
  -3  12   3        218.65        209.41        15.85 o                         
  -2  12   3        619.75        655.74        27.91 o                         
  -1  12   3          0.81          0.19         7.84 o                         
   0  12   3          2.14          8.21         6.65 o                         
   1  12   3        362.49        446.35        22.81 o                         
   2  12   3        152.76        152.89        13.36 o                         
   3  12   3         15.10         14.00         4.80 o                         
   4  12   3         14.89         15.09         5.40 o                         
   5  12   3         67.86         66.27         9.42 o                         
   6  12   3        419.13        441.29        28.54 o                         
   7  12   3         53.16         54.80         7.63 o                         
   8  12   3        229.61        220.43        13.22 o                         
   9  12   3          2.76         -6.89         4.99 o                         
  -7  13   3          3.98          7.96         4.00 o                         
  -6  13   3        134.64        107.62         9.19 o                         
  -5  13   3         47.73         45.66         6.21 o                         
  -4  13   3         35.59         33.33         7.54 o                         
  -3  13   3        120.12        136.10        16.11 o                         
  -2  13   3          0.01          7.38         6.07 o                         
  -1  13   3          2.67         12.23         6.78 o                         
   0  13   3        159.01        181.79        19.82 o                         
   1  13   3        206.05        223.78        16.65 o                         
   2  13   3        111.11        154.45        24.70 o                         
   3  13   3        263.09        302.87        24.75 o                         
   4  13   3         38.79         45.59         6.81 o                         
   5  13   3         47.18         49.90         7.99 o                         
   6  13   3        111.69        116.31        12.30 o                         
  -1  14   3          6.66         -4.97         4.99 o                         
   0  14   3          1.43         -8.58         7.29 o                         
 -20   0   4          8.03         10.60         5.02 o                         
 -19   0   4        396.38        510.49        26.71 o                         
 -18   0   4         90.63        127.11        15.47 o                         
 -17   0   4         82.69         98.83        15.19 o                         
 -16   0   4         43.63         34.37        12.61 o                         
 -15   0   4         32.86         30.59        12.50 o                         
 -14   0   4       1523.49       1605.53        76.59 o                         
 -13   0   4        134.36        115.39        21.84 o                         
 -12   0   4        150.31        135.87        23.46 o                         
 -11   0   4        173.18         85.90        27.07 o                         
 -10   0   4        418.93        383.31        59.30 o                         
  -9   0   4        556.95        443.47        40.06 o                         
  -8   0   4        144.55         99.40        26.76 o                         
  -7   0   4       1734.60       1635.38       101.66 o                         
  -6   0   4       3465.14       3205.90       138.84 o                         
  -5   0   4        348.56        360.59        45.38 o                         
  -4   0   4        840.15        777.92        66.39 o                         
  -3   0   4       2036.91       1964.44       103.25 o                         
  -2   0   4         10.65         17.90         8.58 o                         
  -1   0   4       1216.86       1164.29        75.72 o                         
   0   0   4       2203.09       2004.35        97.13 o                         
   1   0   4         79.39         82.53        20.43 o                         
   2   0   4       1804.81       1574.80        81.88 o                         
   3   0   4       2507.68       2689.17       166.11 o                         
   4   0   4        101.66         88.15        26.07 o                         
   5   0   4         62.26         81.22        25.62 o                         
   6   0   4        401.74        398.68        57.45 o                         
   7   0   4        519.11        573.99        47.08 o                         
   8   0   4          6.83          2.09        11.55 o                         
   9   0   4        390.73        321.11        53.35 o                         
  10   0   4        191.97        216.93        45.80 o                         
  11   0   4          4.70         34.43        11.67 o                         
  12   0   4        841.91        882.08        46.87 o                         
  13   0   4          1.48         16.10         7.96 o                         
  14   0   4        201.21        204.63        23.37 o                         
  15   0   4         24.80         20.20         9.25 o                         
  16   0   4        712.94        818.13        36.58 o                         
  17   0   4         65.42         59.24         6.90 o                         
  18   0   4        176.86        115.19        12.01 o                         
 -20   1   4        170.01        111.84         8.80 o                         
 -19   1   4         16.19         12.06         5.38 o                         
 -18   1   4         54.59         45.47         5.60 o                         
 -17   1   4          5.14         16.33         5.64 o                         
 -16   1   4        319.09        295.90        29.70 o                         
 -15   1   4        496.00        465.89        40.87 o                         
 -14   1   4       1134.61       1295.34        70.63 o                         
 -13   1   4       2322.25       2461.77        67.77 o                         
 -12   1   4        199.26        184.53        17.30 o                         
 -11   1   4        200.37        167.58        37.48 o                         
 -10   1   4        620.00        511.25        66.41 o                         
  -9   1   4          2.90         -1.20        10.12 o                         
  -8   1   4        806.03        692.31        47.52 o                         
  -7   1   4        181.35        158.20        22.62 o                         
  -6   1   4         16.71         20.44         7.99 o                         
  -5   1   4        127.93        107.18        18.17 o                         
  -4   1   4         28.05         18.27         8.53 o                         
  -3   1   4          2.95         -4.37         7.51 o                         
  -2   1   4        403.23        341.89        36.38 o                         
  -1   1   4       1116.81       1140.59        41.61 o                         
   0   1   4          0.77          6.44         5.73 o                         
   1   1   4        262.44        267.20        17.29 o                         
   2   1   4        256.46        281.01        17.75 o                         
   3   1   4        365.18        376.38        24.37 o                         
   4   1   4          3.17         -5.32         6.86 o                         
   5   1   4         71.67         50.67        10.81 o                         
   6   1   4        335.04        308.43        27.29 o                         
   7   1   4        121.06        102.16        19.47 o                         
   8   1   4        234.94        250.83        32.51 o                         
   9   1   4         60.22         59.85        19.03 o                         
  10   1   4         38.31         33.52        18.02 o                         
  11   1   4          1.62         -4.38         6.78 o                         
  12   1   4        572.49        538.55        33.53 o                         
  13   1   4        115.12        108.75        17.23 o                         
  14   1   4        170.23        162.79        20.66 o                         
  15   1   4          0.63         -0.44         6.30 o                         
  16   1   4          1.26          2.76         5.99 o                         
  17   1   4         21.13         15.75         3.66 o                         
  18   1   4         21.58         22.19         3.66 o                         
 -20   2   4         23.79         14.81         5.02 o                         
 -19   2   4          6.94          3.85         4.09 o                         
 -18   2   4          0.81          8.19         3.69 o                         
 -17   2   4          5.58          3.80         4.80 o                         
 -16   2   4         78.66         72.61         9.62 o                         
 -15   2   4        373.37        329.49        35.69 o                         
 -14   2   4        592.93        538.43        48.50 o                         
 -13   2   4         55.08         46.14        12.41 o                         
 -12   2   4          5.29          1.24        17.94 o                         
 -11   2   4         54.79         48.22        16.65 o                         
 -10   2   4         97.85         91.07        28.66 o                         
  -9   2   4         16.71          4.36         8.13 o                         
  -8   2   4        115.97         89.74        19.00 o                         
  -7   2   4        133.41        139.84        42.30 o                         
  -6   2   4        669.94        596.36        43.82 o                         
  -5   2   4        126.72         75.80        16.35 o                         
  -4   2   4         31.16         13.35         8.75 o                         
  -3   2   4        998.41       1040.21        55.77 o                         
  -2   2   4        229.46        211.19        18.75 o                         
  -1   2   4        133.84        127.18        15.05 o                         
   0   2   4        391.30        458.74        23.17 o                         
   1   2   4       2905.06       3172.72        71.83 o                         
   2   2   4        157.37        136.58        15.23 o                         
   3   2   4        121.83        101.07        13.42 o                         
   4   2   4        812.89        840.52        47.64 o                         
   5   2   4         13.83          9.97         8.68 o                         
   6   2   4       1470.14       1479.95        55.07 o                         
   7   2   4        190.24        155.50        24.53 o                         
   8   2   4         69.57         61.02        16.89 o                         
   9   2   4          5.63          6.96        11.85 o                         
  10   2   4        376.61        309.94        55.77 o                         
  11   2   4       1325.72       1228.46        90.22 o                         
  12   2   4        142.46        132.20        21.56 o                         
  13   2   4          7.17         13.22         9.74 o                         
  14   2   4         53.24         58.27        12.48 o                         
  15   2   4        100.60         92.74        15.66 o                         
  16   2   4         13.35         19.69         8.89 o                         
  17   2   4          0.03         -4.87         3.25 o                         
  18   2   4         46.45         35.44         4.85 o                         
 -19   3   4         41.66         35.25         5.58 o                         
 -18   3   4         17.27         19.76         7.29 o                         
 -17   3   4          5.04         -2.46         6.13 o                         
 -16   3   4        159.63        154.16        23.08 o                         
 -15   3   4        283.07        259.88        30.79 o                         
 -14   3   4        334.39        304.02        35.25 o                         
 -13   3   4        967.84        908.40       163.87 o                         
 -12   3   4        775.47        747.60        39.64 o                         
 -11   3   4        103.83        105.72        15.06 o                         
 -10   3   4         19.71         -6.44        12.66 o                         
  -9   3   4        468.38        404.72        40.44 o                         
  -8   3   4         94.09        110.71        24.58 o                         
  -7   3   4        922.61        807.87        54.67 o                         
  -6   3   4          0.26         -5.55         8.41 o                         
  -5   3   4         20.52         12.78        13.55 o                         
  -4   3   4       2143.21       2124.15       128.21 o                         
  -3   3   4         25.00         41.74        27.11 o                         
  -2   3   4          2.60          5.77         6.43 o                         
  -1   3   4        903.03        849.87        50.01 o                         
   0   3   4          9.06         -3.54         9.43 o                         
   1   3   4        963.23        891.41        50.64 o                         
   2   3   4         22.61         21.43         8.93 o                         
   3   3   4        253.08        198.72        23.18 o                         
   4   3   4        119.18         94.25        24.31 o                         
   5   3   4         24.94         29.73        14.67 o                         
   6   3   4       1083.50       1011.34        58.48 o                         
   7   3   4         19.17         16.65         8.61 o                         
   8   3   4         10.31         12.62         9.37 o                         
   9   3   4       1687.65       1598.22       121.25 o                         
  10   3   4         90.32         66.91        11.00 o                         
  11   3   4        516.58        500.63        32.30 o                         
  12   3   4       1801.32       1802.29        70.75 o                         
  13   3   4        120.84        111.70        18.39 o                         
  14   3   4        489.44        550.66        36.08 o                         
  15   3   4        394.89        409.11        52.78 o                         
  16   3   4         12.06          6.26         4.02 o                         
  17   3   4        516.28        463.31        17.51 o                         
  18   3   4        223.08        338.63        18.42 o                         
 -19   4   4         34.83         26.74         4.96 o                         
 -18   4   4        118.43         91.49         9.20 o                         
 -17   4   4        298.93        292.57        27.87 o                         
 -16   4   4         99.34         80.94        18.24 o                         
 -15   4   4          3.09         -6.54        10.37 o                         
 -14   4   4        351.93        313.09        34.75 o                         
 -13   4   4          5.00          8.09         5.58 o                         
 -12   4   4        213.20        178.05        19.54 o                         
 -11   4   4        770.78        712.12        54.26 o                         
 -10   4   4         80.83         46.10        28.69 o                         
  -9   4   4        119.06         61.14        24.97 o                         
  -8   4   4        206.91         96.08        29.12 o                         
  -7   4   4         22.74         35.24         7.93 o                         
  -6   4   4       1534.62       1473.62        77.06 o                         
  -5   4   4        317.87        316.30        35.34 o                         
  -4   4   4       1809.49       1875.13       128.27 o                         
  -3   4   4       1084.95       1071.84        77.26 o                         
  -2   4   4       6716.95       6859.63       195.55 o                         
  -1   4   4       3248.33       3352.59       139.79 o                         
   0   4   4       1264.19       1324.04        85.61 o                         
   1   4   4        413.18        532.63        54.22 o                         
   2   4   4       1203.85       1155.95        81.50 o                         
   3   4   4        315.58        260.24        28.76 o                         
   4   4   4        270.38        242.89        38.87 o                         
   5   4   4       2121.69       2273.64       118.76 o                         
   6   4   4        150.33        167.27        34.77 o                         
   7   4   4         15.25          7.20        13.73 o                         
   8   4   4       2558.79       2622.47       103.77 o                         
   9   4   4        284.46        264.55        24.52 o                         
  10   4   4        232.15        195.27        20.37 o                         
  11   4   4         71.08         75.10        15.24 o                         
  12   4   4        153.10        162.68        21.78 o                         
  13   4   4        151.31        131.00        19.84 o                         
  14   4   4        235.26        307.69        27.09 o                         
  15   4   4        658.12        758.10        38.47 o                         
  16   4   4        242.29        255.89        36.51 o                         
  17   4   4          0.65          2.27         3.08 o                         
 -18   5   4         72.81         59.71        12.07 o                         
 -17   5   4         87.00         69.87        12.90 o                         
 -16   5   4          5.82         -7.13         7.26 o                         
 -15   5   4         25.96         13.97         7.65 o                         
 -14   5   4          1.80         -9.48         6.32 o                         
 -13   5   4          2.91          5.00         6.78 o                         
 -12   5   4         64.55         54.62        11.33 o                         
 -11   5   4         17.07          6.14         5.63 o                         
 -10   5   4        184.01        162.88        17.13 o                         
  -9   5   4          1.85         -0.95         5.39 o                         
  -8   5   4         91.35         88.59        21.90 o                         
  -7   5   4          0.26         -4.98        12.35 o                         
  -6   5   4        296.37        274.79        25.78 o                         
  -5   5   4        105.99         96.54        28.01 o                         
  -4   5   4         83.72         70.68        23.22 o                         
  -3   5   4        660.27        629.55        64.19 o                         
  -2   5   4        892.36        927.27        80.04 o                         
  -1   5   4        971.20        890.56        77.44 o                         
   0   5   4        238.55        241.52        41.43 o                         
   1   5   4         52.94         47.68        18.24 o                         
   2   5   4        587.05        585.27        61.69 o                         
   3   5   4         92.39        131.04        28.37 o                         
   4   5   4        463.74        418.58        53.19 o                         
   5   5   4        191.40        224.72        40.24 o                         
   6   5   4        368.08        338.63        48.05 o                         
   7   5   4         61.89         50.88        15.00 o                         
   8   5   4         72.05         58.67        11.87 o                         
   9   5   4        414.05        385.81        28.22 o                         
  10   5   4         44.16         35.76        10.92 o                         
  11   5   4         11.29         17.88         9.50 o                         
  12   5   4         42.71         41.36        11.96 o                         
  13   5   4         15.70          2.48         7.49 o                         
  14   5   4         35.83         37.64        11.05 o                         
  15   5   4         92.18        114.39        15.13 o                         
  16   5   4          1.89          5.55         6.16 o                         
  17   5   4          6.08         -1.98         4.89 o                         
 -18   6   4          0.22         -3.02         5.48 o                         
 -17   6   4         37.27         24.80         7.27 o                         
 -16   6   4        475.99        522.87        35.62 o                         
 -15   6   4          0.44          1.29        16.63 o                         
 -14   6   4        446.33        458.51        44.85 o                         
 -13   6   4        427.26        431.53        28.58 o                         
 -12   6   4        701.32        653.39        49.59 o                         
 -11   6   4       1496.18       1434.47       112.80 o                         
 -10   6   4        324.81        306.63        22.78 o                         
  -9   6   4         87.75         74.79        11.17 o                         
  -8   6   4        268.34        205.38        27.35 o                         
  -7   6   4         50.17         89.14        21.12 o                         
  -6   6   4        897.15        841.76        56.89 o                         
  -5   6   4          1.83          6.69         6.25 o                         
  -4   6   4        355.87        333.11        41.45 o                         
  -3   6   4       1169.30       1162.96        96.65 o                         
  -2   6   4         51.78         45.66        27.55 o                         
  -1   6   4        161.28        145.91        26.07 o                         
   0   6   4        841.02        715.64       127.29 o                         
   1   6   4          7.19         -7.20        12.37 o                         
   2   6   4        157.56        151.34        33.61 o                         
   3   6   4        620.42        618.21        67.19 o                         
   4   6   4        172.22        147.77        32.77 o                         
   5   6   4        891.56        900.33        80.42 o                         
   6   6   4        159.07        133.00        18.12 o                         
   7   6   4        668.17        585.82        33.69 o                         
   8   6   4        426.97        365.59        40.76 o                         
   9   6   4         43.61         23.48         6.79 o                         
  10   6   4          1.26         -3.04         8.27 o                         
  11   6   4        439.00        401.92        32.84 o                         
  12   6   4          8.55         14.10         8.78 o                         
  13   6   4        628.38        711.60        40.07 o                         
  14   6   4         54.03         57.38        11.73 o                         
  15   6   4        400.36        444.18        27.14 o                         
  16   6   4        134.08        160.42        13.98 o                         
 -17   7   4         24.67         25.99         6.28 o                         
 -16   7   4        183.25        159.17        17.17 o                         
 -15   7   4        221.98        233.17        29.19 o                         
 -14   7   4         49.22         37.55         8.32 o                         
 -13   7   4        212.21        182.25        36.60 o                         
 -12   7   4        475.72        436.60        33.79 o                         
 -11   7   4         67.85         40.39         9.36 o                         
 -10   7   4        494.70        433.21        39.79 o                         
  -9   7   4        101.78        111.05        20.72 o                         
  -8   7   4          3.24         10.32        13.20 o                         
  -7   7   4        722.11        637.20        34.85 o                         
  -6   7   4        382.15        363.36        41.30 o                         
  -5   7   4       1047.41        985.32        57.77 o                         
  -4   7   4        258.27        271.79        25.89 o                         
  -3   7   4        423.81        374.08        73.54 o                         
  -2   7   4        590.92        517.81        87.26 o                         
  -1   7   4       1208.68       1148.46       227.03 o                         
   0   7   4        703.35        619.46       169.47 o                         
   1   7   4        686.31        621.55       136.00 o                         
   2   7   4          0.44         19.85        11.01 o                         
   3   7   4        506.47        474.13        35.91 o                         
   4   7   4        514.08        420.15        30.90 o                         
   5   7   4        304.75        144.83        19.05 o                         
   6   7   4        511.40        476.05        35.07 o                         
   7   7   4        253.85        204.00        24.28 o                         
   8   7   4        392.20        325.72        29.21 o                         
   9   7   4        496.64        450.40        34.04 o                         
  10   7   4        495.79        478.89        35.50 o                         
  11   7   4        293.67        311.80        28.73 o                         
  12   7   4         23.79         18.81         5.07 o                         
  13   7   4        150.74        179.34        19.85 o                         
  14   7   4        189.41        205.77        18.21 o                         
  15   7   4        295.67        379.23        20.85 o                         
 -15   8   4        133.71        131.22        31.34 o                         
 -14   8   4        119.91         98.22        11.18 o                         
 -13   8   4          0.23          2.79         4.64 o                         
 -12   8   4        103.04         84.92        18.30 o                         
 -11   8   4        196.52        172.64        27.49 o                         
 -10   8   4        187.54        137.91        25.93 o                         
  -9   8   4          0.30          2.57         7.35 o                         
  -8   8   4        111.13         94.51        15.74 o                         
  -7   8   4         39.95         34.61         7.78 o                         
  -6   8   4        124.51        108.15        20.41 o                         
  -5   8   4         42.83         12.99         9.54 o                         
  -4   8   4          3.33          4.06         3.30 o                         
  -3   8   4        748.79        794.98        28.33 o                         
  -2   8   4         57.19         41.70         7.49 o                         
  -1   8   4        734.81        726.16        31.27 o                         
   0   8   4        742.84        775.79        32.58 o                         
   1   8   4        113.45        116.16        13.03 o                         
   2   8   4        169.61        152.22        15.06 o                         
   3   8   4        337.82        336.29        22.79 o                         
   4   8   4          0.34         -0.38         7.70 o                         
   5   8   4        243.55        199.37        16.23 o                         
   6   8   4        211.26        186.56        15.87 o                         
   7   8   4          2.18         -3.35         5.94 o                         
   8   8   4        192.84        190.17        15.63 o                         
   9   8   4        156.15        148.26        15.14 o                         
  10   8   4         91.19        106.65        11.23 o                         
  11   8   4        254.73        283.14        17.18 o                         
  12   8   4          8.35         10.22         7.63 o                         
  13   8   4         52.55         71.48        10.60 o                         
  14   8   4        399.41        523.38        22.29 o                         
 -14   9   4         25.70         26.09         9.12 o                         
 -13   9   4        130.10        110.81        18.81 o                         
 -12   9   4        510.41        604.09        46.24 o                         
 -11   9   4        280.75        251.59        31.91 o                         
 -10   9   4        307.55        257.58        33.71 o                         
  -9   9   4          1.22        -10.22         7.80 o                         
  -8   9   4        109.45         85.54        13.91 o                         
  -7   9   4        324.71        246.19        24.03 o                         
  -6   9   4        294.72        270.22        38.10 o                         
  -5   9   4        346.26        356.92        40.46 o                         
  -4   9   4         12.50         24.04         6.85 o                         
  -3   9   4        182.43        167.16        13.11 o                         
  -2   9   4         44.83         41.66         8.07 o                         
  -1   9   4       1412.18       1501.28        45.57 o                         
   0   9   4        228.97        221.94        18.12 o                         
   1   9   4        362.75        359.43        24.33 o                         
   2   9   4         68.65         65.53        11.31 o                         
   3   9   4          2.03         -3.37         4.98 o                         
   4   9   4        300.03        274.33        20.45 o                         
   5   9   4          0.03         -3.76         7.83 o                         
   6   9   4        217.80        184.64        17.06 o                         
   7   9   4         98.13         85.01        11.60 o                         
   8   9   4         84.20         76.11        13.92 o                         
   9   9   4        286.43        311.70        26.42 o                         
  10   9   4         46.97         50.69        10.40 o                         
  11   9   4         10.01         15.65         9.12 o                         
  12   9   4         78.26         66.03        11.60 o                         
  13   9   4          0.81          3.88         4.97 o                         
 -13  10   4         59.82         63.91        11.92 o                         
 -12  10   4         24.60         19.93         9.05 o                         
 -11  10   4        212.06        187.36        25.66 o                         
 -10  10   4          0.24          5.66         9.83 o                         
  -9  10   4          9.17         25.35        10.95 o                         
  -8  10   4         66.19         52.18        10.38 o                         
  -7  10   4         28.35         22.81        15.42 o                         
  -6  10   4         77.05         69.21        13.36 o                         
  -5  10   4        597.34        647.03        33.60 o                         
  -4  10   4        504.61        498.23        43.05 o                         
  -3  10   4        837.14        998.52        51.81 o                         
  -2  10   4          6.81          4.44         4.27 o                         
  -1  10   4        165.92        170.33        14.95 o                         
   0  10   4        270.60        269.46        19.10 o                         
   1  10   4          2.41          6.15         4.68 o                         
   2  10   4        193.34        180.20        15.75 o                         
   3  10   4         21.57         17.57         6.25 o                         
   4  10   4        244.44        243.67        18.48 o                         
   5  10   4        205.08        190.81        22.88 o                         
   6  10   4         75.91         70.17        10.05 o                         
   7  10   4        277.18        272.53        38.79 o                         
   8  10   4          6.99          7.79         4.67 o                         
   9  10   4          0.73         -2.50         7.08 o                         
  10  10   4        128.26         99.33        14.69 o                         
  11  10   4        349.76        370.87        24.82 o                         
  12  10   4          1.44         -7.25         4.83 o                         
 -12  11   4         74.05         80.75        12.20 o                         
 -11  11   4         27.86         17.97         7.29 o                         
 -10  11   4         85.95         75.22        15.63 o                         
  -9  11   4         10.69          5.18         6.83 o                         
  -8  11   4        118.84        103.63        14.61 o                         
  -7  11   4         41.52         60.34        10.89 o                         
  -6  11   4          9.18         19.28         7.72 o                         
  -5  11   4          7.68         -0.91         6.56 o                         
  -4  11   4         28.02         21.00        11.00 o                         
  -3  11   4         11.19          5.24         5.05 o                         
  -2  11   4         14.27         10.08         5.39 o                         
  -1  11   4          6.33         10.64         6.00 o                         
   0  11   4          7.33         19.53         8.64 o                         
   1  11   4         48.77         56.48         9.02 o                         
   2  11   4         46.92         37.98         7.38 o                         
   3  11   4          1.02          3.12         5.19 o                         
   4  11   4          1.27          9.59         5.20 o                         
   5  11   4          1.30          0.13         4.24 o                         
   6  11   4         77.77         71.17        10.60 o                         
   7  11   4         96.74         94.20         9.64 o                         
   8  11   4         54.71         47.64         8.67 o                         
   9  11   4         36.23         51.06         9.66 o                         
  10  11   4         46.81         54.45         8.83 o                         
  -9  12   4         29.22         20.03         6.38 o                         
  -8  12   4          3.16         -1.30         6.71 o                         
  -7  12   4         71.90         63.66         9.03 o                         
  -6  12   4          0.30         -3.35         5.65 o                         
  -5  12   4         11.31         12.87         6.66 o                         
  -4  12   4        166.50        163.77        23.63 o                         
  -3  12   4         41.13         36.05        10.90 o                         
  -2  12   4         35.82         40.58         9.84 o                         
  -1  12   4         79.15         89.32        12.48 o                         
   0  12   4        131.63        148.87        16.67 o                         
   1  12   4         14.55         24.50         8.19 o                         
   2  12   4         18.32         27.35         8.73 o                         
   3  12   4         10.10          9.64         4.68 o                         
   4  12   4         39.75         38.30         7.06 o                         
   5  12   4         16.02         22.08         7.25 o                         
   6  12   4          1.32         -1.94         4.37 o                         
   7  12   4         40.44         50.50         8.72 o                         
  -4  13   4         64.66         61.91        11.96 o                         
  -3  13   4         50.83         39.96        11.11 o                         
  -2  13   4        238.89        210.05        21.97 o                         
  -1  13   4        114.11         90.68        15.37 o                         
   0  13   4         85.03         69.13        12.92 o                         
   1  13   4        253.84        285.88        20.21 o                         
   2  13   4         94.55        104.06         9.18 o                         
   3  13   4        122.84        125.14        11.84 o                         
   4  13   4         77.25         78.10         9.49 o                         
 -19   1   5          5.48         -8.70         5.80 o                         
 -18   1   5         37.73         34.37         5.79 o                         
 -17   1   5        365.86        383.58        19.43 o                         
 -16   1   5         54.78         51.18        12.78 o                         
 -15   1   5        789.30        872.72        38.24 o                         
 -14   1   5        127.03        136.30        16.25 o                         
 -13   1   5          8.87          2.40         6.09 o                         
 -12   1   5        331.21        327.35        28.58 o                         
 -11   1   5         31.53         25.75         6.92 o                         
 -10   1   5       1084.14       1255.86        28.59 o                         
  -9   1   5         42.96          9.77        15.22 o                         
  -8   1   5       1710.07       1427.24        75.42 o                         
  -7   1   5        412.34        316.72        35.46 o                         
  -6   1   5         92.61         55.34        15.94 o                         
  -5   1   5       1960.82       1680.68        80.26 o                         
  -4   1   5         27.38         10.09         9.69 o                         
  -3   1   5       1469.81       1328.34        68.54 o                         
  -2   1   5          1.28          3.95         9.29 o                         
  -1   1   5        217.04        163.50        23.64 o                         
   0   1   5        275.01        229.51        22.02 o                         
   1   1   5        264.10        229.78        22.14 o                         
   2   1   5        117.33        113.50        15.95 o                         
   3   1   5         21.49         42.83        15.35 o                         
   4   1   5         66.13         67.23        18.25 o                         
   5   1   5          7.14         15.04        10.81 o                         
   6   1   5         64.24         84.64        22.00 o                         
   7   1   5        246.88        205.51        45.10 o                         
   8   1   5        358.79        331.91        16.93 o                         
   9   1   5        159.28        119.74        11.34 o                         
  10   1   5        727.43        479.95        34.07 o                         
  11   1   5       1343.89       1181.40        34.89 o                         
  12   1   5         95.99         79.94         8.97 o                         
  13   1   5         26.04         26.28         6.25 o                         
  14   1   5         33.88         33.14         5.54 o                         
  15   1   5        228.38        193.99        13.67 o                         
  16   1   5         66.65         53.45         6.74 o                         
  17   1   5        511.17        489.19        22.08 o                         
 -19   2   5        113.46         49.38         7.23 o                         
 -18   2   5         12.52          9.55         6.48 o                         
 -17   2   5         62.78         57.74        11.59 o                         
 -16   2   5         47.99         56.34        14.37 o                         
 -15   2   5        474.56        471.29        41.16 o                         
 -14   2   5          4.39          3.34         8.26 o                         
 -13   2   5        103.08         87.06        13.94 o                         
 -12   2   5        477.82        439.84        34.88 o                         
 -11   2   5        738.50        704.63        70.75 o                         
 -10   2   5        202.23        205.13        14.01 o                         
  -9   2   5        321.92        301.73        20.00 o                         
  -8   2   5        215.43        147.57        34.57 o                         
  -7   2   5       1902.55       1612.08       117.17 o                         
  -6   2   5          3.42         18.13        17.03 o                         
  -5   2   5        142.59         98.83        31.08 o                         
  -4   2   5       2610.48       2256.54        84.72 o                         
  -3   2   5        653.75        539.06        41.08 o                         
  -2   2   5       2069.06       1851.40       121.59 o                         
  -1   2   5        408.01        359.00        51.83 o                         
   0   2   5        159.51        164.67        34.39 o                         
   1   2   5        105.89         78.69        23.24 o                         
   2   2   5         75.04         99.34        19.96 o                         
   3   2   5        119.49         89.79        26.99 o                         
   4   2   5        609.65        527.00        68.55 o                         
   5   2   5        717.91        700.47        81.01 o                         
   6   2   5        180.90        134.94        37.89 o                         
   7   2   5       1281.35       1168.97        49.01 o                         
   8   2   5        622.24        548.02        22.32 o                         
   9   2   5          8.53          3.63         4.37 o                         
  10   2   5          6.43          7.90         3.95 o                         
  11   2   5         13.03          2.97         4.00 o                         
  12   2   5        102.97         91.12         9.27 o                         
  13   2   5         72.81         59.97         7.39 o                         
  14   2   5        135.95        128.90         9.89 o                         
  15   2   5        197.60        155.65        11.69 o                         
  16   2   5         90.97         60.75         6.60 o                         
 -18   3   5         20.99         11.52         6.45 o                         
 -17   3   5         11.48          7.45         5.64 o                         
 -16   3   5        225.56        202.12        25.62 o                         
 -15   3   5         51.78         57.70        15.86 o                         
 -14   3   5        563.95        568.98        49.34 o                         
 -13   3   5         14.13         20.47         6.80 o                         
 -12   3   5         15.01          6.13         5.50 o                         
 -11   3   5        186.59        162.38        19.20 o                         
 -10   3   5         18.21         20.20         6.59 o                         
  -9   3   5        133.76        139.59        14.09 o                         
  -8   3   5         45.90         35.55        16.26 o                         
  -7   3   5        242.10        162.51        37.86 o                         
  -6   3   5        452.06        295.57        51.58 o                         
  -5   3   5        761.59        642.08        77.03 o                         
  -4   3   5        150.42        109.80        20.47 o                         
  -3   3   5        443.89        409.29        59.46 o                         
  -2   3   5       1117.62        963.95        68.61 o                         
  -1   3   5         45.67         35.70         9.63 o                         
   0   3   5        769.04        715.83        48.93 o                         
   1   3   5        109.73         98.85        23.82 o                         
   2   3   5        843.96        801.67        77.26 o                         
   5   3   5        369.97        380.71        58.56 o                         
   6   3   5        137.08        137.27        35.74 o                         
   7   3   5        267.07        241.62        14.32 o                         
   8   3   5          1.26         -0.30         4.95 o                         
   9   3   5         22.30         19.41         4.87 o                         
  10   3   5          2.14          1.98         3.90 o                         
  11   3   5        236.53        202.81        13.99 o                         
  12   3   5          3.76          6.94         4.81 o                         
  13   3   5          0.99         -2.22         5.18 o                         
  14   3   5          0.74          2.53         3.00 o                         
  15   3   5          4.79          4.15         2.86 o                         
  16   3   5         38.45         25.55         5.23 o                         
 -18   4   5          0.47         -4.25         3.39 o                         
 -17   4   5          3.86          2.81         5.17 o                         
 -16   4   5          1.51         -0.93         6.13 o                         
 -15   4   5          6.80          1.80         9.22 o                         
 -14   4   5          0.38         -1.04         5.08 o                         
 -13   4   5        163.24        142.79        18.10 o                         
 -12   4   5         42.07         34.77        10.11 o                         
 -11   4   5        146.19        113.08        16.71 o                         
 -10   4   5        701.99        749.49        32.96 o                         
  -9   4   5       1021.91       1076.34        51.72 o                         
  -8   4   5        308.94        291.29        19.74 o                         
  -7   4   5        187.30        112.30        32.80 o                         
  -6   4   5        914.52        720.99        83.08 o                         
  -5   4   5          4.63         -2.95         9.55 o                         
  -4   4   5       1811.68       1531.48        80.45 o                         
  -3   4   5        577.22        402.72        95.06 o                         
  -2   4   5       1336.37       1230.05        68.52 o                         
  -1   4   5          1.47         -4.74         7.40 o                         
   0   4   5         86.80         96.69        19.19 o                         
   1   4   5        181.99        194.87        27.17 o                         
   2   4   5         59.30         27.86        14.76 o                         
   3   4   5         71.33         72.14        25.43 o                         
   4   4   5        122.34        138.07        29.85 o                         
   5   4   5         48.48         64.42        14.73 o                         
   6   4   5         29.89         27.22         9.16 o                         
   7   4   5          1.19          5.79         4.17 o                         
   8   4   5        417.44        357.97        17.61 o                         
   9   4   5        114.10         97.57        10.13 o                         
  10   4   5        732.66        636.21        26.45 o                         
  11   4   5         32.68         25.47         5.97 o                         
  12   4   5         33.46         31.77         6.14 o                         
  13   4   5        141.86        127.91        12.37 o                         
  14   4   5         24.02         17.66        10.13 o                         
  15   4   5         29.66         42.49        21.79 o                         
  16   4   5        239.92        269.63        17.22 o                         
 -17   5   5         36.53         25.98         7.82 o                         
 -16   5   5        229.78        174.48        20.81 o                         
 -15   5   5         29.95         38.43         8.10 o                         
 -14   5   5        348.91        371.27        25.24 o                         
 -13   5   5        467.67        481.76        30.00 o                         
 -12   5   5        237.93        197.21        33.59 o                         
 -11   5   5        381.06        380.95        31.18 o                         
 -10   5   5        535.18        550.33        27.93 o                         
  -9   5   5         94.69         85.30        11.48 o                         
  -8   5   5        346.01        332.35        21.35 o                         
  -7   5   5        224.82        225.79        17.59 o                         
  -6   5   5        633.08        569.87        27.00 o                         
  -5   5   5       1610.46       1404.03        79.58 o                         
  -4   5   5          1.55          0.46         8.81 o                         
  -3   5   5         77.85         53.06        15.67 o                         
  -2   5   5        672.07        596.11        91.57 o                         
  -1   5   5        173.93        143.43        26.40 o                         
   0   5   5        391.54        302.77        48.94 o                         
   1   5   5          3.61         10.37        16.13 o                         
   2   5   5          5.34         -9.15         9.59 o                         
   3   5   5        942.57        793.86        73.59 o                         
   4   5   5        161.83        153.07        20.12 o                         
   5   5   5       1367.67       1276.04        56.78 o                         
   6   5   5        447.81        373.89        28.01 o                         
   7   5   5          1.95         -2.32         6.94 o                         
   8   5   5       1634.52       1487.37        63.92 o                         
   9   5   5        807.80        694.85        43.91 o                         
  10   5   5        289.69        281.26        28.05 o                         
  11   5   5        920.03        930.79        48.41 o                         
  12   5   5         16.09          8.48         6.76 o                         
  13   5   5        304.47        395.48        28.21 o                         
  14   5   5        229.36        296.87        22.15 o                         
  15   5   5         58.91         56.64        14.23 o                         
 -17   6   5         40.78         34.40         7.89 o                         
 -16   6   5          3.39         -3.75         6.18 o                         
 -15   6   5          0.88          5.41         4.27 o                         
 -14   6   5         31.72         30.48         7.79 o                         
 -13   6   5         68.76         47.76        11.48 o                         
 -12   6   5         28.99         18.66         9.67 o                         
 -11   6   5        306.04        231.39        21.75 o                         
 -10   6   5         90.86         78.58        10.15 o                         
  -9   6   5          0.56          2.31         6.00 o                         
  -8   6   5         52.41         50.49         9.17 o                         
  -7   6   5         13.42          3.43         5.73 o                         
  -6   6   5          1.37         -5.38        10.69 o                         
  -5   6   5        568.49        577.74        40.88 o                         
  -4   6   5       1366.77       1471.40        57.90 o                         
  -3   6   5       1318.23       1433.68        56.30 o                         
  -2   6   5         46.61         52.13         9.51 o                         
  -1   6   5       1153.34       1190.61        74.03 o                         
   0   6   5         32.58         41.96        20.35 o                         
   1   6   5        354.87        333.24        18.55 o                         
   2   6   5        130.72        115.80        13.77 o                         
   3   6   5         18.24         26.28        10.30 o                         
   4   6   5        716.32        655.53        41.60 o                         
   5   6   5        379.18        340.31        29.51 o                         
   6   6   5         19.17          9.39         7.72 o                         
   7   6   5        562.84        534.50        37.99 o                         
   8   6   5         55.37         38.92        11.68 o                         
   9   6   5         14.13          9.15         8.72 o                         
  10   6   5         10.86         11.82         8.48 o                         
  11   6   5         18.30          7.27         6.97 o                         
  12   6   5        102.84         95.56        16.01 o                         
  13   6   5          2.86         -0.42         3.91 o                         
  14   6   5         49.39         54.47        20.21 o                         
 -15   7   5         45.20         48.17        18.73 o                         
 -14   7   5         15.08          7.37         8.54 o                         
 -13   7   5          1.45          2.36         4.54 o                         
 -12   7   5        108.04         91.56        18.09 o                         
 -11   7   5        227.38        168.96        17.23 o                         
 -10   7   5        183.45        162.46        18.04 o                         
  -9   7   5         33.07         23.37         7.80 o                         
  -8   7   5        225.42        206.80        21.93 o                         
  -7   7   5          2.99         -3.31        10.93 o                         
  -6   7   5        527.22        412.05        76.32 o                         
  -5   7   5        576.65        565.67        37.00 o                         
  -4   7   5        515.18        524.21        24.95 o                         
  -3   7   5         85.04         83.13        10.65 o                         
  -2   7   5       1163.51       1140.00        88.69 o                         
  -1   7   5       2713.46       2772.37        69.63 o                         
   0   7   5          7.61         14.43         5.31 o                         
   1   7   5        627.54        572.77        31.95 o                         
   2   7   5          1.09          5.33         3.66 o                         
   3   7   5          1.72          1.30         4.47 o                         
   4   7   5         25.62         18.30         6.29 o                         
   5   7   5         20.30         24.44         7.40 o                         
   6   7   5        102.40        100.21        17.27 o                         
   7   7   5         84.36         60.06        12.72 o                         
   8   7   5         14.51          6.08         9.19 o                         
   9   7   5          4.39         11.88         5.89 o                         
  10   7   5          8.01          6.48         4.32 o                         
  11   7   5          9.40          6.39         4.38 o                         
  12   7   5         17.01         22.46        12.81 o                         
  13   7   5         74.26        100.02        38.50 o                         
 -14   8   5         85.33        122.24        18.32 o                         
 -13   8   5         74.17         59.52        14.89 o                         
 -12   8   5        469.20        505.78        40.59 o                         
 -11   8   5         22.12         13.12         9.94 o                         
 -10   8   5         54.01         87.46        13.46 o                         
  -9   8   5        360.28        348.04        26.95 o                         
  -8   8   5         27.67         20.45         8.94 o                         
  -7   8   5        421.43        372.94        29.05 o                         
  -6   8   5        362.25        330.79        80.36 o                         
  -5   8   5        817.54        776.31        42.93 o                         
  -4   8   5       1177.79       1244.33        39.33 o                         
  -3   8   5          6.91         15.75         7.38 o                         
  -2   8   5         90.03         80.53        12.42 o                         
  -1   8   5        228.83        224.67        20.12 o                         
   0   8   5         28.77         15.95         5.09 o                         
   1   8   5         60.61         60.80         8.60 o                         
   2   8   5         86.86         83.71        10.18 o                         
   3   8   5         47.85         50.43         9.29 o                         
   4   8   5        405.81        349.80        18.02 o                         
   5   8   5        165.13        144.14        11.73 o                         
   6   8   5        256.01        218.53        16.97 o                         
   7   8   5          2.34          1.61         9.03 o                         
   8   8   5        422.86        386.16        21.41 o                         
   9   8   5         17.54          5.37         6.63 o                         
  10   8   5        605.68        738.81        26.36 o                         
  11   8   5         94.88         88.19        10.45 o                         
  12   8   5         75.95         75.57         7.24 o                         
  13   8   5          1.06         -1.96         3.78 o                         
 -13   9   5        405.98        496.68        32.94 o                         
 -12   9   5          0.82         -3.12         6.99 o                         
 -11   9   5        121.75        114.12        19.12 o                         
 -10   9   5          1.32         -4.79         9.23 o                         
  -9   9   5         17.60         17.65         6.79 o                         
  -8   9   5        169.87        149.92        17.39 o                         
  -7   9   5         24.02         23.73        11.60 o                         
  -6   9   5         33.66         34.03         8.60 o                         
  -5   9   5          0.98          5.34         7.22 o                         
  -4   9   5        241.00        225.55        23.06 o                         
  -3   9   5          2.25          5.72         5.46 o                         
  -2   9   5        241.68        243.09        15.55 o                         
  -1   9   5          0.01          1.58         6.26 o                         
   0   9   5         25.72         26.25         6.68 o                         
   1   9   5         50.37         59.40         8.42 o                         
   2   9   5          2.60          1.49         4.83 o                         
   3   9   5         97.51         90.17         9.69 o                         
   4   9   5          2.95         -5.05         4.70 o                         
   5   9   5         54.34         43.70         8.27 o                         
   6   9   5        406.86        389.37        22.49 o                         
   7   9   5         40.53         37.51         6.94 o                         
   8   9   5        116.94        128.08        13.63 o                         
   9   9   5        237.20        253.78        20.88 o                         
  10   9   5        104.39        109.19         9.86 o                         
  11   9   5          1.81         -1.02         5.08 o                         
 -12  10   5          7.51         -0.57         5.20 o                         
 -11  10   5          7.63          9.99         6.83 o                         
 -10  10   5         49.60         55.66        12.70 o                         
  -9  10   5         88.68        105.05        21.69 o                         
  -8  10   5         80.37         60.16         9.27 o                         
  -7  10   5          2.05          5.87         6.17 o                         
  -6  10   5         24.45         26.69         7.66 o                         
  -5  10   5         17.51         15.06         7.51 o                         
  -4  10   5          0.90         -0.30        11.32 o                         
  -3  10   5          9.75         13.69         5.59 o                         
  -2  10   5         91.31         90.96        11.64 o                         
  -1  10   5        141.53        125.34        10.62 o                         
   0  10   5        154.38        147.18        11.76 o                         
   1  10   5         51.94         42.08         6.47 o                         
   2  10   5         51.11         45.67         6.46 o                         
   3  10   5        148.50        122.72        10.21 o                         
   4  10   5         21.45         22.02         6.34 o                         
   5  10   5         21.99         16.30        12.02 o                         
   6  10   5         31.08         29.64         6.50 o                         
   7  10   5         15.28         15.05         4.45 o                         
   8  10   5          0.99          1.25         5.72 o                         
   9  10   5         77.75         87.98         7.91 o                         
  10  10   5        270.05        255.17        16.89 o                         
  -9  11   5          0.16         -8.23         7.36 o                         
  -8  11   5        135.65        106.47        10.93 o                         
  -7  11   5         44.78         55.51         9.17 o                         
  -6  11   5         39.49         27.39         6.26 o                         
  -5  11   5        160.23        143.60        21.17 o                         
  -4  11   5         51.79         47.04        12.99 o                         
  -3  11   5        260.20        234.92        28.86 o                         
  -2  11   5        264.21        266.57        17.90 o                         
  -1  11   5          2.69          1.90         5.10 o                         
   0  11   5        123.81        130.18        13.06 o                         
   1  11   5         13.83         23.41         6.83 o                         
   2  11   5          2.39         -2.83         3.98 o                         
   3  11   5        113.12        111.03         8.71 o                         
   4  11   5         23.38         23.17         5.41 o                         
   5  11   5         32.36         34.45         5.77 o                         
   6  11   5        189.88        227.81        21.79 o                         
   7  11   5         70.52         83.06        13.07 o                         
  -5  12   5          4.29          4.35         5.61 o                         
  -4  12   5          6.98         19.04         9.13 o                         
  -3  12   5         57.36         30.91         9.46 o                         
  -2  12   5          8.41         12.22         8.04 o                         
  -1  12   5        220.64        202.90        23.25 o                         
   0  12   5        223.56        248.00        14.21 o                         
   1  12   5         25.89         31.63        10.10 o                         
   2  12   5        618.11        685.60        32.49 o                         
   3  12   5         17.87         15.77         5.45 o                         
 -17   0   6        118.92         86.72        12.82 o                         
 -16   0   6        157.70        166.71        18.87 o                         
 -15   0   6         85.83         84.63        15.43 o                         
 -14   0   6       1034.81       1300.09        63.92 o                         
 -13   0   6       1228.50       1544.32        73.05 o                         
 -12   0   6        118.77        105.65        22.39 o                         
 -11   0   6          1.71         -6.11         8.42 o                         
 -10   0   6          5.77          8.17         6.78 o                         
  -9   0   6         61.76         59.90         7.97 o                         
  -8   0   6       1043.83       1277.89        34.06 o                         
  -7   0   6        882.56       1052.74        30.62 o                         
  -6   0   6        623.42        682.75        24.51 o                         
  -5   0   6        871.42       1091.36        30.24 o                         
  -4   0   6        517.12        411.99        60.04 o                         
  -3   0   6        334.99        233.76        44.34 o                         
  -2   0   6       3683.37       3058.18       159.65 o                         
  -1   0   6       1383.84       1152.10        95.34 o                         
   0   0   6        356.48        182.12        36.90 o                         
   1   0   6         89.61         67.83        16.87 o                         
   2   0   6        146.92        192.38        41.01 o                         
   3   0   6       1637.39       1668.82        38.63 o                         
   4   0   6         15.12          9.69         5.65 o                         
   5   0   6         24.37         33.33        10.78 o                         
   6   0   6        566.05        500.66        36.75 o                         
   7   0   6        882.36        919.82        55.00 o                         
   8   0   6         28.49         29.76        12.81 o                         
   9   0   6        896.21        756.43        49.83 o                         
  10   0   6        343.02        258.43        29.17 o                         
  11   0   6        107.59         86.13        17.89 o                         
  12   0   6        614.00        641.62        41.61 o                         
  13   0   6         72.48         52.72        12.12 o                         
  14   0   6        278.05        267.35        21.47 o                         
  15   0   6        445.39        468.81        23.95 o                         
 -17   1   6        247.24        209.38        18.16 o                         
 -16   1   6        669.60        707.96        39.27 o                         
 -15   1   6        404.93        499.90        25.19 o                         
 -14   1   6          3.81          0.36         5.49 o                         
 -13   1   6        139.26        140.32        16.35 o                         
 -12   1   6        412.01        433.63        28.73 o                         
 -11   1   6         12.01         -5.87         4.77 o                         
 -10   1   6        104.48        116.62         8.83 o                         
  -9   1   6        196.02        232.11        11.93 o                         
  -8   1   6         90.52        105.72         7.68 o                         
  -7   1   6          1.62          0.68         3.19 o                         
  -6   1   6        368.54        419.07        14.37 o                         
  -5   1   6        271.16        291.88        11.67 o                         
  -4   1   6        132.93         84.81        19.52 o                         
  -3   1   6          0.82         -5.75        10.50 o                         
  -2   1   6        134.43        111.10        21.44 o                         
  -1   1   6          1.01          7.73         8.88 o                         
   0   1   6        582.51        262.40        43.64 o                         
   1   1   6        357.61        276.37        65.64 o                         
   2   1   6         12.78         21.15        16.63 o                         
   3   1   6         13.97         12.52         3.53 o                         
   4   1   6         47.96         56.60         6.17 o                         
   5   1   6         74.68         47.87         6.84 o                         
   6   1   6          4.32          7.03         4.57 o                         
   7   1   6        273.56        239.95        14.61 o                         
   8   1   6         57.55         59.12         8.61 o                         
   9   1   6        172.36        147.81        12.59 o                         
  10   1   6        601.14        502.61        21.79 o                         
  11   1   6         87.30         84.67         8.86 o                         
  12   1   6        110.19        101.27         9.07 o                         
  13   1   6         78.73         67.23         6.95 o                         
  14   1   6         48.10         36.17         6.10 o                         
  15   1   6          7.01          8.78         3.09 o                         
 -17   2   6          1.59          0.63         4.71 o                         
 -16   2   6         20.90         24.80         9.55 o                         
 -15   2   6         76.52         82.24        16.75 o                         
 -14   2   6         78.41         64.28        15.31 o                         
 -13   2   6         48.33         57.63        11.50 o                         
 -12   2   6         24.24         19.18         5.83 o                         
 -11   2   6         57.72         64.30         8.77 o                         
 -10   2   6          3.16          5.59         4.54 o                         
  -9   2   6        230.50        256.76        12.53 o                         
  -8   2   6          7.66          6.85         2.82 o                         
  -7   2   6        236.95        275.41        12.55 o                         
  -6   2   6         27.92         26.18         4.03 o                         
  -5   2   6         62.82         75.19         6.50 o                         
  -4   2   6        833.42        890.67        21.57 o                         
  -3   2   6         78.44         44.26        23.53 o                         
  -2   2   6        162.15        121.71        32.53 o                         
  -1   2   6        924.22        645.85        73.28 o                         
   0   2   6         10.68        -21.53        18.05 o                         
   1   2   6        938.72        724.59        74.53 o                         
   2   2   6         76.75         66.59         6.70 o                         
   3   2   6        500.76        459.90        24.59 o                         
   4   2   6        113.33         90.50         8.85 o                         
   5   2   6          0.62         -0.31         3.89 o                         
   6   2   6        365.12        331.62        17.32 o                         
   7   2   6        289.84        264.28        16.43 o                         
   8   2   6         32.23         18.63         5.10 o                         
   9   2   6        141.56        124.85        11.65 o                         
  10   2   6        165.02        134.16        11.60 o                         
  11   2   6         53.65         50.51         7.47 o                         
  12   2   6        322.73        325.11        15.56 o                         
  13   2   6         19.34         16.99         5.57 o                         
  14   2   6         10.67          5.42         2.69 o                         
  15   2   6         21.10         16.92         5.28 o                         
 -17   3   6         88.40         75.65        11.26 o                         
 -16   3   6         76.78         86.31        14.53 o                         
 -15   3   6          4.70         19.16        10.13 o                         
 -14   3   6        306.44        366.50        37.34 o                         
 -13   3   6        292.48        315.67        34.69 o                         
 -12   3   6         63.81         73.17        19.05 o                         
 -11   3   6        179.10        183.03        20.53 o                         
 -10   3   6         38.43         51.27        10.99 o                         
  -9   3   6         89.44        109.34        13.16 o                         
  -8   3   6        905.76       1069.06        25.64 o                         
  -7   3   6         13.62         14.65         4.39 o                         
  -6   3   6       1092.95       1188.63        28.46 o                         
  -5   3   6        472.64        516.81        18.40 o                         
  -4   3   6         22.26         20.31         2.98 o                         
  -3   3   6        928.44       1019.72        22.66 o                         
  -2   3   6        634.84        647.84        17.83 o                         
  -1   3   6        895.96        922.17        22.57 o                         
   0   3   6        887.28        864.10        20.09 o                         
   1   3   6        220.00        202.28        11.53 o                         
   2   3   6       1733.49       1630.60        42.43 o                         
   3   3   6         14.88         19.01         4.97 o                         
   4   3   6        778.57        712.24        25.02 o                         
   5   3   6        281.79        268.97        15.10 o                         
   6   3   6          4.18          8.70         4.99 o                         
   7   3   6        839.19        810.06        28.18 o                         
   8   3   6         51.78         41.46         7.12 o                         
   9   3   6          1.85         12.67         4.51 o                         
  10   3   6        149.63        136.66        11.73 o                         
  11   3   6         86.79         74.10         7.97 o                         
  12   3   6         17.36         13.34         5.32 o                         
  13   3   6        217.96        182.19        12.65 o                         
  14   3   6        163.81        141.24        12.90 o                         
 -16   4   6         57.38         42.97         8.90 o                         
 -15   4   6          7.71         18.21        10.76 o                         
 -14   4   6         31.14         29.93         8.07 o                         
 -13   4   6        224.99        242.95        21.40 o                         
 -12   4   6        395.17        402.51        28.52 o                         
 -11   4   6        320.46        379.23        22.61 o                         
 -10   4   6         19.52         17.16         5.93 o                         
  -9   4   6         16.61         16.35         5.78 o                         
  -8   4   6          4.59          8.15         6.29 o                         
  -7   4   6          3.93          8.13         4.42 o                         
  -6   4   6        434.76        452.68        20.32 o                         
  -5   4   6       1932.58       2130.30        41.90 o                         
  -4   4   6       1015.26        971.71        57.61 o                         
  -3   4   6          4.33         -0.29         3.50 o                         
  -2   4   6        132.89        142.39        11.15 o                         
  -1   4   6        189.60        198.84        15.25 o                         
   0   4   6        396.90        319.87        24.04 o                         
   1   4   6         72.65         56.05         9.58 o                         
   2   4   6         20.87         15.58         9.29 o                         
   3   4   6        634.40        624.06        75.33 o                         
   4   4   6        863.26        769.66        58.46 o                         
   5   4   6          4.14          5.08         4.02 o                         
   6   4   6        824.98        853.57        28.08 o                         
   7   4   6         75.16         74.83         8.65 o                         
   8   4   6         42.28         44.27         6.89 o                         
   9   4   6         52.41         45.83         7.14 o                         
  10   4   6          8.94         11.87         4.35 o                         
  11   4   6         21.67         23.60         5.73 o                         
  12   4   6          4.11         -1.81        12.99 o                         
  13   4   6         53.25         49.18        12.00 o                         
  14   4   6        232.36        262.48        17.38 o                         
 -16   5   6         20.43          7.79         5.34 o                         
 -15   5   6         90.78         76.67        13.58 o                         
 -14   5   6         14.12          9.68         4.30 o                         
 -13   5   6         25.22         22.13         8.95 o                         
 -12   5   6        111.05        107.20        18.66 o                         
 -11   5   6         18.13         25.50        10.40 o                         
 -10   5   6         13.76         14.74         5.17 o                         
  -9   5   6         14.17          5.81         5.04 o                         
  -8   5   6         22.78         21.31         6.51 o                         
  -7   5   6         10.56          9.71         4.84 o                         
  -6   5   6          0.01         -2.33         7.95 o                         
  -5   5   6         49.37         46.34         6.87 o                         
  -4   5   6        185.60        173.17        20.67 o                         
  -3   5   6       2323.01       2519.36        57.10 o                         
  -2   5   6       1027.59       1010.81        73.82 o                         
  -1   5   6        487.24        423.90        32.10 o                         
   0   5   6        246.51        217.18        15.24 o                         
   1   5   6         13.57         23.95        14.39 o                         
   2   5   6        108.02        104.40        17.70 o                         
   3   5   6          1.17         -7.45         8.97 o                         
   4   5   6          6.31          2.71         9.17 o                         
   5   5   6         34.47         20.44         9.30 o                         
   6   5   6         42.58         48.55        13.14 o                         
   7   5   6         18.79          6.79         7.72 o                         
   8   5   6        194.16        178.91        23.22 o                         
   9   5   6          0.75          9.89         8.74 o                         
  10   5   6        306.86        346.36        29.16 o                         
  11   5   6          0.14         -5.36         8.34 o                         
  12   5   6        255.84        320.76        23.49 o                         
  13   5   6        235.22        285.27        31.44 o                         
 -15   6   6        112.05         63.53        10.42 o                         
 -14   6   6         69.82         73.96        14.23 o                         
 -13   6   6        443.46        414.70        86.53 o                         
 -12   6   6          1.77          2.61         4.41 o                         
 -11   6   6         13.78          5.82         4.83 o                         
 -10   6   6        405.61        407.44        25.98 o                         
  -9   6   6         81.65         69.91         9.82 o                         
  -8   6   6         19.97         25.11         7.45 o                         
  -7   6   6         33.15         31.09         8.48 o                         
  -6   6   6         75.71         72.63        13.50 o                         
  -5   6   6        996.60       1043.31        50.23 o                         
  -4   6   6         17.83         17.31         6.73 o                         
  -3   6   6        109.37         96.08        14.80 o                         
  -2   6   6         15.55         15.04        11.16 o                         
  -1   6   6        757.25        704.61        27.69 o                         
   0   6   6        749.18        713.14        28.22 o                         
   1   6   6        350.65        339.51        24.28 o                         
   2   6   6        188.47        163.22        21.67 o                         
   3   6   6        405.79        391.70        28.46 o                         
   4   6   6        213.84        185.22        24.09 o                         
   5   6   6        213.67        182.12        22.65 o                         
   6   6   6          5.69         10.54         9.08 o                         
   7   6   6        125.90        145.44        21.53 o                         
   8   6   6        255.65        259.53        26.48 o                         
   9   6   6         20.76          2.31         8.48 o                         
  10   6   6          8.88         -2.48         6.66 o                         
  11   6   6          0.63          3.85        13.74 o                         
  12   6   6          0.52         -9.32         7.48 o                         
 -14   7   6        343.79        397.64        27.57 o                         
 -13   7   6        105.44         74.20        24.23 o                         
 -12   7   6         71.00         54.97        19.32 o                         
 -11   7   6        153.51        212.44        18.18 o                         
 -10   7   6          0.67          8.09         6.69 o                         
  -9   7   6        165.79        200.84        19.89 o                         
  -8   7   6         39.26         42.66         9.90 o                         
  -7   7   6         71.85         74.66        13.19 o                         
  -6   7   6        725.47        687.76        68.19 o                         
  -5   7   6        213.68        207.83        21.90 o                         
  -4   7   6         22.51         19.06         9.30 o                         
  -3   7   6        394.33        396.98        45.44 o                         
  -2   7   6        109.37        100.47        13.73 o                         
  -1   7   6         27.29         20.50         6.70 o                         
   0   7   6        286.21        256.30        20.78 o                         
   1   7   6        254.23        217.23        15.19 o                         
   2   7   6        152.62        142.95        15.96 o                         
   3   7   6          5.69          5.15         6.89 o                         
   4   7   6        158.86        146.97        20.87 o                         
   5   7   6        349.95        321.50        16.66 o                         
   6   7   6         31.34         18.93         4.63 o                         
   7   7   6        192.86        187.23        15.26 o                         
   8   7   6        117.34        113.91        14.78 o                         
   9   7   6          0.04          1.39         3.53 o                         
  10   7   6        111.08        100.86        12.16 o                         
  11   7   6        128.03        129.24        12.42 o                         
 -13   8   6         20.37         29.24         8.43 o                         
 -12   8   6         78.38         61.04        13.24 o                         
 -11   8   6          1.09          1.02         6.92 o                         
 -10   8   6          0.30         -7.81         6.88 o                         
  -9   8   6          1.06          2.98         7.22 o                         
  -8   8   6         35.43         42.69        10.63 o                         
  -7   8   6         39.99         38.41         9.99 o                         
  -6   8   6         36.85         38.80        11.29 o                         
  -5   8   6        110.48        130.17        17.17 o                         
  -4   8   6        151.53        143.03        18.03 o                         
  -3   8   6        101.21        102.79        12.80 o                         
  -2   8   6        156.24        149.29        32.01 o                         
  -1   8   6          0.73         -0.43        14.94 o                         
   0   8   6        326.90        289.63        21.22 o                         
   1   8   6         18.00         20.97         7.26 o                         
   2   8   6        145.26        137.15        14.34 o                         
   3   8   6         37.02         16.23         7.55 o                         
   4   8   6        533.23        495.34        23.92 o                         
   5   8   6        129.71         95.10        10.53 o                         
   6   8   6        186.39        175.09        14.47 o                         
   7   8   6        457.90        489.78        28.19 o                         
   8   8   6          0.62          1.29         3.81 o                         
   9   8   6          2.45          1.80         3.42 o                         
  10   8   6         45.35         40.25         7.69 o                         
 -11   9   6         59.88         51.59        11.48 o                         
 -10   9   6        183.31        192.16        14.66 o                         
  -9   9   6         19.74         27.54         7.05 o                         
  -8   9   6         65.67         62.71        10.09 o                         
  -7   9   6         79.73         72.02        11.35 o                         
  -6   9   6         34.34         28.17         8.19 o                         
  -5   9   6          0.21         -0.41         5.26 o                         
  -4   9   6         23.16         13.50        10.66 o                         
  -3   9   6         25.29          7.34         8.55 o                         
  -2   9   6          0.32          0.12         4.60 o                         
  -1   9   6         19.89         20.05         6.79 o                         
   0   9   6         99.51         81.08        18.98 o                         
   1   9   6          0.02         -6.95        10.76 o                         
   2   9   6        127.58        121.74        12.50 o                         
   3   9   6          0.63          2.38         3.48 o                         
   4   9   6         17.83         22.87         6.80 o                         
   5   9   6        122.08        123.61        10.80 o                         
   6   9   6          3.44          3.82         2.65 o                         
   7   9   6         93.42         63.74         8.48 o                         
   8   9   6          6.81          1.59         3.16 o                         
  -9  10   6          1.39          3.18         5.00 o                         
  -8  10   6        218.86        251.99        16.17 o                         
  -7  10   6        484.14        518.16        24.86 o                         
  -6  10   6         35.81         40.33         7.54 o                         
  -5  10   6         24.31         28.88        11.26 o                         
  -4  10   6        183.38        188.26        24.55 o                         
  -3  10   6         93.85         51.64        13.23 o                         
  -2  10   6        275.40        248.92        28.99 o                         
  -1  10   6        134.65        132.81        21.55 o                         
   0  10   6          8.39          9.01         4.28 o                         
   1  10   6        401.58        421.16        21.13 o                         
   2  10   6         94.22         66.34         8.49 o                         
   3  10   6         46.64         47.85         6.41 o                         
   4  10   6         87.95         84.67         8.08 o                         
   5  10   6          0.44         -2.28         3.19 o                         
   6  10   6        113.42        144.59        14.11 o                         
  -5  11   6        148.58        156.26        17.77 o                         
  -4  11   6         75.94         68.23        13.51 o                         
  -3  11   6         38.85         28.91         9.78 o                         
  -2  11   6          6.49         10.05         6.50 o                         
  -1  11   6          0.69         -0.32         6.80 o                         
   0  11   6        157.05        164.30        18.68 o                         
   1  11   6        362.53        366.32        25.97 o                         
 -15   1   7          1.35          8.47         5.81 o                         
 -14   1   7        193.35        196.26        13.81 o                         
 -13   1   7         32.11         43.69         7.50 o                         
 -12   1   7         12.61         23.90         9.96 o                         
 -11   1   7         61.37         63.32        10.75 o                         
 -10   1   7         73.84         84.53        11.99 o                         
  -9   1   7        948.31       1089.78        29.73 o                         
  -8   1   7        143.59        181.28        11.25 o                         
  -7   1   7        626.90        724.64        21.60 o                         
  -6   1   7         40.56         44.61         5.63 o                         
  -5   1   7        126.51        142.52         9.73 o                         
  -4   1   7       1306.86       1439.29        29.71 o                         
  -3   1   7        607.90        647.58        20.16 o                         
  -2   1   7        682.37        699.87        20.56 o                         
  -1   1   7        349.49        389.79        15.49 o                         
   0   1   7        156.69        144.91         9.72 o                         
   1   1   7         40.31         41.51         5.19 o                         
   2   1   7        503.55        496.70        19.26 o                         
   3   1   7        127.60        132.46        10.21 o                         
   4   1   7        674.61        711.05        20.12 o                         
   5   1   7         11.59         10.17         3.02 o                         
   6   1   7        123.11        126.25        12.11 o                         
   7   1   7        473.12        499.56        26.45 o                         
   8   1   7        289.07        265.05        15.99 o                         
   9   1   7       1004.12       1074.64        37.64 o                         
  10   1   7          1.13         -1.84         4.14 o                         
  11   1   7         41.66         44.43         7.27 o                         
  12   1   7        373.06        414.53        26.69 o                         
  13   1   7         46.69         51.18         7.85 o                         
 -15   2   7         40.97         22.35         6.59 o                         
 -14   2   7        494.83        627.53        37.13 o                         
 -13   2   7          7.10         17.73         9.78 o                         
 -12   2   7          0.07          4.12         4.22 o                         
 -11   2   7          4.09          4.35        14.24 o                         
 -10   2   7         26.41         14.29         4.70 o                         
  -9   2   7        165.88        185.56        12.32 o                         
  -8   2   7        227.32        264.02        12.39 o                         
  -7   2   7         72.62         71.91         6.61 o                         
  -6   2   7        398.46        425.98        15.46 o                         
  -5   2   7        392.92        453.74        16.91 o                         
  -4   2   7         25.20         27.78         4.71 o                         
  -3   2   7       1361.44       1509.01        30.12 o                         
  -2   2   7        395.51        439.35        16.32 o                         
  -1   2   7          9.10         11.97         3.96 o                         
   0   2   7          4.47          6.30         4.16 o                         
   1   2   7        572.66        643.01        19.17 o                         
   2   2   7        509.81        525.38        19.15 o                         
   3   2   7        752.51        750.63        27.67 o                         
   4   2   7          6.60         17.00         4.74 o                         
   5   2   7        764.36        796.90        24.07 o                         
   6   2   7        504.67        555.00        20.07 o                         
   7   2   7        262.74        237.62        13.13 o                         
   8   2   7          8.99         20.00         5.07 o                         
   9   2   7         88.11         74.06         6.93 o                         
  10   2   7        167.01        168.97        12.93 o                         
  11   2   7        246.43        262.19        13.63 o                         
  12   2   7         75.55         68.19         7.19 o                         
 -15   3   7          3.29         -0.52         3.79 o                         
 -14   3   7          2.59          2.62         5.34 o                         
 -13   3   7          0.03          6.51         6.99 o                         
 -12   3   7          0.16          8.01         6.42 o                         
 -11   3   7         12.08         -4.79         7.94 o                         
 -10   3   7        117.53        132.46        13.35 o                         
  -9   3   7          0.17          3.35         3.84 o                         
  -8   3   7         52.34         55.06         6.27 o                         
  -7   3   7         61.21         83.48         6.88 o                         
  -6   3   7          0.09          3.14         2.82 o                         
  -5   3   7          2.56          6.47         2.62 o                         
  -4   3   7        244.81        256.83        11.93 o                         
  -3   3   7          3.30          5.43         2.86 o                         
  -2   3   7        200.38        199.83        10.96 o                         
  -1   3   7        103.66        113.06         8.89 o                         
   0   3   7         74.41         65.99         8.26 o                         
   1   3   7         13.35         25.01         8.61 o                         
   2   3   7        230.21        219.66        20.15 o                         
   3   3   7         30.24         23.97         5.69 o                         
   4   3   7        111.54        122.61         9.52 o                         
   5   3   7         38.68         27.08         5.51 o                         
   6   3   7          3.56          2.84         3.69 o                         
   7   3   7          7.30          6.20         4.28 o                         
   8   3   7        106.75        101.51        10.75 o                         
   9   3   7          5.16          7.49         3.36 o                         
  10   3   7         28.59         25.14         4.22 o                         
  11   3   7         75.18         71.39         6.64 o                         
 -14   4   7          9.00          9.57         5.66 o                         
 -13   4   7          2.26         15.50         8.03 o                         
 -12   4   7        307.70        315.77        29.41 o                         
 -11   4   7         81.02         96.27        10.46 o                         
 -10   4   7        121.82        125.58        12.64 o                         
  -9   4   7         83.05         87.73        10.99 o                         
  -8   4   7        219.34        227.85        17.75 o                         
  -7   4   7        120.09        128.10        10.47 o                         
  -6   4   7        273.18        296.99        12.42 o                         
  -5   4   7        774.17        870.41        21.33 o                         
  -4   4   7        240.98        267.89        11.90 o                         
  -3   4   7        540.69        607.12        17.60 o                         
  -2   4   7        594.84        642.37        21.21 o                         
  -1   4   7        676.04        694.75        35.56 o                         
   0   4   7        135.47        140.99        18.35 o                         
   1   4   7          0.21         -4.67         9.48 o                         
   2   4   7        163.57        133.28        21.19 o                         
   3   4   7        401.41        387.73        37.49 o                         
   4   4   7         26.55         25.11         5.37 o                         
   5   4   7        109.58        126.74        11.09 o                         
   6   4   7        185.99        203.22        13.21 o                         
   7   4   7         25.37         30.47         5.45 o                         
   8   4   7         75.05         76.03         7.75 o                         
   9   4   7          7.20         20.12         5.93 o                         
  10   4   7         54.95         61.64         8.15 o                         
  11   4   7         97.14         89.36        16.78 o                         
 -13   5   7          4.67         -8.67         6.01 o                         
 -12   5   7         14.04         17.80         5.46 o                         
 -11   5   7         94.90         99.92         9.90 o                         
 -10   5   7         64.75         78.52         9.78 o                         
  -9   5   7         65.24         72.15         9.99 o                         
  -8   5   7         68.23         61.80         8.99 o                         
  -7   5   7        236.27        218.19        16.32 o                         
  -6   5   7        638.62        741.52        29.73 o                         
  -5   5   7         24.48         29.05         6.56 o                         
  -4   5   7        354.37        358.59        16.93 o                         
  -3   5   7          3.19          0.70         4.36 o                         
  -2   5   7         11.50          2.79         7.80 o                         
  -1   5   7        301.49        302.06        23.32 o                         
   0   5   7          8.97          8.93         6.60 o                         
   1   5   7        257.01        209.28        24.90 o                         
   2   5   7        107.67         94.91        11.37 o                         
   3   5   7         28.71         18.48         8.31 o                         
   4   5   7        545.08        494.32        27.30 o                         
   5   5   7         92.18         81.49        15.79 o                         
   6   5   7        351.41        375.13        30.25 o                         
   7   5   7        117.84        131.50        18.66 o                         
   8   5   7          5.74         -5.23         7.05 o                         
   9   5   7        370.60        453.94        28.91 o                         
  10   5   7        227.52        258.80        29.38 o                         
  11   5   7        102.78         94.34         7.71 o                         
 -12   6   7          0.32          1.66         4.06 o                         
 -11   6   7          0.44          8.40         4.12 o                         
 -10   6   7        201.54        201.73        25.30 o                         
  -9   6   7          0.16         -1.01         3.17 o                         
  -8   6   7          4.22         -5.64         4.51 o                         
  -7   6   7        127.80         99.58        14.38 o                         
  -6   6   7        954.34       1143.90        49.87 o                         
  -5   6   7       1220.26       1444.81        55.48 o                         
  -4   6   7         81.55         64.04        15.62 o                         
  -3   6   7         62.93         84.92        20.15 o                         
  -2   6   7         21.34         10.40         8.19 o                         
  -1   6   7          0.12         -1.95         5.28 o                         
   0   6   7        177.49        191.83        17.26 o                         
   1   6   7         21.31         16.13         4.26 o                         
   2   6   7        355.89        305.14        19.62 o                         
   3   6   7        252.42        223.71        17.33 o                         
   4   6   7        131.69        100.73        11.52 o                         
   5   6   7         25.74         16.62        10.53 o                         
   6   6   7         13.31          4.76         6.78 o                         
   7   6   7          6.72          6.32         4.52 o                         
   8   6   7         13.18         16.23         6.80 o                         
   9   6   7         66.44         63.15        16.41 o                         
  10   6   7          1.10          1.14         2.93 o                         
 -11   7   7          6.56         16.95         8.04 o                         
 -10   7   7          6.52          1.15         5.11 o                         
  -9   7   7         10.23         11.81        15.27 o                         
  -8   7   7          2.91         -5.92         8.13 o                         
  -7   7   7          6.06          9.41         8.74 o                         
  -6   7   7         34.65         41.21         9.40 o                         
  -5   7   7          1.98         -2.91         8.18 o                         
  -4   7   7        624.22        694.16        66.46 o                         
  -3   7   7        608.21        626.74        52.49 o                         
  -2   7   7        182.27        119.37        22.89 o                         
  -1   7   7         98.43         88.59        20.46 o                         
   0   7   7         85.30         67.74         7.64 o                         
   1   7   7          0.37         -0.45         4.67 o                         
   2   7   7          4.01          6.93         5.84 o                         
   3   7   7         18.86         15.74         7.58 o                         
   4   7   7          4.08          2.34         4.03 o                         
   5   7   7          1.55          0.15         4.14 o                         
   6   7   7         51.34         39.68         7.02 o                         
   7   7   7        178.53        150.83        28.23 o                         
   8   7   7        170.62        159.91        25.34 o                         
 -10   8   7          2.45         -0.69         4.98 o                         
  -9   8   7        116.26        140.26        12.39 o                         
  -8   8   7         81.35         76.61        12.94 o                         
  -7   8   7         13.91         18.69         7.67 o                         
  -6   8   7         77.89         59.25         9.83 o                         
  -5   8   7        258.20        308.52        22.02 o                         
  -4   8   7         13.40         15.26         9.95 o                         
  -3   8   7         29.57         36.76        14.30 o                         
  -2   8   7        154.75        117.65        22.44 o                         
  -1   8   7         61.07         45.55         7.78 o                         
   0   8   7         49.19         53.02         8.13 o                         
   1   8   7         55.13         52.72         8.00 o                         
   2   8   7          2.63          3.42         4.21 o                         
   3   8   7        131.20        119.92        10.21 o                         
   4   8   7         52.53         68.24         7.80 o                         
   5   8   7          9.15         10.15         6.46 o                         
   6   8   7        297.75        298.68        32.08 o                         
   7   8   7          3.79          4.03         3.62 o                         
  -7   9   7        143.01        158.30        17.06 o                         
  -6   9   7        123.49        156.85        18.80 o                         
  -5   9   7         56.69         67.05        14.28 o                         
  -4   9   7         94.14         99.66        18.26 o                         
  -3   9   7          1.34         -2.28         7.74 o                         
  -2   9   7          3.30         -5.37         8.45 o                         
  -1   9   7         21.88         17.49         7.34 o                         
   0   9   7         42.36         52.86        12.41 o                         
   1   9   7        140.62        141.60        13.91 o                         
   2   9   7         61.23         53.61         8.43 o                         
   3   9   7         41.47         29.61         6.63 o                         
   4   9   7         65.96         60.74         8.48 o                         
 -12   0   8        316.62        409.82        25.13 o                         
 -11   0   8          1.35         -2.27         6.03 o                         
 -10   0   8        443.13        500.14        34.21 o                         
  -9   0   8        214.32        257.50        25.03 o                         
  -8   0   8        231.80        251.77        17.98 o                         
  -7   0   8        235.88        319.90        20.45 o                         
  -6   0   8        141.21        180.30        15.24 o                         
  -5   0   8        114.94        165.76        14.40 o                         
  -4   0   8        379.76        428.01        22.86 o                         
  -3   0   8        619.33        711.69        29.94 o                         
  -2   0   8        306.52        316.21        20.23 o                         
  -1   0   8         16.86          6.31        18.48 o                         
   0   0   8       1048.85       1137.56        54.12 o                         
   1   0   8        737.64        805.87        46.20 o                         
   2   0   8        306.38        359.35        30.66 o                         
   3   0   8          4.04          9.83         7.09 o                         
   4   0   8        935.42       1066.72        50.22 o                         
   5   0   8       1127.63       1355.32        39.44 o                         
   6   0   8        625.55        681.05        26.70 o                         
   7   0   8          1.16         11.56         8.17 o                         
   8   0   8          1.55         11.72         7.56 o                         
   9   0   8        248.14        293.89        21.41 o                         
 -13   1   8         84.73        117.23        12.14 o                         
 -12   1   8          5.74          8.35         3.41 o                         
 -11   1   8        289.07        335.20        17.81 o                         
 -10   1   8         16.59         20.35         5.48 o                         
  -9   1   8          5.46         13.78         4.35 o                         
  -8   1   8         40.96         56.41         6.26 o                         
  -7   1   8         58.45         70.45         6.90 o                         
  -6   1   8        119.32        143.90         9.61 o                         
  -5   1   8         29.20         23.32         5.37 o                         
  -4   1   8         19.29         18.23         6.04 o                         
  -3   1   8         12.42          8.03         3.37 o                         
  -2   1   8          0.96         -0.47         3.71 o                         
  -1   1   8        100.37        110.70        10.43 o                         
   0   1   8          0.27         -5.54         4.42 o                         
   1   1   8        195.91        225.92        17.41 o                         
   2   1   8         39.57         36.82         7.09 o                         
   3   1   8        114.66        119.65        12.32 o                         
   4   1   8         67.98         74.86         9.47 o                         
   5   1   8         61.34         64.58         7.64 o                         
   6   1   8        371.35        452.24        18.58 o                         
   7   1   8        223.65        201.89        14.85 o                         
   8   1   8        411.59        505.49        16.60 o                         
   9   1   8        157.97        202.10        12.46 o                         
 -12   2   8        298.80        409.97        25.61 o                         
 -11   2   8          3.32          6.62         4.81 o                         
 -10   2   8         16.25         18.52         8.68 o                         
  -9   2   8          4.74          2.40         3.58 o                         
  -8   2   8         32.85         33.32         6.77 o                         
  -7   2   8        194.14        239.53        12.12 o                         
  -6   2   8          6.69          3.97         4.02 o                         
  -5   2   8         67.46         60.17         6.20 o                         
  -4   2   8         18.21         14.30         3.83 o                         
  -3   2   8         79.89         85.41         7.29 o                         
  -2   2   8         54.05         51.19         6.09 o                         
  -1   2   8        265.21        335.12        22.20 o                         
   0   2   8         44.74         40.19         7.07 o                         
   1   2   8          1.97          0.35         3.90 o                         
   2   2   8        548.38        613.63        26.71 o                         
   3   2   8          8.09         10.84         8.21 o                         
   4   2   8        409.39        450.17        35.71 o                         
   5   2   8        205.79        185.30        21.42 o                         
   6   2   8         33.84         47.97         7.62 o                         
   7   2   8        110.40        112.55        10.27 o                         
   8   2   8          6.06          2.57         3.17 o                         
 -12   3   8        105.80        116.65        13.03 o                         
 -11   3   8        368.83        462.90        29.22 o                         
 -10   3   8        102.00        102.08        15.34 o                         
  -9   3   8          0.98          3.68         4.75 o                         
  -8   3   8        124.40        166.86        11.05 o                         
  -7   3   8        349.20        409.35        15.80 o                         
  -6   3   8          2.08          2.48         3.45 o                         
  -5   3   8        202.14        228.43        11.04 o                         
  -4   3   8        105.10        120.06         8.92 o                         
  -3   3   8         36.76         35.21         5.19 o                         
  -2   3   8        464.07        542.88        18.05 o                         
  -1   3   8         57.95         67.12         6.99 o                         
   0   3   8        140.88        141.68        12.30 o                         
   1   3   8        726.17        771.00        46.30 o                         
   2   3   8         77.05         79.77        15.56 o                         
   3   3   8        716.99        828.23        47.57 o                         
   4   3   8        148.60        146.74        19.38 o                         
   5   3   8         70.63         51.21        12.42 o                         
   6   3   8        525.92        501.29        40.58 o                         
   7   3   8          0.36         -3.85         6.39 o                         
   8   3   8        498.49        505.15       102.44 o                         
 -11   4   8        156.44        168.91        16.04 o                         
 -10   4   8          8.07          1.75         3.94 o                         
  -9   4   8          3.55          7.68         5.62 o                         
  -8   4   8         37.50         46.36         8.19 o                         
  -7   4   8        316.05        380.37        16.03 o                         
  -6   4   8        451.98        532.10        19.37 o                         
  -5   4   8        448.31        512.81        19.49 o                         
  -4   4   8        170.00        210.79        10.90 o                         
  -3   4   8         81.58         81.95         7.03 o                         
  -2   4   8        377.62        438.81        28.43 o                         
  -1   4   8        129.06        140.84        14.12 o                         
   0   4   8        194.16        241.78        24.71 o                         
   1   4   8        332.30        305.59        27.65 o                         
   2   4   8        394.08        410.56        32.69 o                         
   3   4   8        172.22        159.20        20.34 o                         
   4   4   8          0.52          7.94         7.78 o                         
   5   4   8         89.04         79.28         9.15 o                         
   6   4   8         23.54         18.22         4.21 o                         
   7   4   8         87.15         86.52        21.51 o                         
   8   4   8         56.33         61.16         8.84 o                         
  -9   5   8          1.95          1.32         3.21 o                         
  -8   5   8         14.61         12.94         4.46 o                         
  -7   5   8         17.62         28.05         6.17 o                         
  -6   5   8         55.33         61.02         8.70 o                         
  -5   5   8        101.31         92.05        10.05 o                         
  -4   5   8        309.89        383.17        20.88 o                         
  -3   5   8        861.58        927.02        71.36 o                         
  -2   5   8        220.59        232.50        19.89 o                         
  -1   5   8          0.37          3.77         3.82 o                         
   0   5   8          0.45         -6.81         6.99 o                         
   1   5   8         61.61         52.43        11.91 o                         
   2   5   8          0.63          7.01         5.47 o                         
   3   5   8         28.88         30.01         7.49 o                         
   4   5   8         35.87         34.06         5.68 o                         
   5   5   8         62.70         51.64         6.76 o                         
   6   5   8         98.94         86.60         8.42 o                         
   7   5   8        112.17        112.49        12.85 o                         
  -8   6   8         42.74         58.34        12.41 o                         
  -7   6   8         22.35         21.43         9.35 o                         
  -6   6   8        121.84        112.43        18.62 o                         
  -5   6   8         64.79         72.86        16.34 o                         
  -4   6   8        129.79        138.61        21.71 o                         
  -3   6   8        208.07        163.63        22.27 o                         
  -2   6   8          0.52         -1.12         8.06 o                         
  -1   6   8         23.16          8.05        18.24 o                         
   0   6   8        444.51        538.38        30.02 o                         
   1   6   8         46.61         44.11         9.72 o                         
   2   6   8        390.94        417.91        26.99 o                         
   3   6   8        111.97        108.34        13.83 o                         
   4   6   8          0.38         -0.05         3.11 o                         
   5   6   8        443.54        419.58        24.97 o                         
   6   6   8         75.08         60.76         8.87 o                         
  -7   7   8        307.27        403.75        27.45 o                         
  -6   7   8         49.90         40.64        10.67 o                         
  -5   7   8        200.14        248.15        24.51 o                         
  -4   7   8          5.76          7.34         8.30 o                         
  -3   7   8          2.40          4.49         8.17 o                         
  -2   7   8         96.16        107.71        16.59 o                         
  -1   7   8         29.31         29.80         9.87 o                         
   1   7   8         81.41         69.30         8.81 o                         
  -8   1   9        127.67        127.51        15.28 o                         
  -7   1   9          6.83          1.62         9.77 o                         
  -6   1   9        337.49        458.55        47.17 o                         
  -5   1   9         11.79          8.77         6.35 o                         
  -4   1   9          0.05          1.03         3.68 o                         
  -3   1   9        229.98        267.55        14.68 o                         
  -2   1   9         12.55         12.94         3.48 o                         
  -1   1   9        114.57        124.58        10.12 o                         
   0   1   9         13.24         11.40         5.08 o                         
   1   1   9          5.85          6.43         2.80 o                         
   2   1   9         20.41         20.63         4.23 o                         
   3   1   9        191.05        223.39        17.30 o                         
   4   1   9          6.46          3.18         2.89 o                         
  -8   2   9        124.61        140.04        14.61 o                         
  -7   2   9        153.41        205.16        18.27 o                         
  -6   2   9         56.81         62.86        13.51 o                         
  -5   2   9        150.20        188.61        16.46 o                         
  -4   2   9         64.03         70.64         7.59 o                         
  -3   2   9        397.65        488.45        20.85 o                         
  -2   2   9        150.97        188.07        11.78 o                         
  -1   2   9         79.24        102.10         8.85 o                         
   0   2   9        208.10        233.19        12.67 o                         
   1   2   9          4.89          0.69         4.85 o                         
   2   2   9        253.24        310.70        21.47 o                         
   3   2   9         39.87         40.83         8.04 o                         
   4   2   9        663.34        815.37        30.69 o                         
  -6   3   9          2.14         -2.50         3.95 o                         
  -5   3   9        130.86        169.68        14.62 o                         
  -4   3   9         91.51        111.02        12.16 o                         
  -3   3   9         52.53         54.09         9.09 o                         
  -2   3   9         43.25         39.21         7.58 o                         
  -1   3   9          2.17         -1.66         4.22 o                         
   0   3   9          9.36         12.21         5.88 o                         
   1   3   9         63.26         83.42        11.59 o                         
   2   3   9          1.11         -0.35         3.69 o                         
   3   3   9         17.39         23.54         6.14 o                         
  -3   4   9         70.08         77.03         9.89 o                         
  -2   4   9         92.99         92.09        10.38 o                         
  -1   4   9          0.78         -3.55         4.44 o                         
   0   4   9         73.11         79.93        10.34 o                         
   1   4   9         28.73         27.29         6.71 o                         
   2   4   9         32.73         33.09         6.51 o                         
                                                                                
